# Supplementary material for: Crystal structure and Hirshfeld surface analysis of 2-amino-6-[(1-phenyl­eth­yl)amino]-4-(thio­phen-2-yl)pyridine-3,5-dicarbo­nitrile
Source: Acta Crystallogr E Crystallogr Commun. 2023 May 5;79(Pt 6):526–30. doi: 10.1107/S2056989023003845 (PMC10242736; doi:10.1107/S2056989023003845)
Supplement: Supplementary file 1 [file e-79-00526-sup1.cif]

##############################################################################
#                                                                            #
# This CIF contains the data in a paper accepted for publication in          #
# Acta Crystallographica Section E. It conforms to the requirements of       #
# Notes for Authors for Acta Crystallographica Section E, and has been       #
# peer reviewed under the auspices of the IUCr Commission on Journals.       #
#                                                                            #
# Full details of the Crystallographic Information File format               #
# are given in the paper "The Crystallographic Information File (CIF):       #
# a New Standard Archive File for Crystallography" by S. R. Hall, F. H.      #
# Allen and I. D. Brown [Acta Cryst. (1991), A47, 655-685].                  #
#                                                                            #
# The current version of the core CIF dictionary is obtainable from          #
# ftp://ftp.iucr.org/pub/cif_core.dic.                                       #
#                                                                            #
# Software is freely available for graphical display of the structure(s)     #
# in this CIF. For information consult the CIF software page                 #
# http://www.iucr.org/resources/cif/software.                                #
#                                                                            #
# This file may be used for bona fide research purposes within the           #
# scientific community so long as proper attribution is given to the journal # 
# article from which it was obtained.                                        #
#                                                                            #
##############################################################################
data_I
_audit_creation_method     SHELXL-2013
_chemical_name_systematic
;
2-Amino-6-[(1-phenylethyl)amino]-4-(thiophen-2-yl)pyridine-3,5-dicarbonitrile
;
_chemical_name_common     ?
_chemical_formula_moiety     'C19 H15 N5 S'
_chemical_formula_sum     'C19 H15 N5 S'
_chemical_formula_iupac     'C19 H15 N5 S'
_chemical_formula_weight     345.42
_chemical_melting_point     ?
_chemical_absolute_configuration     ad
_space_group_crystal_system     orthorhombic
_space_group_name_H-M_alt     'P 21 21 2'
_space_group_name_Hall     'P 2 2ab'
loop_
    _space_group_symop_operation_xyz
    'x, y, z'
    '-x, -y, z'
    '-x+1/2, y+1/2, -z'
    'x+1/2, -y+1/2, -z'
_cell_length_a     7.89079(13)
_cell_length_b     16.4990(3)
_cell_length_c     13.1394(3)
_cell_angle_alpha     90
_cell_angle_beta     90
_cell_angle_gamma     90
_cell_volume     1710.62(6)
_cell_formula_units_Z     4
_cell_measurement_reflns_used     17132
_cell_measurement_theta_min     3.37
_cell_measurement_theta_max     79.22
_cell_measurement_temperature     100(2)
_exptl_crystal_description     needle
_exptl_crystal_colour     colourless
_exptl_crystal_size_max     0.40
_exptl_crystal_size_mid     0.04
_exptl_crystal_size_min     0.03
_exptl_crystal_density_diffrn     1.341
_exptl_crystal_density_meas     ?
_exptl_crystal_density_method     ?
_exptl_crystal_F_000     720
_exptl_absorpt_coefficient_mu     1.766
_exptl_absorpt_correction_type     gaussian
_exptl_absorpt_process_details
;
(CrysAlisPro; Rigaku OD, 2022)
;
_exptl_absorpt_correction_T_min     0.532
_exptl_absorpt_correction_T_max     0.939
_exptl_special_details
;
CrysAlisPro 1.171.41.123a (Rigaku OD, 2022);
Numerical absorption correction based on Gaussian integration over
a multifaceted crystal model;
Empirical absorption correction using spherical harmonics
implemented in SCALE3 ABSPACK scaling algorithm.
;
_diffrn_ambient_temperature     100(2)
_diffrn_source     'micro-focus sealed X-ray tube'
_diffrn_radiation_type     CuK\a
_diffrn_radiation_wavelength     1.54184
_diffrn_measurement_device_type     'XtaLAB Synergy, Dualflex, HyPix'
_diffrn_measurement_method     '\f and \w scans'
_diffrn_detector_area_resol_mean     ?
_diffrn_reflns_number     26907
_diffrn_reflns_av_R_equivalents     0.0444
_diffrn_reflns_av_unetI/netI     0.0244
_diffrn_reflns_theta_min     3.364
_diffrn_reflns_theta_max     79.683
_diffrn_reflns_theta_full     67.684
_diffrn_measured_fraction_theta_max     0.996
_diffrn_measured_fraction_theta_full     1.000
_diffrn_reflns_limit_h_min     -10
_diffrn_reflns_limit_h_max     9
_diffrn_reflns_limit_k_min     -21
_diffrn_reflns_limit_k_max     20
_diffrn_reflns_limit_l_min     -16
_diffrn_reflns_limit_l_max     16
_diffrn_standards_number     0
_diffrn_standards_interval_count     0
_diffrn_standards_interval_time     0
_diffrn_standards_decay_%     0
_refine_special_details
;
 Refined as a 2-component inversion twin.
;
_reflns_number_total     3713
_reflns_number_gt     3612
_reflns_threshold_expression     'I > 2\s(I)'
_refine_ls_structure_factor_coef     Fsqd
_refine_ls_matrix_type     full
_refine_ls_R_factor_all     0.0366
_refine_ls_R_factor_gt     0.0358
_refine_ls_wR_factor_gt     0.0952
_refine_ls_wR_factor_ref     0.0958
_refine_ls_goodness_of_fit_ref     1.050
_refine_ls_restrained_S_all     1.052
_refine_ls_number_reflns     3713
_refine_ls_number_parameters     276
_refine_ls_number_restraints     12
_refine_ls_hydrogen_treatment     mixed
_refine_ls_weighting_scheme     calc
_refine_ls_weighting_details
              'w=1/[\s^2^(Fo^2^)+(0.0507P)^2^+0.5356P] where P=(Fo^2^+2Fc^2^)/3'
_atom_sites_solution_hydrogens     mixed
_atom_sites_solution_primary     difmap
_atom_sites_solution_secondary     difmap
_refine_ls_shift/su_max     0.001
_refine_ls_shift/su_mean     0.000
_refine_diff_density_max     0.153
_refine_diff_density_min     -0.250
_refine_ls_extinction_method     none
_refine_ls_extinction_coef     .
_refine_ls_abs_structure_details
;
 Refined as an inversion twin
;
_refine_ls_abs_structure_Flack     0.13(3)
loop_
    _atom_type_symbol
    _atom_type_description
    _atom_type_scat_dispersion_real
    _atom_type_scat_dispersion_imag
    _atom_type_scat_source
    'C' 'C' 0.0181 0.0091
                         'International Tables Vol C Tables 4.2.6.8 and 6.1.1.4'
    'H' 'H' 0.0000 0.0000
                         'International Tables Vol C Tables 4.2.6.8 and 6.1.1.4'
    'N' 'N' 0.0311 0.0180
                         'International Tables Vol C Tables 4.2.6.8 and 6.1.1.4'
    'S' 'S' 0.3331 0.5567
                         'International Tables Vol C Tables 4.2.6.8 and 6.1.1.4'
_computing_data_collection
;
CrysAlisPro 1.171.41.117a (Rigaku OD, 2022)
;
_computing_cell_refinement
;
CrysAlisPro 1.171.41.117a (Rigaku OD, 2022)
;
_computing_data_reduction
;
CrysAlisPro 1.171.41.117a (Rigaku OD, 2022)
;
_computing_structure_solution
;
<i>SHELXT2014/5</i> (Sheldrick, 2015a)
;
_computing_structure_refinement
;
<i>SHELXL2018/3</i> (Sheldrick, 2015b)
;
_computing_molecular_graphics
;
ORTEP-3 for Windows (Farrugia, 2012)
;
_computing_publication_material
;
PLATON (Spek, 2020)
;
loop_
    _atom_site_type_symbol
    _atom_site_label
    _atom_site_fract_x
    _atom_site_fract_y
    _atom_site_fract_z
    _atom_site_U_iso_or_equiv
    _atom_site_adp_type
    _atom_site_calc_flag
    _atom_site_occupancy
    _atom_site_disorder_assembly
    _atom_site_disorder_group
    S S1 0.1793(3) 0.56636(9) 0.24471(14) 0.0306(3) Uani d 0.6 A 1
    S S1A 0.3236(6) 0.42012(16) 0.2521(3) 0.0254(6) Uani d 0.4 B 2
    N N1 0.2686(2) 0.50614(12) 0.64994(15) 0.0250(4) Uani d 1 . .
    C C1 0.1399(3) 0.38542(14) 0.77369(17) 0.0270(5) Uani d 1 . .
    H H1 0.1288 0.4439 0.7928 0.032 Uiso calc 1 . .
    C C2 0.2054(3) 0.44038(13) 0.60337(17) 0.0239(4) Uani d 1 . .
    N N2 0.1451(2) 0.38039(12) 0.66239(15) 0.0263(4) Uani d 1 . .
    H H2 0.112(4) 0.332(2) 0.636(2) 0.032 Uiso d 1 . .
    C C3 0.1980(3) 0.43395(13) 0.49462(17) 0.0237(4) Uani d 1 . .
    C C4 0.2528(2) 0.49903(13) 0.43479(15) 0.0236(4) Uani d 1 . .
    C C5 0.3127(3) 0.56866(13) 0.48450(17) 0.0244(4) Uani d 1 . .
    C C6 0.3206(3) 0.56878(12) 0.59318(17) 0.0242(4) Uani d 1 . .
    N N6 0.3851(3) 0.63253(13) 0.64322(17) 0.0288(4) Uani d 1 . .
    H H6A 0.392(4) 0.6297(19) 0.712(3) 0.035 Uiso d 1 . .
    H H6B 0.413(4) 0.679(2) 0.615(2) 0.035 Uiso d 1 . .
    C C7 0.2992(3) 0.35278(14) 0.82352(17) 0.0255(4) Uani d 1 . .
    C C8 0.3550(3) 0.27466(15) 0.80460(19) 0.0313(5) Uani d 1 . .
    H H8 0.2958 0.2417 0.7571 0.038 Uiso calc 1 . .
    C C9 0.4974(3) 0.24370(16) 0.8545(2) 0.0352(5) Uani d 1 . .
    H H9 0.5354 0.1903 0.8402 0.042 Uiso calc 1 . .
    C C10 0.5827(3) 0.29053(17) 0.9245(2) 0.0352(5) Uani d 1 . .
    H H10 0.6777 0.2691 0.9599 0.042 Uiso calc 1 . .
    C C11 0.5292(3) 0.3690(2) 0.9429(2) 0.0429(6) Uani d 1 . .
    H H11 0.5883 0.4019 0.9904 0.051 Uiso calc 1 . .
    C C12 0.3887(3) 0.39989(17) 0.8918(2) 0.0361(6) Uani d 1 . .
    H H12 0.3540 0.4541 0.9041 0.043 Uiso calc 1 . .
    C C13 -0.0172(3) 0.34112(18) 0.8124(2) 0.0361(6) Uani d 1 . .
    H H13A -0.1190 0.3670 0.7847 0.054 Uiso calc 1 . .
    H H13B -0.0203 0.3435 0.8869 0.054 Uiso calc 1 . .
    H H13C -0.0133 0.2844 0.7904 0.054 Uiso calc 1 . .
    C C14 0.1206(3) 0.36403(14) 0.45060(17) 0.0257(4) Uani d 1 . .
    N N14 0.0540(3) 0.30718(12) 0.41871(16) 0.0310(4) Uani d 1 . .
    C C15 0.251(3) 0.4906(6) 0.3229(3) 0.029(3) Uani d 0.6 A 1
    C C16 0.3006(16) 0.4236(4) 0.2681(5) 0.025(2) Uani d 0.6 A 1
    H H16 0.3422 0.3748 0.2974 0.030 Uiso calc 0.6 A 1
    C C17 0.2816(10) 0.4371(4) 0.1618(5) 0.0346(15) Uani d 0.6 A 1
    H H17 0.3135 0.3981 0.1121 0.042 Uiso calc 0.6 A 1
    C C18 0.2137(10) 0.5107(4) 0.1371(5) 0.0366(17) Uani d 0.6 A 1
    H H18 0.1893 0.5284 0.0698 0.044 Uiso calc 0.6 A 1
    C C15A 0.246(4) 0.4989(10) 0.3229(3) 0.024(4) Uani d 0.4 B 2
    C C16A 0.180(2) 0.5595(5) 0.2643(5) 0.025(2) Uani d 0.4 B 2
    H H16A 0.1294 0.6078 0.2899 0.030 Uiso calc 0.4 B 2
    C C17A 0.1963(15) 0.5398(6) 0.1596(6) 0.029(2) Uani d 0.4 B 2
    H H17A 0.1595 0.5750 0.1069 0.035 Uiso calc 0.4 B 2
    C C18A 0.2696(14) 0.4661(7) 0.1404(6) 0.032(2) Uani d 0.4 B 2
    H H18A 0.2877 0.4439 0.0746 0.038 Uiso calc 0.4 B 2
    C C19 0.3707(3) 0.63853(14) 0.43145(18) 0.0256(4) Uani d 1 . .
    N N19 0.4186(3) 0.69712(13) 0.39337(16) 0.0298(4) Uani d 1 . .
loop_
    _atom_site_aniso_label
    _atom_site_aniso_U_11
    _atom_site_aniso_U_22
    _atom_site_aniso_U_33
    _atom_site_aniso_U_12
    _atom_site_aniso_U_13
    _atom_site_aniso_U_23
    S1 0.0317(6) 0.0288(5) 0.0314(6) -0.0050(5) -0.0049(7) 0.0067(5)
    S1A 0.0253(13) 0.0248(10) 0.0261(9) 0.0020(6) 0.0027(10) -0.0027(8)
    N1 0.0238(8) 0.0243(9) 0.0269(9) -0.0001(7) -0.0007(7) -0.0006(7)
    C1 0.0261(10) 0.0271(10) 0.0279(11) 0.0024(8) 0.0027(9) -0.0004(8)
    C2 0.0183(9) 0.0223(9) 0.0311(11) 0.0022(8) 0.0001(8) 0.0025(8)
    N2 0.0276(9) 0.0248(9) 0.0266(9) -0.0007(7) 0.0000(7) 0.0024(7)
    C3 0.0199(9) 0.0236(10) 0.0276(10) 0.0018(9) -0.0015(8) 0.0009(8)
    C4 0.0157(9) 0.0249(11) 0.0303(11) 0.0022(8) -0.0005(7) 0.0013(9)
    C5 0.0190(9) 0.0246(10) 0.0298(10) 0.0012(9) 0.0002(8) 0.0012(8)
    C6 0.0190(9) 0.0221(10) 0.0314(11) 0.0014(8) -0.0005(8) -0.0016(8)
    N6 0.0314(9) 0.0257(10) 0.0293(10) -0.0028(8) -0.0022(8) -0.0013(8)
    C7 0.0234(10) 0.0289(11) 0.0242(9) -0.0018(8) 0.0052(8) 0.0007(8)
    C8 0.0296(11) 0.0290(11) 0.0355(12) -0.0022(9) -0.0070(9) -0.0009(9)
    C9 0.0301(11) 0.0311(12) 0.0443(13) 0.0014(10) -0.0047(11) 0.0011(11)
    C10 0.0246(10) 0.0491(15) 0.0319(11) -0.0009(10) -0.0018(9) 0.0025(11)
    C11 0.0339(13) 0.0532(16) 0.0415(14) -0.0033(12) -0.0083(11) -0.0148(13)
    C12 0.0335(12) 0.0384(14) 0.0364(12) 0.0008(10) -0.0007(10) -0.0108(11)
    C13 0.0260(11) 0.0479(15) 0.0344(12) 0.0015(11) 0.0037(10) 0.0083(11)
    C14 0.0245(9) 0.0252(10) 0.0273(10) 0.0023(8) -0.0004(8) 0.0028(9)
    N14 0.0334(10) 0.0264(10) 0.0331(10) -0.0023(8) -0.0034(8) 0.0012(8)
    C15 0.022(6) 0.027(4) 0.036(6) -0.011(3) -0.004(4) 0.009(3)
    C16 0.023(3) 0.033(3) 0.020(3) 0.0021(19) 0.003(2) -0.0031(17)
    C17 0.027(3) 0.049(4) 0.028(3) -0.006(3) -0.001(2) -0.003(3)
    C18 0.029(3) 0.061(6) 0.020(3) -0.016(4) 0.001(3) 0.004(3)
    C15A 0.017(7) 0.036(6) 0.020(6) 0.001(6) 0.004(6) -0.005(5)
    C16A 0.023(3) 0.033(3) 0.020(3) 0.0021(19) 0.003(2) -0.0031(17)
    C17A 0.027(3) 0.048(6) 0.012(4) 0.000(4) 0.003(3) -0.001(3)
    C18A 0.022(4) 0.053(8) 0.020(4) 0.011(5) -0.001(3) 0.005(5)
    C19 0.0224(9) 0.0251(10) 0.0293(10) 0.0005(8) -0.0009(9) -0.0030(9)
    N19 0.0300(9) 0.0265(10) 0.0331(10) -0.0034(8) 0.0004(8) -0.0006(8)
_geom_special_details
;
 All esds (except the esd in the dihedral angle between two l.s. planes)
 are estimated using the full covariance matrix.  The cell esds are taken
 into account individually in the estimation of esds in distances, angles
 and torsion angles; correlations between esds in cell parameters are only
 used when they are defined by crystal symmetry.  An approximate (isotropic)
 treatment of cell esds is used for estimating esds involving l.s. planes.
;
loop_
    _geom_bond_atom_site_label_1
    _geom_bond_atom_site_label_2
    _geom_bond_site_symmetry_2
    _geom_bond_distance
    _geom_bond_publ_flag
    S1 C18 . 1.708(4) ?
    S1 C15 . 1.713(4) ?
    S1A C18A . 1.707(4) ?
    S1A C15A . 1.711(4) ?
    N1 C6 . 1.339(3) ?
    N1 C2 . 1.342(3) ?
    C1 N2 . 1.465(3) ?
    C1 C7 . 1.516(3) ?
    C1 C13 . 1.526(3) ?
    C1 H1 . 1.0000 ?
    C2 N2 . 1.344(3) ?
    C2 C3 . 1.434(3) ?
    N2 H2 . 0.91(3) ?
    C3 C4 . 1.399(3) ?
    C3 C14 . 1.428(3) ?
    C4 C5 . 1.404(3) ?
    C4 C15A . 1.472(4) ?
    C4 C15 . 1.477(3) ?
    C5 C19 . 1.423(3) ?
    C5 C6 . 1.429(3) ?
    C6 N6 . 1.341(3) ?
    N6 H6A . 0.91(3) ?
    N6 H6B . 0.89(3) ?
    C7 C12 . 1.382(3) ?
    C7 C8 . 1.384(3) ?
    C8 C9 . 1.398(3) ?
    C8 H8 . 0.9500 ?
    C9 C10 . 1.377(4) ?
    C9 H9 . 0.9500 ?
    C10 C11 . 1.384(4) ?
    C10 H10 . 0.9500 ?
    C11 C12 . 1.392(4) ?
    C11 H11 . 0.9500 ?
    C12 H12 . 0.9500 ?
    C13 H13A . 0.9800 ?
    C13 H13B . 0.9800 ?
    C13 H13C . 0.9800 ?
    C14 N14 . 1.154(3) ?
    C15 C16 . 1.377(4) ?
    C16 C17 . 1.423(4) ?
    C16 H16 . 0.9500 ?
    C17 C18 . 1.368(9) ?
    C17 H17 . 0.9500 ?
    C18 H18 . 0.9500 ?
    C15A C16A . 1.368(4) ?
    C16A C17A . 1.420(4) ?
    C16A H16A . 0.9500 ?
    C17A C18A . 1.369(13) ?
    C17A H17A . 0.9500 ?
    C18A H18A . 0.9500 ?
    C19 N19 . 1.152(3) ?
loop_
    _geom_angle_atom_site_label_1
    _geom_angle_atom_site_label_2
    _geom_angle_atom_site_label_3
    _geom_angle_site_symmetry_1
    _geom_angle_site_symmetry_3
    _geom_angle
    _geom_angle_publ_flag
    C18 S1 C15 . . 93.0(4) ?
    C18A S1A C15A . . 92.3(5) ?
    C6 N1 C2 . . 118.95(19) ?
    N2 C1 C7 . . 112.82(18) ?
    N2 C1 C13 . . 109.13(19) ?
    C7 C1 C13 . . 111.07(19) ?
    N2 C1 H1 . . 107.9 ?
    C7 C1 H1 . . 107.9 ?
    C13 C1 H1 . . 107.9 ?
    N1 C2 N2 . . 117.6(2) ?
    N1 C2 C3 . . 122.0(2) ?
    N2 C2 C3 . . 120.4(2) ?
    C2 N2 C1 . . 122.9(2) ?
    C2 N2 H2 . . 122(2) ?
    C1 N2 H2 . . 115(2) ?
    C4 C3 C14 . . 121.65(19) ?
    C4 C3 C2 . . 119.4(2) ?
    C14 C3 C2 . . 118.7(2) ?
    C3 C4 C5 . . 118.08(19) ?
    C3 C4 C15A . . 123.3(11) ?
    C5 C4 C15A . . 118.6(11) ?
    C3 C4 C15 . . 118.9(7) ?
    C5 C4 C15 . . 123.0(7) ?
    C4 C5 C19 . . 122.9(2) ?
    C4 C5 C6 . . 118.7(2) ?
    C19 C5 C6 . . 118.3(2) ?
    N1 C6 N6 . . 116.7(2) ?
    N1 C6 C5 . . 122.8(2) ?
    N6 C6 C5 . . 120.5(2) ?
    C6 N6 H6A . . 118(2) ?
    C6 N6 H6B . . 125(2) ?
    H6A N6 H6B . . 117(3) ?
    C12 C7 C8 . . 118.5(2) ?
    C12 C7 C1 . . 120.3(2) ?
    C8 C7 C1 . . 121.1(2) ?
    C7 C8 C9 . . 120.8(2) ?
    C7 C8 H8 . . 119.6 ?
    C9 C8 H8 . . 119.6 ?
    C10 C9 C8 . . 120.1(2) ?
    C10 C9 H9 . . 120.0 ?
    C8 C9 H9 . . 120.0 ?
    C9 C10 C11 . . 119.5(2) ?
    C9 C10 H10 . . 120.2 ?
    C11 C10 H10 . . 120.2 ?
    C10 C11 C12 . . 120.1(2) ?
    C10 C11 H11 . . 119.9 ?
    C12 C11 H11 . . 119.9 ?
    C7 C12 C11 . . 121.0(3) ?
    C7 C12 H12 . . 119.5 ?
    C11 C12 H12 . . 119.5 ?
    C1 C13 H13A . . 109.5 ?
    C1 C13 H13B . . 109.5 ?
    H13A C13 H13B . . 109.5 ?
    C1 C13 H13C . . 109.5 ?
    H13A C13 H13C . . 109.5 ?
    H13B C13 H13C . . 109.5 ?
    N14 C14 C3 . . 177.1(2) ?
    C16 C15 C4 . . 126.3(4) ?
    C16 C15 S1 . . 111.5(3) ?
    C4 C15 S1 . . 122.2(3) ?
    C15 C16 C17 . . 110.9(5) ?
    C15 C16 H16 . . 124.5 ?
    C17 C16 H16 . . 124.5 ?
    C18 C17 C16 . . 114.4(6) ?
    C18 C17 H17 . . 122.8 ?
    C16 C17 H17 . . 122.8 ?
    C17 C18 S1 . . 110.1(6) ?
    C17 C18 H18 . . 125.0 ?
    S1 C18 H18 . . 125.0 ?
    C16A C15A C4 . . 125.1(5) ?
    C16A C15A S1A . . 112.8(3) ?
    C4 C15A S1A . . 122.1(4) ?
    C15A C16A C17A . . 109.9(6) ?
    C15A C16A H16A . . 125.0 ?
    C17A C16A H16A . . 125.0 ?
    C18A C17A C16A . . 115.0(9) ?
    C18A C17A H17A . . 122.5 ?
    C16A C17A H17A . . 122.5 ?
    C17A C18A S1A . . 110.0(8) ?
    C17A C18A H18A . . 125.0 ?
    S1A C18A H18A . . 125.0 ?
    N19 C19 C5 . . 176.4(2) ?
loop_
    _geom_torsion_atom_site_label_1
    _geom_torsion_atom_site_label_2
    _geom_torsion_atom_site_label_3
    _geom_torsion_atom_site_label_4
    _geom_torsion_site_symmetry_1
    _geom_torsion_site_symmetry_2
    _geom_torsion_site_symmetry_3
    _geom_torsion_site_symmetry_4
    _geom_torsion
    _geom_torsion_publ_flag
    C6 N1 C2 N2 . . . . -176.22(19) ?
    C6 N1 C2 C3 . . . . 2.5(3) ?
    N1 C2 N2 C1 . . . . 2.4(3) ?
    C3 C2 N2 C1 . . . . -176.30(19) ?
    C7 C1 N2 C2 . . . . -90.5(2) ?
    C13 C1 N2 C2 . . . . 145.6(2) ?
    N1 C2 C3 C4 . . . . -2.2(3) ?
    N2 C2 C3 C4 . . . . 176.47(18) ?
    N1 C2 C3 C14 . . . . -176.64(19) ?
    N2 C2 C3 C14 . . . . 2.0(3) ?
    C14 C3 C4 C5 . . . . 174.0(2) ?
    C2 C3 C4 C5 . . . . -0.3(3) ?
    C14 C3 C4 C15A . . . . -4.1(12) ?
    C2 C3 C4 C15A . . . . -178.4(11) ?
    C14 C3 C4 C15 . . . . -8.0(9) ?
    C2 C3 C4 C15 . . . . 177.7(8) ?
    C3 C4 C5 C19 . . . . -179.6(2) ?
    C15A C4 C5 C19 . . . . -1.4(11) ?
    C15 C4 C5 C19 . . . . 2.4(9) ?
    C3 C4 C5 C6 . . . . 2.2(3) ?
    C15A C4 C5 C6 . . . . -179.5(11) ?
    C15 C4 C5 C6 . . . . -175.7(8) ?
    C2 N1 C6 N6 . . . . -179.01(19) ?
    C2 N1 C6 C5 . . . . -0.4(3) ?
    C4 C5 C6 N1 . . . . -2.0(3) ?
    C19 C5 C6 N1 . . . . 179.74(19) ?
    C4 C5 C6 N6 . . . . 176.58(19) ?
    C19 C5 C6 N6 . . . . -1.6(3) ?
    N2 C1 C7 C12 . . . . 126.2(2) ?
    C13 C1 C7 C12 . . . . -110.9(3) ?
    N2 C1 C7 C8 . . . . -56.0(3) ?
    C13 C1 C7 C8 . . . . 66.9(3) ?
    C12 C7 C8 C9 . . . . 0.9(4) ?
    C1 C7 C8 C9 . . . . -176.9(2) ?
    C7 C8 C9 C10 . . . . 0.9(4) ?
    C8 C9 C10 C11 . . . . -1.7(4) ?
    C9 C10 C11 C12 . . . . 0.8(4) ?
    C8 C7 C12 C11 . . . . -1.8(4) ?
    C1 C7 C12 C11 . . . . 176.0(2) ?
    C10 C11 C12 C7 . . . . 1.0(4) ?
    C3 C4 C15 C16 . . . . -42(2) ?
    C5 C4 C15 C16 . . . . 135.4(17) ?
    C15A C4 C15 C16 . . . .  17E1(3)
                                    ?
    C3 C4 C15 S1 . . . . 136.5(12) ?
    C5 C4 C15 S1 . . . . -46(2) ?
    C15A C4 C15 S1 . . . . -1E1(2)
                                  ?
    C18 S1 C15 C16 . . . . 0.1(16) ?
    C18 S1 C15 C4 . . . . -179.0(17) ?
    C4 C15 C16 C17 . . . . -179.8(17) ?
    S1 C15 C16 C17 . . . . 1(2) ?
    C15 C16 C17 C18 . . . . -2.2(17) ?
    C16 C17 C18 S1 . . . . 2.3(10) ?
    C15 S1 C18 C17 . . . . -1.3(10) ?
    C3 C4 C15A C16A . . . . 130(2) ?
    C5 C4 C15A C16A . . . . -48(4) ?
    C15 C4 C15A C16A . . . .  17E1(3)
                                     ?
    C3 C4 C15A S1A . . . . -50(3) ?
    C5 C4 C15A S1A . . . . 132.2(18) ?
    C15 C4 C15A S1A . . . .  -1E1(2)
                                    ?
    C18A S1A C15A C16A . . . . 0(2) ?
    C18A S1A C15A C4 . . . . -180(2) ?
    C4 C15A C16A C17A . . . . 179(2) ?
    S1A C15A C16A C17A . . . . -1(3) ?
    C15A C16A C17A C18A . . . . 1(2) ?
    C16A C17A C18A S1A . . . . -1.2(15) ?
    C15A S1A C18A C17A . . . . 0.6(15) ?
loop_
    _geom_hbond_atom_site_label_D
    _geom_hbond_atom_site_label_H
    _geom_hbond_atom_site_label_A
    _geom_hbond_site_symmetry_A
    _geom_hbond_distance_DH
    _geom_hbond_distance_HA
    _geom_hbond_distance_DA
    _geom_hbond_angle_DHA
    N2 H2 N19 3_546 0.91(3) 2.28(3) 3.152(3) 163(3)
    N6 H6B N14 3_556 0.89(3) 2.17(4) 3.033(3) 164(3)
    N6 H6A Cg4 2_665 0.91(3) 2.62(4) 3.405(2) 145(3)
_shelx_space_group_comment
;
The symmetry employed for this shelxl refinement is uniquely defined
by the following loop, which should always be used as a source of
symmetry information in preference to the above space-group names.
They are only intended as comments.
;
_shelx_estimated_absorpt_T_min     0.538
_shelx_estimated_absorpt_T_max     0.949
_shelx_hkl_file
;
   0   0   1 2569.84   67.41
   0   0   2  757.06   21.09
   0   0   3  937.87   26.58
   0   0  -4  763.66   22.43
   0   0   4  739.54   22.45
   0   0   5  568.01   18.46
   0   0   6  215.36    9.65
   0   0   7   68.87    5.53
   0   0   8   31.69    4.24
   0   0   9    6.16    2.90
   0   0  -9    2.33    1.07
   0   0 -10  241.05    8.25
   0   0  10  235.66    7.89
   0   0 -10  245.54    7.96
   0   0  10  252.06   13.53
   0   0 -11   30.45    2.44
   0   0  11   30.47    2.21
   0   0 -11   30.71    2.22
   0   0  11   29.20    2.37
   0   0  11   29.44    4.98
   0   0 -12  460.03   14.21
   0   0 -12  482.82   14.30
   0   0 -12  435.28   13.58
   0   0  12  466.70   21.05
   0   0  12  447.82   14.10
   0   0  12  442.44   13.87
   0   0  13   46.81    2.86
   0   0  13   45.20    2.90
   0   0 -13   44.91    2.59
   0   0 -13   47.09    3.08
   0   0  13   51.87    3.15
   0   0 -13   46.73    3.10
   0   0 -14    7.42    1.52
   0   0  14    8.15    1.62
   0   0  14    6.84    1.24
   0   0 -14    8.38    1.18
   0   0 -14    8.91    1.66
   0   0 -15    4.22    1.24
   0   0  15    4.18    1.24
   0   0 -15    4.39    1.20
   0   0  15    6.03    1.19
   0   0 -15    4.60    0.82
   0   0  16   26.37    1.72
   0   0  16   25.85    1.55
   0   0 -16   26.71    1.63
   0   1   0    0.15    0.23
   0  -1   1   71.68    2.65
   0  -1   2    4.78    1.09
   0  -1   3  588.16   17.59
   0  -1   4  713.31   21.90
   0   1   4  728.76   21.96
   0   1  -4  748.67   21.92
   0  -1   5 1888.31   53.91
   0   1   5 1969.49   54.13
   0   1  -5 1927.35   53.89
   0  -1   6 2335.93   65.40
   0   1   6 2283.46   65.47
   0   1  -6 2366.84   65.36
   0   1   7   17.58    3.23
   0  -1   7   18.71    3.36
   0   1   8  202.21   10.83
   0  -1   8  215.59   10.95
   0   1   9  287.83   14.09
   0  -1  -9  275.89    9.07
   0   1  -9  279.70    9.04
   0   1  -9  277.80    8.93
   0   1 -10   11.41    1.61
   0  -1 -10   13.48    1.73
   0   1  10   12.80    1.37
   0  -1  10   12.88    1.46
   0   1  10   11.65    1.54
   0  -1  10   11.85    3.50
   0   1  10   14.27    3.62
   0   1 -10   12.37    1.45
   0  -1 -10   14.40    1.56
   0   1 -11  192.18    7.08
   0  -1 -11  189.41    7.05
   0   1 -11  189.52    6.65
   0  -1 -11  184.47    6.61
   0  -1  11  190.72    6.83
   0   1  11  180.50    6.64
   0   1  11  181.38    6.90
   0  -1  11  186.14   12.08
   0   1  11  185.77   11.97
   0  -1 -11  189.83    7.07
   0   1 -12   35.12    2.76
   0  -1 -12   34.81    2.72
   0  -1  12   31.60    2.48
   0   1  12   39.19    2.55
   0  -1  12   33.47    2.63
   0   1  12   35.62    2.56
   0  -1 -12   39.54    2.80
   0  -1 -12   38.11    2.42
   0   1 -12   33.02    2.32
   0  -1  12   35.55    5.48
   0   1  12   39.71    5.55
   0  -1 -13   35.81    2.32
   0   1  13   39.01    2.71
   0   1 -13   32.53    2.63
   0  -1  13   32.90    2.46
   0   1  13   28.72    2.27
   0  -1  13   33.11    2.56
   0  -1 -13   34.48    2.65
   0   1 -13   33.59    2.22
   0   1 -13   35.94    2.73
   0  -1 -13   34.31    2.64
   0   1 -14   27.09    1.89
   0  -1 -14   26.07    1.86
   0   1  14   26.82    2.31
   0   1 -14   26.58    2.31
   0  -1 -14   32.17    2.45
   0  -1  14   24.17    2.01
   0  -1  14   24.58    2.05
   0  -1  14   26.05    2.05
   0  -1 -14   29.66    2.32
   0   1 -14   28.78    2.34
   0   1 -15   35.00    2.29
   0  -1 -15   40.14    2.39
   0   1  15   37.49    2.28
   0  -1  15   30.86    2.03
   0   1 -15   31.26    1.72
   0  -1 -15   36.21    1.84
   0  -1 -15   31.96    2.11
   0   1 -15   31.47    2.14
   0   1  15   36.48    2.35
   0  -1 -15   40.32    2.32
   0   1 -15   33.95    2.18
   0   1  16   10.30    1.07
   0   1 -16   14.71    1.23
   0   1 -16   12.60    1.10
   0   1  16   11.84    1.20
   0   2   0 2305.31   60.60
   0  -2   1 1304.85   35.15
   0  -2   2  151.13    5.57
   0  -2   3   88.85    4.40
   0   2  -4  243.47    9.10
   0  -2   4  242.12    9.19
   0   2  -5  719.67   21.74
   0   2   5  680.02   21.68
   0  -2   5  654.70   21.51
   0   2  -6   17.34    2.73
   0  -2   6   15.51    2.71
   0   2   6   14.10    2.84
   0   2  -7   -0.35    1.82
   0  -2   7    0.18    2.20
   0   2   7    1.70    2.24
   0  -2   8  435.42   17.86
   0   2   8  471.64   18.49
   0  -2  -9   39.14    2.44
   0   2  -9   34.26    2.28
   0   2   9   43.53    5.28
   0  -2   9   34.96    4.79
   0  -2 -10  171.31    6.10
   0  -2 -10  171.83    6.48
   0   2  10  156.38    5.90
   0  -2  10  169.44    6.16
   0  -2 -10  176.93    6.47
   0   2 -10  179.23    6.44
   0  -2  10  179.85   11.17
   0   2  10  179.39   11.18
   0   2 -11   43.73    2.68
   0  -2 -11   50.94    3.11
   0  -2 -11   51.73    2.82
   0   2 -11   44.81    3.01
   0  -2 -11   48.64    3.11
   0  -2  11   44.82    2.80
   0   2  11   47.72    2.71
   0   2  11   52.27    6.19
   0  -2  11   45.29    5.86
   0  -2 -12  111.92    4.62
   0   2  12   99.77    4.44
   0  -2  12  118.69    4.98
   0   2 -12  111.43    5.00
   0  -2 -12  105.45    4.91
   0  -2 -12  107.83    4.93
   0   2 -12  105.80    4.47
   0  -2  12  108.86    9.11
   0   2  12  105.58    8.98
   0  -2 -13    1.83    1.07
   0  -2  13    4.35    1.45
   0   2  13    0.75    1.28
   0   2 -13    4.43    1.58
   0  -2 -13    1.42    1.47
   0  -2 -13    1.63    1.37
   0   2 -13    4.31    1.17
   0  -2  13    3.97    1.39
   0  -2  13    3.82    1.37
   0  -2  14   10.16    1.55
   0  -2 -14    8.15    1.66
   0  -2  14   10.76    1.45
   0  -2 -14    9.61    1.26
   0   2  14   10.54    1.64
   0  -2  14    9.28    1.65
   0   2 -14   11.94    1.78
   0   2 -14   12.07    1.69
   0  -2 -14   10.35    1.64
   0  -2  14   11.49    1.58
   0   2  15    5.43    1.26
   0  -2  15    4.76    1.30
   0   2 -15    3.51    0.99
   0  -2 -15    4.47    1.03
   0   2 -15    4.68    1.23
   0  -2 -15    5.70    1.27
   0  -2  15    4.31    0.93
   0  -2 -15    5.05    0.82
   0   2 -15    3.02    0.74
   0   2 -15    4.43    1.13
   0   2 -16    3.76    0.78
   0   2 -16    3.14    0.81
   0   2  16    2.01    0.82
   0  -2  16    2.73    0.88
   0   3   0    4.59    0.91
   0  -3   1 2809.70   71.21
   0  -3  -1 2553.94   70.97
   0  -3   2 3164.77   84.35
   0  -3   3  695.00   20.95
   0   3  -3  708.57   20.94
   0   3  -4  243.59    9.36
   0  -3   4  241.52    9.43
   0  -3   5  148.11    7.39
   0   3  -5  160.18    7.44
   0  -3   6   38.27    3.86
   0   3   6   36.08    3.90
   0   3  -6   36.80    3.86
   0   3   7  401.96   16.04
   0  -3   7  391.87   15.83
   0   3  -7  402.50   15.88
   0   3   8  141.16    8.98
   0  -3   8  142.25    8.90
   0   3  -8  154.93    9.14
   0   3   9   16.42    3.67
   0  -3   9   15.23    3.37
   0  -3  -9   15.17    1.51
   0  -3  -9   14.41    1.65
   0  -3  -9   14.16    1.65
   0   3  -9   11.30    1.51
   0  -3  10   22.65    1.87
   0   3  10   18.24    3.95
   0   3 -10   20.83    1.97
   0  -3 -10   15.53    1.89
   0  -3 -10   15.42    1.43
   0  -3 -10   17.00    1.66
   0  -3  10   20.47    1.81
   0  -3 -10   15.95    1.88
   0  -3 -11   39.07    2.54
   0  -3  11   42.57    2.72
   0   3 -11   40.80    2.83
   0  -3 -11   37.89    2.79
   0  -3 -11   37.14    2.15
   0  -3  11   44.58    5.82
   0   3  11   39.53    5.59
   0  -3  11   35.05    2.49
   0  -3 -11   38.88    2.78
   0   3 -11   35.21    2.39
   0  -3 -12    1.21    1.03
   0  -3  12   -0.69    2.53
   0   3  12    1.03    2.53
   0  -3 -12    0.59    1.32
   0   3 -12    1.09    1.39
   0  -3 -12    1.19    1.46
   0  -3  12    0.58    1.19
   0   3 -12    1.00    1.11
   0  -3 -13    4.85    1.19
   0  -3  13    1.82    1.28
   0   3  13    1.79    1.26
   0   3 -13    3.38    1.53
   0  -3 -13    3.22    1.46
   0  -3  13    3.82    1.39
   0  -3 -13    2.94    1.40
   0   3 -13    2.59    1.06
   0  -3  13    1.24    1.31
   0  -3  14    0.97    0.95
   0   3  14   -0.34    1.13
   0  -3  14    0.67    1.13
   0  -3 -14   -0.39    0.83
   0   3 -14    0.35    1.29
   0  -3 -14    0.66    1.29
   0   3  14   -0.41    1.11
   0  -3  14   -0.12    1.16
   0  -3  14    0.84    1.08
   0  -3 -14    1.02    1.22
   0   3 -14   -0.35    1.28
   0   3 -15    7.99    0.89
   0  -3 -15   11.34    1.02
   0   3 -15    9.99    1.34
   0  -3  15    8.64    1.14
   0   3  15   12.58    1.45
   0  -3  15    8.70    1.31
   0   3 -15    7.04    1.09
   0  -3 -15    9.04    1.19
   0   3  15   11.23    1.40
   0   3 -15    9.22    1.35
   0   3 -16    0.46    0.60
   0   3  16    2.20    0.77
   0   3  16    1.91    0.71
   0  -3  16    0.97    0.72
   0   3 -16   -0.29    0.68
   0   4   0  754.86   21.14
   0  -4  -1   49.47    2.97
   0   4   1   54.54    2.79
   0   4  -2    2.88    1.19
   0  -4   2    1.39    1.36
   0  -4  -2    1.81    1.43
   0   4  -3    8.17    1.74
   0  -4   3    7.93    1.85
   0   4  -4  347.63   12.65
   0  -4   4  355.83   12.76
   0  -4   5    6.13    2.21
   0   4  -5    6.31    2.12
   0   4  -6  132.25    7.41
   0  -4   6  122.73    7.29
   0   4  -7  158.65    8.85
   0  -4   7  155.65    8.84
   0   4   7  146.02    8.71
   0  -4   8   -0.48    2.22
   0   4  -8   -0.70    2.23
   0   4   8    1.71    2.33
   0   4  -9   15.29    1.66
   0  -4  -9   14.68    1.72
   0   4  -9   13.74    1.48
   0  -4   9   13.82    3.53
   0   4  -9   15.76    3.51
   0   4   9   15.62    3.68
   0  -4  -9   13.89    1.55
   0  -4  -9   15.06    1.69
   0  -4  -9   13.07    1.31
   0  -4  10   14.95    3.61
   0   4  10    7.01    3.02
   0  -4 -10    9.54    1.67
   0   4 -10   13.99    1.75
   0  -4 -10   10.02    1.46
   0  -4 -10   11.38    1.28
   0  -4  10   12.65    1.62
   0  -4 -10   10.70    1.73
   0  -4  10   13.42    1.60
   0   4  11   71.86    7.35
   0  -4  11   61.27    6.79
   0  -4 -11   69.36    3.46
   0  -4 -11   61.68    2.79
   0  -4 -11   73.09    3.83
   0   4 -11   68.65    3.72
   0  -4 -11   65.20    3.02
   0  -4  11   63.45    3.47
   0  -4 -11   70.57    3.77
   0  -4  11   70.87    3.63
   0  -4  12    4.44    2.60
   0   4  12    2.74    2.53
   0  -4 -12    3.01    1.12
   0  -4  12    0.86    1.12
   0   4 -12    1.98    1.14
   0   4  12    1.49    1.20
   0  -4 -12    1.93    1.43
   0   4 -12    2.80    1.47
   0  -4  12    1.90    1.32
   0  -4 -12    2.82    1.43
   0  -4  13   19.36    1.78
   0  -4 -13   23.52    2.36
   0   4 -13   23.68    2.29
   0  -4  13   27.48    2.29
   0   4  13   24.51    2.18
   0  -4 -13   26.05    1.92
   0  -4  13   25.03    2.29
   0  -4  13   29.52    2.44
   0   4 -13   24.87    1.88
   0  -4 -13   26.63    2.33
   0  -4 -14   30.99    1.92
   0   4 -14   33.15    2.40
   0  -4 -14   28.32    2.34
   0  -4  14   32.80    2.34
   0   4  14   35.41    2.35
   0   4 -14   34.58    2.38
   0   4  14   34.15    2.37
   0  -4  14   31.26    2.30
   0  -4  14   34.04    2.41
   0   4  15   22.39    1.73
   0   4 -15   17.79    1.15
   0  -4 -15   20.09    1.27
   0   4 -15   20.84    1.67
   0   4 -15   20.75    1.62
   0  -4 -15   18.77    1.47
   0   4 -15   14.23    1.38
   0  -4  15   18.45    1.53
   0   4  15   20.51    1.66
   0  -4  15   18.55    1.65
   0   4 -16    1.04    0.54
   0   4  16    0.08    0.58
   0   4 -16    2.17    0.65
   0   4  16    0.34    0.51
   0  -5   0    0.22    1.12
   0   5   0    1.28    1.01
   0   5  -1  217.61    8.10
   0  -5  -1  208.28    7.74
   0   5   1  209.76    7.32
   0   5  -2  533.17   17.51
   0  -5   2  546.60   17.51
   0   5   2  583.37   16.99
   0  -5  -2  578.77   17.53
   0  -5   3 1728.01   48.33
   0   5  -3 1724.20   48.38
   0  -5  -3 1709.68   48.17
   0  -5   4   65.31    4.61
   0   5  -4   64.81    4.53
   0   5  -5  425.65   15.63
   0  -5   5  416.44   15.61
   0  -5   6    1.67    2.20
   0   5  -6    1.28    1.91
   0   5   7    9.41    2.93
   0   5  -7    1.92    2.14
   0  -5   7    6.29    2.47
   0   5   8   78.41    6.87
   0  -5   8   84.32    6.90
   0  -5  -8   70.29    3.35
   0   5  -8   86.91    6.95
   0  -5  -8   69.62    3.48
   0   5  -8   83.42    3.56
   0  -5  -8   70.04    3.47
   0   5  -8   80.07    3.33
   0  -5  -9  156.43    5.56
   0  -5  -9  158.62    6.11
   0   5  -9  161.25    5.97
   0   5  -9  149.91    5.78
   0  -5  -9  167.22    5.93
   0   5  -9  167.76   10.46
   0  -5  -9  152.31    6.05
   0  -5   9  171.08   10.61
   0   5   9  174.52   10.85
   0  -5 -10  307.80   10.30
   0   5 -10  344.14   10.64
   0  -5 -10  313.00   10.62
   0   5 -10  330.42   10.41
   0   5  10  313.60   16.46
   0  -5  10  309.34   16.00
   0  -5  10  317.77   10.44
   0  -5 -10  326.99   10.70
   0  -5  10  329.18   10.41
   0  -5 -10  313.80    9.90
   0  -5 -11   26.65    2.10
   0   5 -11   18.96    2.07
   0  -5 -11   23.38    2.34
   0  -5  11   16.24    1.91
   0  -5  11   16.14    3.87
   0   5  11   23.85    4.67
   0   5 -11   16.82    1.93
   0  -5 -11   22.09    1.61
   0  -5 -11   25.83    1.74
   0  -5  11   16.76    1.96
   0  -5 -11   26.22    2.37
   0  -5 -12   52.96    3.00
   0  -5  12   63.59    3.33
   0   5  12   55.48    3.15
   0  -5 -12   60.29    3.51
   0   5 -12   68.03    3.59
   0   5  12   49.86    6.26
   0  -5  12   68.22    7.03
   0  -5 -12   49.91    2.53
   0   5 -12   60.21    3.06
   0  -5  12   59.11    3.33
   0  -5 -12   61.35    3.53
   0  -5  12   60.45    3.47
   0  -5 -13    6.44    1.21
   0   5  13    6.49    1.41
   0  -5  13    7.92    1.45
   0  -5  13    9.42    1.69
   0   5 -13    8.39    1.65
   0  -5 -13    7.76    1.68
   0  -5  13    8.56    1.68
   0   5 -13    7.34    1.22
   0  -5  13    7.91    1.33
   0   5  14    0.83    1.04
   0  -5  14   -0.11    1.02
   0   5  14    0.61    0.97
   0   5 -14   -0.26    0.84
   0  -5 -14    0.70    0.82
   0   5 -14    0.74    1.18
   0  -5  14   -0.23    1.13
   0  -5  14    0.48    1.17
   0  -5 -14    1.04    0.84
   0   5 -15    3.98    0.63
   0   5 -15    6.53    1.05
   0   5  15    4.20    1.03
   0   5 -15    2.96    0.77
   0   5  15    5.96    1.00
   0   5 -15    4.80    1.06
   0  -5  15    4.68    0.99
   0   5 -16    0.23    0.43
   0   5  16    0.27    0.52
   0   5 -16    0.21    0.50
   0   6   0  213.59    7.61
   0  -6   0  217.55    8.22
   0   6   1  205.69    7.28
   0  -6  -1  206.72    7.92
   0   6   2  203.84    7.86
   0  -6  -2  212.15    8.53
   0  -6   3  384.80   14.36
   0   6  -3  398.30   14.50
   0  -6  -3  433.42   14.53
   0   6   3  440.57   13.89
   0  -6   4 1372.23   40.72
   0   6  -4 1432.54   40.95
   0  -6  -4 1358.71   40.45
   0   6  -5  235.93   10.45
   0  -6   5  234.18   10.48
   0  -6   6  365.80   14.73
   0   6  -6  347.74   14.53
   0  -6  -6  323.22   13.77
   0  -6   7   18.59    3.57
   0   6  -7   18.85    3.53
   0  -6  -8  943.73   26.71
   0  -6  -8  958.96   26.18
   0   6  -8  913.16   26.27
   0   6  -8 1043.68   33.46
   0  -6  -8  917.79   26.38
   0  -6   8 1036.83   33.38
   0   6   8 1052.44   33.78
   0  -6   8  972.95   26.24
   0   6  -8  968.32   26.58
   0  -6  -8  915.38   26.64
   0  -6   9  112.08    4.45
   0  -6   9  116.76    8.69
   0   6   9  109.64    8.77
   0  -6  -9   87.26    7.34
   0  -6  -9  106.05    4.54
   0  -6  -9  100.51    4.72
   0  -6  -9   99.77    4.69
   0   6  -9  120.83    4.80
   0  -6  -9  108.49    4.27
   0   6  -9  119.32    4.56
   0   6  -9  120.83    8.89
   0  -6 -10    0.83    1.89
   0  -6  10   -0.07    1.15
   0  -6 -10    1.94    1.11
   0   6 -10    0.60    1.25
   0  -6 -10    0.82    1.37
   0   6 -10    1.60    1.05
   0  -6 -10    2.77    0.89
   0   6  10    2.03    2.79
   0   6 -10    1.92    2.40
   0  -6  10    2.89    2.41
   0  -6 -10    1.64    1.33
   0  -6 -11   47.25    2.47
   0   6  11   56.16    6.63
   0  -6  11   47.75    5.88
   0  -6 -11   45.96    2.83
   0   6 -11   52.54    3.03
   0  -6 -11   50.36    3.28
   0   6 -11   53.95    3.18
   0  -6 -11   48.31    2.52
   0  -6  11   51.56    3.16
   0  -6  11   44.56    2.78
   0   6  11   45.31    2.78
   0  -6 -12   78.97    3.65
   0  -6 -12   78.49    4.05
   0   6 -12   79.30    3.97
   0   6 -12   81.33    3.94
   0  -6 -12   69.23    3.08
   0  -6  12   79.75    3.80
   0   6  12   71.93    3.61
   0  -6  12   77.99    3.91
   0  -6  12   83.69    4.12
   0  -6  13    7.47    1.35
   0  -6 -13    9.51    1.19
   0  -6  13    6.52    1.34
   0   6  13    9.20    1.42
   0  -6  13    7.50    1.63
   0   6  13    8.91    1.46
   0   6 -13    7.92    1.60
   0  -6 -13    9.96    1.30
   0  -6  14   61.14    3.00
   0  -6  14   61.01    3.06
   0   6  14   46.37    2.62
   0   6 -14   59.06    2.87
   0   6  14   47.40    2.53
   0  -6 -14   45.61    2.30
   0  -6  14   47.40    2.35
   0   6 -14   42.44    2.44
   0   6 -15    5.80    0.96
   0   6  15    4.52    0.76
   0  -6  15    5.29    1.00
   0   6 -15    6.73    1.06
   0   6  15    4.88    0.96
   0   6 -16    0.19    0.37
   0   6 -16   -0.06    0.33
   0  -7   0    3.20    1.47
   0   7  -1 1334.47   38.92
   0  -7  -1 1357.15   38.32
   0   7   1 1314.94   37.27
   0  -7  -2   11.26    2.14
   0   7   2   13.21    1.79
   0   7  -3 1243.53   36.92
   0   7   3 1213.85   35.45
   0  -7  -3 1267.31   36.60
   0   7  -4  139.12    7.41
   0  -7   4  131.43    7.27
   0  -7  -4  122.24    6.79
   0   7   4  117.25    6.13
   0   7  -5   28.48    3.78
   0  -7   5   25.53    3.54
   0  -7  -5   32.84    3.58
   0  -7   6  259.26   12.27
   0   7  -6  263.77   12.31
   0  -7  -6  240.70   11.37
   0  -7  -7   57.43    2.91
   0  -7  -7   56.63    3.06
   0   7  -7   70.41    6.17
   0   7  -7   65.25    2.87
   0  -7   7   70.45    6.19
   0  -7  -7   52.47    5.10
   0  -7  -8   23.30    1.82
   0  -7  -8   22.72    2.05
   0   7  -8   14.06    1.67
   0   7  -8   17.66    3.49
   0   7   8   22.54    4.13
   0  -7   8   13.87    3.34
   0  -7   8   15.05    1.53
   0   7  -8   12.37    1.40
   0  -7  -8   22.31    1.65
   0  -7  -8   23.22    1.53
   0  -7   8   14.88    1.55
   0  -7  -8   21.91    3.55
   0  -7   9  707.67   21.42
   0  -7  -9  765.00   21.72
   0   7  -9  752.27   21.79
   0  -7  -9  750.68   22.04
   0  -7  -9  801.23   21.42
   0   7  -9  755.04   21.56
   0  -7   9  737.97   21.52
   0  -7   9  751.23   21.58
   0  -7   9  737.45   28.27
   0   7   9  816.43   29.58
   0  -7  -9  775.74   21.15
   0  -7  -9  715.90   26.99
   0   7  -9  803.63   28.98
   0  -7  10  213.56    7.13
   0  -7  10  211.51   12.48
   0   7  10  172.69   11.91
   0  -7 -10  174.85   10.61
   0  -7 -10  170.17    6.76
   0  -7 -10  168.38    7.09
   0   7 -10  220.69    7.28
   0   7 -10  224.43    7.18
   0  -7  10  197.14    6.80
   0   7 -10  228.83   13.13
   0   7  10  166.42    6.48
   0  -7 -10  171.39    6.37
   0  -7  10  210.46    7.38
   0  -7 -11  108.32    4.20
   0   7  11  114.19    9.32
   0  -7  11  103.36    8.72
   0  -7 -11  105.93    4.21
   0   7  11  101.50    4.44
   0  -7  11  103.97    4.53
   0  -7 -11  112.63    4.65
   0   7 -11  109.07    4.80
   0   7 -11  112.20    4.76
   0  -7  11  101.97    4.78
   0  -7  11  111.37    4.96
   0  -7 -12    0.57    1.01
   0  -7  12    2.31    1.30
   0  -7 -12    0.91    0.95
   0   7  12    0.89    0.96
   0  -7  12    1.07    1.01
   0  -7 -12   -0.57    0.82
   0   7 -12    1.55    1.35
   0   7 -12    1.77    1.17
   0  -7 -12    1.25    0.72
   0   7 -13  165.62    5.90
   0   7  13  151.96    5.49
   0   7  13  162.80    5.75
   0  -7 -13  166.07    5.53
   0  -7  13  150.45    5.74
   0  -7 -13  160.11    5.34
   0   7 -14   26.55    1.88
   0   7  14   16.95    1.41
   0  -7  14   21.49    1.55
   0  -7  14   26.78    2.02
   0   7  14   21.53    1.74
   0  -7  14   25.41    1.99
   0   7 -15    0.71    0.71
   0  -7  15    0.10    0.71
   0   7 -15    0.11    0.66
   0   7  15    0.61    0.67
   0  -8   0    4.17    1.61
   0   8  -1  142.44    7.55
   0   8   1  142.63    6.18
   0  -8  -1  142.43    6.99
   0   8  -2   30.30    3.46
   0   8   2   24.97    2.40
   0  -8  -3  333.95   12.64
   0   8   3  328.09   11.52
   0   8  -4  607.37   20.84
   0  -8  -4  595.09   20.19
   0   8   4  554.47   18.77
   0   8  -5   61.43    5.59
   0  -8   5   60.55    5.49
   0   8   5   90.12    5.32
   0  -8  -5   91.80    6.03
   0  -8   6  803.68   27.31
   0   8  -6  812.80   27.43
   0  -8  -6  810.06   26.46
   0   8  -7   28.91    4.25
   0  -8   7   26.71    4.26
   0  -8   7   24.42    1.72
   0   8  -7   25.43    1.72
   0  -8   7   22.51    1.75
   0  -8  -7    9.81    2.56
   0  -8   8  558.25   17.19
   0  -8  -8  596.66   17.36
   0   8  -8  582.09   17.38
   0   8   8  621.58   24.24
   0  -8   8  588.68   23.59
   0  -8  -8  592.46   17.03
   0   8  -8  580.28   17.13
   0  -8  -8  609.80   16.90
   0  -8  -8  606.13   16.77
   0  -8   8  596.84   17.26
   0   8  -8  606.43   23.72
   0  -8  -8  589.67   22.35
   0  -8   9  636.97   18.94
   0  -8  -9  644.26   19.07
   0   8  -9  651.11   19.16
   0  -8   9  658.25   25.93
   0   8   9  702.55   26.86
   0  -8  -9  680.44   18.79
   0   8  -9  643.71   18.90
   0  -8  -9  665.27   18.62
   0  -8   9  665.81   19.09
   0  -8   9  632.06   18.92
   0   8  -9  683.19   26.25
   0  -8  -9  623.89   24.12
   0  -8  10  225.05    7.94
   0  -8 -10  214.39    7.39
   0  -8  10  227.77    8.19
   0  -8  10  225.58    7.70
   0  -8 -10  225.03    7.83
   0   8 -10  240.76    8.04
   0   8 -10  241.39   13.50
   0  -8  10  209.48    7.52
   0   8 -10  246.94    7.93
   0   8  10  221.13   13.49
   0  -8  10  232.47   13.26
   0  -8 -10  210.19    7.26
   0  -8 -11   79.61    3.71
   0   8 -11   72.77    3.80
   0  -8  11   65.82    6.91
   0   8  11   74.94    7.51
   0   8 -11   75.96    3.73
   0  -8  11   72.20    3.85
   0  -8 -11   75.36    3.27
   0  -8  11   71.67    3.95
   0  -8 -11   74.73    3.55
   0  -8 -11   75.07    3.40
   0  -8 -12  135.81    5.11
   0  -8 -12  129.61    4.81
   0   8  12  144.52    5.49
   0   8 -12  156.85    5.74
   0   8 -12  157.33    5.81
   0  -8 -12  149.99    5.36
   0  -8  12  151.68    5.93
   0  -8  12  157.11    6.00
   0  -8 -12  152.02    5.49
   0   8  13   13.11    1.48
   0   8 -13    6.20    1.40
   0  -8  13    6.82    1.38
   0  -8 -13   14.76    1.33
   0  -8  14  113.84    4.35
   0   8  14  105.64    3.98
   0   8 -14  115.49    4.15
   0  -8  14  101.60    3.88
   0   8 -15    6.46    0.82
   0  -8  15    6.60    0.88
   0   8 -15    6.87    0.79
   0   9   0    6.07    2.43
   0  -9  -1  413.72   15.86
   0   9  -1  502.61   17.50
   0  -9  -2  132.36    7.13
   0   9   2  126.13    6.04
   0   9  -2  113.15    7.21
   0   9   3  304.44   11.36
   0  -9  -3  328.69   12.93
   0   9  -3  298.10   13.21
   0   9   4  183.96    8.32
   0  -9  -4  196.59    9.62
   0   9  -4  213.94   10.52
   0  -9  -5   43.03    4.34
   0   9  -5   48.04    5.00
   0  -9   6   37.14    2.37
   0   9  -6   42.84    5.03
   0  -9  -6   49.29    2.60
   0  -9  -6   53.41    4.95
   0   9  -6   36.31    2.21
   0  -9  -6   49.77    2.45
   0  -9  -6   51.71    2.33
   0  -9   6   36.79    2.29
   0  -9   7   17.74    1.70
   0  -9  -7    8.50    1.34
   0   9  -7   14.60    3.42
   0   9  -7   18.45    1.54
   0  -9  -7    8.74    1.22
   0  -9   7   16.21    1.58
   0  -9  -7    9.41    1.15
   0  -9  -7   10.05    2.51
   0  -9  -8  377.61   11.25
   0  -9   8  330.17   11.15
   0  -9  -8  366.82   11.30
   0  -9  -8  363.43   10.99
   0   9  -8  332.90   10.93
   0   9  -8  341.05   11.24
   0  -9  -8  387.49   11.00
   0  -9   8  339.36   11.15
   0  -9  -8  388.80   10.80
   0  -9   8  320.97   10.94
   0   9  -8  344.36   16.78
   0   9   8  394.18   17.88
   0  -9  -8  355.70   15.62
   0   9  -9  218.15    7.42
   0  -9  -9  204.65    7.12
   0  -9   9  219.31    7.63
   0  -9   9  205.24    7.43
   0  -9  -9  221.24    7.22
   0  -9  -9  213.70    7.45
   0  -9   9  219.42    7.58
   0  -9  -9  203.36    7.44
   0   9  -9  213.96    7.59
   0   9  -9  200.94   12.48
   0  -9  -9  188.97   10.89
   0   9   9  218.25   13.07
   0  -9 -10    5.65    1.22
   0  -9 -10    4.89    1.08
   0   9  10    4.24    1.16
   0  -9  10   10.24    1.49
   0  -9 -10    4.69    1.31
   0  -9  10    9.53    1.56
   0   9 -10   11.56    1.74
   0  -9 -10    5.13    1.10
   0  -9 -10    5.13    1.34
   0  -9  10   11.93    1.86
   0   9  10    2.76    2.59
   0   9 -10   14.47    3.59
   0   9 -10    8.59    1.44
   0  -9 -11   65.92    3.27
   0  -9  11   68.79    3.79
   0   9 -11   65.59    3.48
   0  -9 -11   61.64    3.10
   0   9  11   63.94    3.20
   0   9 -11   69.61    3.44
   0  -9 -11   62.43    2.90
   0  -9  11   63.75    3.50
   0   9  12    1.95    1.04
   0  -9 -12   -0.24    0.95
   0  -9  12    0.40    1.26
   0   9 -12    1.06    1.10
   0  -9 -12    0.26    0.60
   0  -9 -12    0.74    0.90
   0   9 -12    0.79    1.24
   0  -9  12    1.29    1.28
   0  -9  13    8.73    1.43
   0   9  13    6.34    1.08
   0  -9  13    8.41    1.56
   0  -9  13    8.05    1.34
   0  -9 -13    8.48    1.07
   0   9 -13    7.36    1.32
   0  -9  14    2.10    0.74
   0  -9  14    2.40    0.95
   0  -9 -14    1.17    0.73
   0   9 -14    1.55    0.88
   0   9  14    1.12    0.65
   0  -9  15   15.17    0.98
   0   9 -15   17.23    0.96
   0  -9 -15   14.18    0.84
   0   9 -15   13.99    0.85
   0  10   0    7.07    2.48
   0  10  -1   25.22    3.87
   0 -10  -1   26.14    3.35
   0  10  -2   11.60    2.97
   0 -10  -2    6.10    2.05
   0  10  -3  489.28   19.64
   0 -10  -3  551.24   19.35
   0 -10   4  130.23    4.50
   0 -10  -4   95.73    4.23
   0 -10   4  131.68    4.53
   0 -10   4  129.51    4.57
   0 -10  -4  104.74    7.04
   0  10  -4  139.60    8.50
   0 -10  -4   98.97    4.19
   0  10  -5   44.24    5.01
   0 -10  -5   44.89    4.53
   0 -10   5   42.15    2.42
   0  10  -5   41.81    2.26
   0 -10  -5   36.65    2.20
   0 -10  -5   39.57    2.35
   0 -10  -6   69.07    3.26
   0  10  -6   70.56    6.51
   0 -10  -6   76.30    6.02
   0 -10  -6   67.25    3.08
   0  10  -6   63.83    3.03
   0 -10   6   62.53    3.20
   0 -10  -6   62.79    2.84
   0 -10   6   58.14    2.86
   0 -10   6   66.67    3.21
   0 -10  -7    9.97    1.35
   0  10  -7    5.01    1.13
   0  10  -7    5.98    2.80
   0 -10  -7    9.12    2.52
   0 -10   7    3.92    1.28
   0 -10  -7    8.27    1.26
   0 -10   7    4.62    1.04
   0 -10   7    4.92    1.21
   0 -10  -8    7.08    1.21
   0 -10  -8    4.79    2.01
   0 -10   8    2.10    1.23
   0  10  -8    2.35    1.38
   0 -10  -8    4.86    1.15
   0 -10   8    1.50    1.07
   0 -10   8    1.13    1.03
   0  10  -8    0.34    0.94
   0  10  -8    2.83    2.53
   0 -10  -9  141.33    5.45
   0 -10   9  146.89    5.79
   0 -10  -9  145.33    5.44
   0  10  -9  146.95    5.63
   0 -10  -9  147.54    5.55
   0 -10   9  147.75    5.84
   0 -10   9  154.59    5.97
   0  10  -9  151.01    5.88
   0 -10  -9  149.28    5.74
   0  10  -9  158.64   10.62
   0  10   9  125.15    9.89
   0  10 -10    6.13    1.31
   0 -10 -10   13.22    1.40
   0  10 -10    7.15    1.57
   0 -10  10    6.32    1.42
   0 -10  10    7.43    1.66
   0 -10 -10   15.17    1.69
   0 -10  10    5.47    1.40
   0 -10 -10   15.81    1.66
   0 -10 -10   12.12    1.41
   0  10  10    8.07    3.13
   0  10 -10    7.89    2.93
   0  10  11    4.36    1.07
   0 -10 -11    3.32    0.89
   0  10 -11    8.83    1.59
   0 -10  11    5.54    1.58
   0 -10 -11    3.55    1.20
   0 -10  11    7.90    1.47
   0 -10  11    6.76    1.27
   0 -10 -11    2.93    1.11
   0  10 -11    6.84    1.34
   0  10 -12   -0.10    0.92
   0 -10  12    0.06    1.21
   0 -10 -12    0.67    0.93
   0 -10  12   -0.18    1.11
   0  10 -12   -0.05    1.15
   0 -10 -12    0.25    0.84
   0 -10 -12    0.03    0.58
   0  10  12   -0.49    0.78
   0 -10  13    3.43    1.13
   0 -10 -13    5.95    0.93
   0 -10 -13    5.27    1.03
   0  10 -13    1.92    1.02
   0 -10  14    4.97    1.00
   0 -10 -14    5.17    0.78
   0 -10  14    4.59    0.74
   0  10 -14    5.56    0.88
   0  11   0    2.95    2.41
   0  11  -1  294.26   13.69
   0  11   1  263.26   13.17
   0 -11   2   34.53    2.07
   0 -11   2   31.65    1.95
   0 -11  -2   33.42    2.09
   0 -11   2   34.14    2.02
   0 -11  -2   30.71    1.97
   0 -11  -2   36.27    4.03
   0 -11   2   36.77    2.04
   0 -11  -2   31.83    1.98
   0  11  -2   37.47    4.63
   0 -11  -3    2.05    0.86
   0 -11   3    1.73    0.84
   0 -11  -3    1.95    0.89
   0 -11   3    0.35    0.85
   0 -11  -3    2.67    1.00
   0 -11  -3    2.25    0.92
   0 -11   3    0.86    0.84
   0  11  -3    1.03    0.73
   0 -11  -3    1.68    1.76
   0 -11   3    0.42    0.77
   0  11  -3    1.28    2.34
   0 -11  -4    2.30    0.90
   0 -11   4    2.87    0.87
   0 -11  -4    2.04    0.84
   0 -11  -4    1.72    0.66
   0 -11  -4    1.17    0.96
   0 -11   4    3.08    0.93
   0 -11  -4    1.36    0.88
   0  11  -4    2.66    0.88
   0 -11  -4    1.31    1.72
   0 -11   4    3.19    0.96
   0  11  -4    1.06    2.08
   0 -11  -5    1.57    0.93
   0 -11  -5    2.04    1.85
   0 -11   5    3.59    1.18
   0 -11  -5    1.58    1.06
   0  11  -5    3.39    2.37
   0 -11  -5    0.78    0.95
   0  11  -5    3.85    0.96
   0 -11  -5    2.13    0.86
   0 -11   5    3.82    0.94
   0 -11  -6  113.12    7.76
   0 -11  -6  118.20    4.76
   0 -11   6  117.65    4.79
   0 -11  -6  120.42    4.63
   0  11  -6  111.78    4.48
   0 -11   6  114.32    4.79
   0 -11  -6  105.50    4.27
   0  11  -6  114.83    8.73
   0 -11  -7    0.95    1.75
   0 -11   7    1.73    1.29
   0 -11   7    0.99    0.87
   0 -11   7    1.51    1.18
   0 -11  -7   -0.22    0.96
   0  11  -7    1.36    0.96
   0  11  -7    0.32    2.33
   0 -11  -7    0.22    0.88
   0 -11  -7    0.31    1.12
   0 -11  -8   14.11    2.79
   0 -11   8   11.45    1.74
   0 -11  -8   20.25    1.81
   0  11  -8   13.72    1.82
   0  11  -8   14.78    1.59
   0 -11  -8   20.18    1.71
   0 -11   8   10.82    1.50
   0 -11   8   12.32    1.70
   0  11  -8   10.34    3.31
   0 -11  -9   26.86    2.10
   0 -11   9   30.55    2.34
   0 -11  -9   28.09    2.16
   0 -11   9   34.33    2.52
   0  11  -9   32.46    2.22
   0 -11  -9   27.09    2.00
   0  11  -9   35.17    2.54
   0  11  -9   35.58    5.10
   0  11   9   24.89    4.73
   0 -11  -9   25.92    2.22
   0 -11   9   33.62    2.65
   0  11 -10    5.39    1.26
   0  11 -10    7.34    1.53
   0 -11 -10    3.25    1.05
   0 -11  10    4.60    1.54
   0 -11 -10    6.99    1.43
   0 -11  10    5.81    1.37
   0 -11 -10    4.58    1.04
   0 -11  10    7.09    1.42
   0 -11 -10    4.57    1.30
   0 -11  11    3.06    1.09
   0 -11 -11    2.29    0.80
   0  11 -11    2.31    1.30
   0 -11 -11    4.32    1.18
   0 -11  11    2.83    1.42
   0 -11  11    3.24    1.20
   0  11 -11    2.71    1.08
   0 -11 -11    3.37    1.08
   0 -11 -12    0.46    0.51
   0 -11 -12    0.77    0.88
   0 -11  12    1.21    1.20
   0  11 -12    0.18    0.87
   0 -11  12    0.71    0.98
   0  11 -12    0.09    1.07
   0 -11 -12    0.23    0.82
   0 -11 -12    0.85    0.93
   0 -11 -13   17.47    1.37
   0 -11  13   19.82    1.61
   0  11 -13   21.64    1.53
   0 -11 -14   19.68    1.06
   0  11 -14   23.74    1.21
   0 -12   0    6.47    0.97
   0 -12   0    8.14    1.17
   0 -12   0    6.76    1.09
   0 -12   0    8.45    1.09
   0  12   0    9.43    3.03
   0  12   1    1.68    2.22
   0  12  -1    3.61    2.44
   0 -12  -1    2.14    0.93
   0  12  -1    1.31    0.77
   0 -12   1    3.72    0.96
   0 -12  -1    1.10    0.85
   0 -12   1    3.46    1.00
   0 -12   1    2.13    0.83
   0 -12  -1    1.06    0.75
   0 -12  -1    0.64    0.72
   0 -12   1    3.51    0.95
   0 -12   1    2.08    0.83
   0 -12   2   83.99    3.66
   0 -12  -2   79.21    3.25
   0 -12   2   76.91    3.47
   0  12   2   99.47    7.70
   0  12  -2   92.50    7.41
   0 -12  -2   81.54    3.67
   0  12  -2   79.87    3.45
   0 -12  -2   90.28    3.70
   0 -12   2   80.63    3.51
   0 -12  -2   79.15    3.39
   0 -12   2   79.47    3.56
   0 -12  -2   84.55    3.63
   0 -12  -2   85.05    3.74
   0 -12   2   81.89    3.73
   0 -12   2   79.77    3.52
   0 -12   3   26.30    1.98
   0  12  -3   24.48    1.84
   0 -12  -3   43.66    2.35
   0 -12  -3   39.62    2.21
   0 -12  -3   42.17    2.32
   0 -12   3   26.07    2.00
   0 -12   3   23.23    2.02
   0 -12   3   23.99    1.93
   0 -12  -3   39.79    1.95
   0  12  -3   22.22    4.06
   0 -12  -3   42.84    2.46
   0 -12  -3   43.54    2.48
   0 -12   3   23.20    1.99
   0 -12  -3   52.98    5.01
   0 -12  -4   63.73    3.22
   0 -12   4   76.24    3.39
   0 -12  -4   68.44    3.30
   0 -12   4   82.75    3.56
   0 -12  -4   77.31    6.29
   0 -12  -4   60.35    2.82
   0  12  -4   89.96    7.43
   0 -12  -4   69.80    3.49
   0  12  -4   82.75    3.41
   0 -12  -4   66.85    3.28
   0 -12  -4   63.24    3.39
   0 -12   4   91.16    3.85
   0 -12   4   85.95    3.68
   0 -12  -5   23.58    1.77
   0 -12  -5   22.88    1.91
   0 -12   5   19.71    1.75
   0 -12  -5   26.49    1.93
   0 -12  -5   26.37    1.97
   0 -12   5   21.57    2.00
   0 -12   5   21.40    1.98
   0 -12  -5   27.97    1.98
   0  12  -5   19.43    1.71
   0  12  -5   18.14    3.80
   0 -12  -5   25.48    2.10
   0 -12  -5   25.54    2.09
   0 -12  -5   26.49    3.73
   0 -12  -6    0.76    0.84
   0 -12  -6    0.39    0.91
   0 -12  -6    0.77    1.02
   0 -12  -6    0.65    0.82
   0 -12  -6    0.24    1.59
   0 -12   6    3.18    1.35
   0  12  -6    3.84    2.68
   0 -12  -6    1.07    1.08
   0  12  -6    2.77    0.97
   0 -12  -6    0.95    1.16
   0 -12  -7   47.16    2.84
   0 -12   7   59.08    3.25
   0 -12  -7   50.99    5.01
   0 -12  -7   42.01    2.81
   0  12  -7   56.86    2.82
   0 -12  -7   46.49    2.65
   0 -12   7   51.59    2.76
   0 -12   7   57.89    3.25
   0 -12  -7   38.35    2.33
   0  12  -7   54.35    6.22
   0 -12  -7   47.27    2.81
   0 -12  -7   46.20    2.90
   0 -12   8   73.26    3.88
   0 -12  -8   85.29    4.00
   0 -12   8   76.79    3.96
   0 -12  -8   88.17    3.70
   0  12  -8   75.00    3.55
   0 -12   8   65.94    3.50
   0 -12  -8   88.98    3.89
   0  12  -8   71.88    3.82
   0 -12  -8   84.91    3.85
   0  12  -8   71.82    7.25
   0 -12   9    1.42    1.28
   0 -12  -9    1.60    1.07
   0  12  -9    0.63    1.26
   0 -12  -9    0.51    0.88
   0  12  -9    1.96    1.07
   0 -12  -9    0.13    1.08
   0 -12   9    1.26    1.06
   0 -12  10    5.35    1.33
   0 -12 -10    3.45    1.06
   0 -12  10    6.70    1.62
   0 -12 -10    5.75    1.31
   0 -12 -10    4.42    1.27
   0  12 -10    7.46    1.27
   0  12 -10    7.18    1.50
   0 -12 -10    4.90    1.27
   0 -12 -10    4.40    0.98
   0 -12 -11   -0.09    0.60
   0 -12  11    0.25    1.24
   0 -12 -11    0.28    1.01
   0 -12  11   -0.41    0.95
   0  12 -11   -0.39    1.11
   0  12 -11   -0.05    0.87
   0 -12 -11   -0.45    0.89
   0 -12 -11   -0.36    0.94
   0 -12 -12   26.58    1.63
   0 -12  12   21.18    1.81
   0  12 -12   24.19    1.72
   0 -12 -12   24.95    1.64
   0 -12 -12   20.61    1.09
   0 -12 -12   28.93    1.66
   0 -12  12   22.60    1.91
   0  12 -13   35.05    1.69
   0 -12  13   35.67    1.81
   0 -12  13   34.49    1.79
   0 -13   0    0.76    0.89
   0  13   0    0.20    0.79
   0 -13   0    0.82    0.81
   0 -13   0    0.46    0.86
   0 -13   0    1.09    0.89
   0  13   0   -0.61    2.43
   0 -13   0    0.14    0.78
   0 -13   0    1.61    1.06
   0 -13  -1   64.08    3.11
   0 -13   1   74.30    3.43
   0 -13  -1   69.57    3.14
   0 -13   1   70.05    3.25
   0 -13  -1   65.76    3.35
   0 -13   1   72.11    3.55
   0  13  -1   76.35    3.34
   0 -13   1   71.20    3.33
   0 -13   1   75.59    3.37
   0  13   1   65.21    6.59
   0  13  -1   75.31    7.05
   0 -13  -1   71.34    3.44
   0 -13   1   70.18    3.42
   0 -13  -1   67.64    3.21
   0 -13   2    0.89    0.96
   0 -13   2    0.88    1.05
   0 -13  -2    0.77    0.81
   0 -13  -2    1.78    1.08
   0 -13   2    0.39    0.99
   0  13  -2    0.51    0.82
   0 -13  -2    0.85    0.94
   0 -13   2    0.86    0.86
   0  13   2   -0.31    2.37
   0  13  -2    0.61    2.11
   0 -13   2    0.17    0.92
   0 -13  -2    0.35    0.96
   0 -13   2    0.46    0.91
   0 -13  -2    0.86    0.83
   0 -13  -2    0.67    0.84
   0 -13  -3  190.82    6.66
   0 -13   3  180.23    6.78
   0 -13  -3  209.08    6.98
   0  13  -3  187.70   11.62
   0  13   3  212.93   12.38
   0 -13   3  191.21    6.95
   0 -13  -3  199.25    6.42
   0 -13   3  179.65    6.72
   0 -13  -3  218.06    7.21
   0 -13   3  183.94    7.00
   0 -13  -3  219.93    7.04
   0  13  -3  183.07    6.59
   0 -13  -3  206.31    7.07
   0 -13   3  188.61    6.89
   0 -13   3  187.43    6.90
   0 -13  -3  202.38    6.88
   0 -13   4  136.69    5.04
   0 -13  -4  110.52    4.77
   0 -13   4  136.68    5.02
   0 -13  -4  103.57    4.64
   0  13  -4  139.87    9.76
   0 -13  -4  104.91    4.59
   0 -13   4  143.90    5.29
   0 -13  -4  105.44    4.19
   0 -13   4  138.01    5.21
   0 -13  -4  110.48    4.67
   0  13  -4  140.70    4.84
   0 -13  -4  108.57    4.84
   0 -13   4  139.32    5.24
   0 -13  -4  101.60    4.77
   0 -13  -4  111.12    7.85
   0 -13  -5  249.95    8.23
   0  13  -5  204.36    7.49
   0 -13  -5  251.76    7.92
   0  13  -5  203.17   12.73
   0 -13  -5  261.14   12.39
   0 -13   5  214.83    8.02
   0 -13  -5  251.30    8.19
   0 -13  -5  233.64    7.77
   0 -13   5  190.86    7.51
   0 -13  -5  230.58    7.70
   0 -13  -5  257.41    8.15
   0 -13  -5  244.76    7.89
   0 -13  -6   90.83    4.22
   0 -13   6  110.25    4.26
   0 -13  -6   86.21    3.94
   0  13  -6  121.70    9.23
   0 -13  -6   87.25    6.81
   0 -13  -6   88.09    3.98
   0 -13  -6   97.43    4.42
   0 -13  -6   90.50    4.35
   0 -13  -6   95.15    4.16
   0  13  -6  117.71    4.33
   0 -13   6  126.92    4.99
   0 -13   7   28.61    2.43
   0 -13  -7   23.23    2.14
   0  13  -7   25.26    1.93
   0 -13  -7   27.69    2.04
   0 -13  -7   28.70    2.25
   0  13  -7   29.00    4.79
   0 -13  -7   25.30    2.14
   0 -13  -7   25.36    2.26
   0 -13   7   28.63    2.48
   0 -13  -8  123.54    4.78
   0 -13  -8  118.94    4.73
   0 -13   8   85.42    4.57
   0 -13  -8  125.52    4.78
   0 -13  -8  120.53    4.79
   0 -13   8   92.53    4.60
   0  13  -8   86.43    4.10
   0 -13  -8  121.67    4.46
   0  13  -8   91.13    4.46
   0 -13  -9  161.12    6.12
   0 -13  -9  165.27    6.29
   0 -13   9  187.40    6.60
   0  13  -9  173.06    6.11
   0 -13  -9  164.43    5.90
   0  13  -9  193.29    6.51
   0 -13 -10   33.08    1.98
   0 -13 -10   35.07    2.21
   0 -13 -10   32.91    1.79
   0  13 -10   18.45    1.82
   0 -13  10   19.22    1.91
   0 -13 -11   82.25    3.47
   0  13 -11  109.38    3.83
   0  13 -11  104.97    3.65
   0 -13 -11   79.22    3.50
   0 -13  11  105.80    4.15
   0 -13 -11   89.10    3.54
   0 -13  11   94.12    3.56
   0 -13  12    4.50    0.93
   0 -13 -12    5.79    0.87
   0 -13  12    5.72    1.14
   0 -13 -12    5.30    0.81
   0  13 -12    5.28    0.94
   0 -13  13    4.75    0.66
   0 -13  13    3.72    0.57
   0  13 -13    5.45    0.62
   0 -14   0 1095.71   30.39
   0  14   0 1112.27   30.33
   0 -14   0 1065.79   30.44
   0 -14   0 1082.83   30.24
   0  14   0 1151.91   38.79
   0 -14   0 1118.39   30.33
   0 -14   0 1140.11   30.97
   0 -14   0 1065.50   30.63
   0 -14   1  335.88    9.70
   0 -14  -1  245.60    8.99
   0 -14  -1  252.87    8.97
   0 -14   1  332.64    9.54
   0 -14   1  319.10    9.53
   0 -14   1  322.27    9.56
   0  14  -1  326.43    9.42
   0  14   1  246.22    9.06
   0 -14  -1  254.38    9.13
   0  14   1  265.78   14.88
   0  14  -1  361.75   16.54
   0 -14   1  328.71    9.84
   0 -14  -1  253.01    9.37
   0 -14   1  332.35   10.03
   0 -14  -2    0.70    0.87
   0 -14   2    0.46    1.04
   0 -14   2    0.38    1.12
   0 -14   2   -0.31    1.01
   0 -14  -2    1.38    1.03
   0  14  -2    0.68    0.85
   0  14   2    2.65    2.66
   0  14  -2    0.32    2.19
   0 -14  -2    1.83    1.05
   0 -14   2    1.22    1.12
   0 -14  -2    1.74    1.18
   0 -14  -2    1.06    0.91
   0 -14  -2    1.16    1.04
   0 -14   2    1.20    1.09
   0 -14   3    1.55    1.18
   0 -14  -3    3.67    0.91
   0 -14   3    1.63    1.09
   0  14  -3    1.31    0.89
   0 -14  -3    2.16    1.07
   0  14   3    3.66    2.57
   0  14  -3    0.65    2.11
   0 -14   3    1.17    1.04
   0 -14  -3    3.34    1.13
   0 -14  -3    4.54    1.33
   0 -14   3    0.51    1.13
   0 -14  -3    3.25    1.10
   0 -14  -3    2.11    1.08
   0 -14   3    1.84    1.18
   0 -14   4  102.79    4.56
   0 -14  -4   89.39    3.62
   0 -14   4   92.53    4.38
   0 -14  -4   94.10    4.13
   0  14  -4   95.37    3.96
   0  14   4   97.73    8.32
   0  14  -4   91.23    8.09
   0 -14  -4   96.11    4.29
   0 -14  -4   91.92    4.07
   0 -14   4   95.71    4.22
   0 -14  -4   95.98    4.25
   0 -14   4   91.41    4.20
   0 -14  -4   88.29    4.03
   0 -14  -4   95.85    4.33
   0 -14   4   97.56    4.40
   0 -14  -5   18.33    1.83
   0 -14  -5   17.38    1.69
   0  14  -5    6.54    1.22
   0  14  -5    4.00    2.66
   0 -14   5    6.13    1.58
   0 -14  -5   18.54    1.91
   0 -14   5    5.34    1.26
   0 -14  -5   15.59    1.64
   0 -14  -5   14.55    1.82
   0 -14  -5   14.63    1.53
   0 -14  -5   18.29    1.77
   0 -14   6   44.53    2.95
   0 -14  -6   33.12    2.42
   0 -14   6   38.22    2.36
   0 -14  -6   32.05    2.48
   0 -14  -6   35.63    2.34
   0  14  -6   44.56    2.42
   0  14  -6   42.93    5.62
   0 -14  -6   29.24    2.11
   0 -14  -6   33.42    2.45
   0 -14   6   42.41    2.90
   0 -14  -7    9.30    1.36
   0  14  -7    7.93    1.23
   0 -14  -7   11.50    1.65
   0 -14   7    6.97    1.49
   0 -14  -7   10.26    1.61
   0 -14  -7    8.88    1.51
   0 -14   7    9.48    1.74
   0 -14  -7    8.38    1.42
   0 -14  -8    1.26    0.94
   0  14  -8    1.93    0.97
   0 -14   8    2.39    1.36
   0 -14  -8    0.88    1.23
   0 -14  -8    0.87    1.15
   0  14  -8    1.49    1.29
   0 -14  -8    1.25    1.06
   0 -14  -8    2.62    1.23
   0 -14   8    1.27    1.31
   0 -14  -9   11.57    1.47
   0  14  -9   14.84    1.68
   0  14  -9   12.65    1.36
   0 -14  -9   14.21    1.67
   0 -14   9   14.36    1.76
   0 -14  -9   13.26    1.30
   0 -14  -9   14.69    1.54
   0 -14   9   15.04    1.87
   0  14 -10   31.38    1.91
   0 -14  10   32.00    2.19
   0 -14 -10   39.02    2.19
   0  14 -10   33.81    2.14
   0 -14 -10   40.58    1.85
   0  14 -11    7.44    0.87
   0  14 -11    8.72    1.11
   0 -14 -11    2.32    0.87
   0 -14  11    6.98    0.93
   0 -14 -11    2.25    0.76
   0 -14  12   76.00    2.80
   0  14 -12   76.56    2.60
   0 -15   0    0.59    0.95
   0  15   0    2.01    2.58
   0 -15   0    0.30    1.06
   0  15   0    0.47    0.85
   0 -15   0    0.88    1.19
   0 -15   0    0.41    1.00
   0 -15   0    0.82    1.01
   0 -15   0    1.93    1.35
   0 -15   1  113.27    4.68
   0 -15  -1  117.60    4.57
   0  15   1  117.53    4.58
   0 -15   1  112.99    4.69
   0  15  -1  114.90    4.52
   0  15  -1  111.72    9.01
   0  15   1  118.67    9.33
   0 -15  -1  117.49    4.75
   0 -15   1  108.91    4.73
   0 -15  -1  110.95    4.54
   0 -15   1  118.70    5.12
   0 -15  -1  115.98    5.12
   0 -15   1  113.49    4.99
   0 -15  -1  112.87    4.97
   0  15  -2    2.80    0.99
   0 -15  -2    0.37    1.07
   0  15   2    0.15    0.82
   0  15   2   -1.01    2.48
   0  15  -2    1.65    2.39
   0 -15  -2    1.20    1.08
   0 -15   2    2.30    1.21
   0 -15   2    2.94    1.34
   0 -15  -2   -0.07    1.16
   0 -15   2    4.80    1.40
   0 -15  -2    0.96    0.92
   0 -15  -2    1.21    0.92
   0 -15   2    4.16    1.30
   0 -15  -3   22.54    1.74
   0 -15  -3   27.84    2.18
   0  15  -3   39.25    2.21
   0  15   3   25.10    4.64
   0  15  -3   36.29    5.20
   0 -15  -3   20.70    1.90
   0 -15   3   34.33    2.52
   0 -15  -3   24.25    2.21
   0 -15  -3   26.43    2.16
   0 -15   3   38.15    2.58
   0 -15   3   33.70    2.49
   0 -15  -3   24.43    2.13
   0 -15   3   39.10    2.51
   0 -15   3   41.25    2.65
   0  15  -4  151.93    5.75
   0 -15  -4  190.71    6.31
   0  15  -4  150.53   10.70
   0  15   4  169.91   11.24
   0 -15   4  139.59    5.95
   0 -15  -4  178.81    6.22
   0 -15  -4  185.05    6.45
   0 -15  -4  184.92    6.41
   0 -15   4  140.95    6.04
   0 -15   4  150.91    6.33
   0 -15  -4  183.34    6.43
   0 -15  -4  186.07    6.21
   0 -15   4  151.16    6.31
   0 -15  -5  315.49    9.73
   0  15  -5  308.58    9.46
   0 -15   5  291.08    9.79
   0 -15  -5  289.48    9.58
   0 -15  -5  321.24   10.06
   0 -15  -5  296.92    9.67
   0 -15   5  291.41    9.69
   0 -15  -5  307.63    9.74
   0 -15  -5  299.53    9.88
   0 -15   6   88.51    4.10
   0 -15  -6   70.68    3.49
   0 -15   6   74.25    3.38
   0 -15   6   75.47    3.34
   0 -15   6   78.19    3.74
   0  15  -6   83.78    3.37
   0 -15  -6   67.08    3.31
   0 -15  -6   58.59    3.10
   0 -15  -6   63.91    3.41
   0 -15  -6   69.22    3.63
   0 -15   6   72.67    3.03
   0  15  -7    9.89    1.25
   0 -15  -7   16.20    1.51
   0 -15   7    9.29    1.58
   0 -15  -7   14.39    1.64
   0 -15   7    9.99    1.78
   0 -15  -7   15.16    1.61
   0  15  -8    3.90    0.93
   0 -15  -8   10.59    1.22
   0 -15   8    5.50    1.42
   0 -15  -8   10.14    1.43
   0  15  -8    4.07    1.30
   0 -15  -8    9.84    1.43
   0 -15   8    4.19    1.39
   0 -15  -8    9.14    1.33
   0 -15  -9    0.77    0.74
   0  15  -9    1.65    0.78
   0 -15   9    0.95    1.18
   0 -15  -9    0.48    0.89
   0  15  -9    0.80    1.08
   0 -15  -9    0.96    0.88
   0 -15   9    0.57    1.05
   0 -15  -9   -0.27    0.99
   0 -15 -10   13.82    1.33
   0 -15  10   14.31    1.37
   0 -15 -10   14.35    1.21
   0  15 -10   15.93    1.35
   0  15 -10   14.75    1.11
   0 -15  10   17.05    1.58
   0  15 -11    0.22    0.59
   0 -15 -11    0.38    0.47
   0 -16   0  803.77   22.49
   0  16   0  762.00   29.30
   0  16   0  785.42   21.61
   0 -16   0  805.41   22.02
   0 -16   0  731.36   21.63
   0 -16   0  748.38   21.80
   0 -16   0  743.87   22.26
   0 -16   1  439.05   12.67
   0  16   1  368.39   11.93
   0  16  -1  442.03   12.27
   0  16  -1  432.52   19.39
   0  16   1  362.89   18.26
   0 -16  -1  395.33   12.82
   0 -16   1  455.05   13.11
   0 -16  -1  369.49   12.23
   0 -16   1  457.32   13.10
   0 -16  -1  381.79   12.12
   0 -16  -1  347.29   12.50
   0 -16   1  441.74   12.99
   0 -16   2   11.65    1.67
   0 -16  -2    2.89    1.32
   0  16  -2   10.23    1.27
   0 -16  -2    2.21    1.22
   0 -16  -2    2.02    1.13
   0 -16   2   11.39    1.64
   0 -16  -2    2.63    1.20
   0 -16  -2    2.21    0.96
   0 -16   2   10.82    1.63
   0 -16   2   11.48    1.76
   0 -16  -2    3.32    1.34
   0 -16   3   34.77    2.49
   0 -16  -3   36.48    2.35
   0  16  -3   34.63    2.10
   0 -16  -3   35.61    2.44
   0 -16   3   34.59    2.42
   0 -16  -3   31.49    2.32
   0 -16  -3   31.78    2.47
   0 -16   3   36.38    2.57
   0 -16  -3   30.14    2.10
   0 -16   3   35.35    2.56
   0 -16  -4    0.16    0.94
   0 -16   4    0.75    1.11
   0 -16  -4   -0.25    1.10
   0  16  -4    0.09    0.80
   0 -16  -4    0.77    1.03
   0 -16   4    0.11    0.94
   0 -16  -4    1.36    1.20
   0 -16  -4   -0.29    0.98
   0 -16   4   -0.42    1.28
   0 -16   5    2.75    1.44
   0 -16   5    2.50    1.03
   0 -16  -5    4.87    1.12
   0 -16  -5    2.88    1.30
   0 -16   5    1.53    0.83
   0 -16   5    1.95    1.06
   0 -16   5    2.33    0.92
   0  16  -5    2.65    0.89
   0 -16  -5    5.59    1.20
   0 -16  -5    4.06    1.18
   0 -16  -5    5.07    1.20
   0 -16  -6   15.95    1.63
   0 -16   6   19.10    1.82
   0  16  -6   18.68    1.46
   0 -16  -6   16.75    1.57
   0 -16  -6   18.48    1.87
   0 -16   6   19.89    1.62
   0 -16   6   18.28    1.54
   0 -16  -6   18.25    1.72
   0  16  -7    1.66    1.17
   0 -16  -7    4.06    0.95
   0  16  -7    1.74    0.75
   0 -16  -7    3.80    1.01
   0 -16  -7    4.13    1.19
   0 -16   7    1.50    1.05
   0 -16   7    0.79    1.32
   0 -16   8   34.03    2.34
   0 -16  -8   39.05    2.22
   0  16  -8   35.82    2.14
   0  16  -8   32.71    1.79
   0 -16   8   31.44    2.22
   0 -16  -8   40.01    1.97
   0 -16  -8   40.53    2.22
   0 -16  -8   36.79    2.03
   0 -16  -9    6.76    0.89
   0 -16   9    0.04    0.92
   0 -16  -9    6.48    0.77
   0  16  -9    1.27    0.60
   0  16  -9    0.73    0.88
   0 -16   9    1.69    1.02
   0 -16  -9    6.16    1.03
   0 -16  -9    5.28    0.96
   0 -16  10   36.96    1.88
   0 -16  10   33.19    1.71
   0  16 -10   36.65    1.72
   0 -17   0   -1.03    1.30
   0 -17   0    1.14    0.87
   0 -17   0    0.87    1.08
   0 -17   0    0.27    1.32
   0 -17   0   -0.07    1.17
   0 -17   1    3.99    1.19
   0 -17   1    3.72    1.22
   0 -17  -1    9.52    1.31
   0 -17   1    4.14    1.32
   0 -17   1    4.01    1.47
   0  17  -1    4.67    0.94
   0 -17   1    3.77    1.31
   0 -17  -1    8.24    1.52
   0 -17  -2  128.64    5.16
   0 -17   2  111.03    4.85
   0 -17   2  114.74    4.63
   0 -17  -2  114.77    4.80
   0 -17  -2  119.76    4.71
   0 -17   2  114.77    4.87
   0 -17   2  118.53    5.02
   0 -17  -2  119.38    5.00
   0  17  -2  114.64    4.27
   0 -17   2  116.52    4.82
   0 -17  -3    8.79    1.62
   0 -17   3   15.44    1.81
   0 -17  -3    9.52    1.59
   0 -17   3   16.29    1.66
   0 -17  -3   11.12    1.50
   0 -17  -3    9.02    1.43
   0 -17   3   16.24    1.55
   0  17  -3   18.18    1.37
   0 -17  -3    9.64    1.39
   0 -17   3   19.00    1.89
   0 -17   4    0.94    1.25
   0 -17  -4    0.22    0.92
   0 -17   4    1.00    0.98
   0 -17  -4    0.06    1.10
   0 -17  -4    0.62    0.95
   0 -17   4    0.50    0.86
   0 -17  -4    0.94    1.12
   0 -17   4    0.72    0.84
   0 -17   4    1.19    0.92
   0 -17   4    0.79    1.08
   0 -17  -4    1.10    1.10
   0  17  -4    0.47    0.69
   0 -17  -4    0.15    1.01
   0 -17   5    2.44    1.28
   0 -17   5    1.99    0.96
   0  17  -5    1.59    0.73
   0 -17  -5    2.38    0.97
   0 -17  -5    2.91    0.89
   0 -17   5    0.42    0.72
   0 -17  -5    2.79    1.16
   0 -17   5    1.21    0.95
   0 -17   5    0.86    0.77
   0 -17  -5    3.13    1.02
   0 -17  -6   36.16    2.23
   0 -17  -6   38.34    2.32
   0 -17   6   27.55    1.75
   0 -17  -6   33.48    1.99
   0 -17   6   29.28    1.75
   0  17  -6   33.54    1.73
   0 -17  -6   36.46    2.00
   0 -17  -7   17.94    1.51
   0  17  -7   22.25    1.66
   0  17  -7   19.26    1.21
   0 -17  -7   18.49    1.37
   0 -17   7   20.98    1.88
   0 -17  -7   17.65    1.58
   0 -17  -8    0.10    0.66
   0 -17   8    0.13    0.97
   0  17  -8    0.03    0.81
   0 -17  -8    0.28    0.57
   0  17  -8    0.33    0.45
   0 -17   9    1.68    0.72
   0  17  -9    1.00    0.60
   0 -17  -9    2.08    0.60
   0 -18   0    0.41    1.02
   0 -18   0   -0.24    1.04
   0 -18   0    0.21    1.02
   0 -18   1    1.90    1.09
   0 -18  -1    2.30    1.18
   0 -18  -1    2.14    0.88
   0 -18   1    2.31    1.16
   0 -18  -1    2.47    1.20
   0 -18   1    1.62    1.04
   0 -18   1    2.44    1.28
   0 -18  -2   20.18    1.81
   0 -18   2   15.25    1.65
   0 -18  -2   17.56    1.77
   0 -18   2   15.45    1.68
   0 -18  -2   15.74    1.76
   0 -18   2   16.55    1.80
   0 -18  -2   17.23    1.81
   0 -18   2   16.26    1.64
   0 -18  -2   14.73    1.61
   0 -18   2   18.30    1.59
   0 -18  -2   16.12    1.47
   0 -18   3    1.63    0.93
   0 -18  -3    0.29    0.90
   0 -18  -3    0.85    1.11
   0 -18  -3    0.32    0.93
   0 -18   3    2.17    0.88
   0 -18  -3   -0.42    0.97
   0 -18   3    1.15    1.03
   0 -18  -3    0.66    1.04
   0 -18   3    1.83    0.98
   0 -18   3    1.41    1.05
   0 -18  -3    0.42    1.04
   0 -18   3    2.20    1.11
   0 -18  -4    2.16    0.89
   0 -18   4    1.38    0.78
   0 -18  -4    2.48    1.05
   0 -18   4    2.77    0.99
   0 -18  -4    2.03    1.07
   0 -18  -4    1.13    0.89
   0 -18   4    2.13    0.88
   0 -18  -4    1.86    0.96
   0 -18   4    2.44    1.12
   0 -18   4    1.89    1.06
   0 -18  -5    2.49    0.99
   0 -18   5    1.25    0.60
   0 -18  -5    1.41    0.96
   0 -18   5    1.02    0.74
   0 -18  -5    2.27    0.84
   0 -18   5    1.29    1.05
   0 -18   5    1.37    0.81
   0 -18  -6   23.39    1.62
   0 -18  -6   23.83    1.63
   0 -18  -6   22.80    1.62
   0  18  -6   19.93    1.51
   0 -18  -6   22.85    1.42
   0  18  -7   66.70    2.62
   0 -18  -7   61.99    2.62
   0 -18  -7   66.84    2.69
   0 -18   8    0.17    0.62
   0  18  -8    0.17    0.53
   0 -19   0    1.16    1.03
   0 -19   0    1.33    0.95
   0 -19   0    1.47    0.96
   0 -19   0    1.76    1.03
   0 -19   0    1.58    0.97
   0 -19  -1   38.02    2.35
   0 -19   1   43.09    2.42
   0 -19   1   45.02    2.30
   0 -19  -1   37.81    2.33
   0 -19   1   45.28    2.35
   0 -19  -1   40.50    2.33
   0 -19   1   45.28    2.47
   0 -19   1   43.23    2.48
   0 -19  -1   35.58    2.34
   0 -19  -2    8.39    1.15
   0 -19   2    3.87    1.00
   0 -19  -2    7.83    1.21
   0 -19  -2    6.56    0.88
   0 -19   2    4.24    0.95
   0 -19   2    4.36    0.93
   0 -19  -2    7.62    1.20
   0 -19  -2    7.69    1.19
   0 -19   2    3.04    1.07
   0 -19  -2    8.11    1.27
   0 -19   2    4.99    1.13
   0 -19   3    2.12    0.81
   0 -19  -3    0.77    0.86
   0 -19  -3    0.11    0.73
   0 -19   3    0.78    0.61
   0 -19   3    2.00    0.76
   0 -19  -3    0.39    0.72
   0 -19  -3    1.12    0.93
   0 -19  -3    1.62    0.83
   0 -19  -3    0.40    0.85
   0 -19   3    1.78    0.95
   0 -19   3    1.92    0.86
   0 -19  -3    0.48    0.74
   0 -19  -4   14.91    1.19
   0 -19  -4   15.59    1.35
   0 -19   4   11.50    0.97
   0 -19   4   12.66    1.01
   0 -19  -4   14.84    1.28
   0 -19   4   12.05    1.19
   0 -19   4   13.52    1.19
   0 -19   5   24.36    1.55
   0 -19  -5   20.81    1.45
   0 -19  -5   23.68    1.43
   0 -19   5   17.79    1.05
   0 -19   5   16.01    1.06
   0  19  -5   23.88    1.42
   0 -19  -6    3.82    0.68
   0  19  -6    8.04    0.83
   0 -19  -6    4.22    0.72
   0 -19   6    8.68    0.94
   0 -19  -7   10.03    0.72
   0  19  -7   11.07    0.72
   0 -20   0    2.06    0.70
   0 -20   0    1.94    0.76
   0 -20   0    2.17    0.88
   0 -20   0    3.29    0.81
   0 -20   1    0.44    0.61
   0 -20  -1    0.90    0.73
   0 -20   1    0.68    0.63
   0 -20  -1    0.45    0.68
   0 -20   1    1.17    0.69
   0 -20  -1    0.38    0.74
   0 -20   1    0.69    0.73
   0 -20   1    0.76    0.78
   0 -20  -1    0.66    0.74
   0 -20   2   15.39    1.11
   0 -20   2   14.80    1.09
   0 -20  -2   19.75    1.25
   0 -20   2   15.19    1.20
   0 -20  -2   19.24    1.32
   0 -20   2   11.56    0.87
   0 -20  -2   18.22    1.31
   0 -20   2   13.81    1.23
   0 -20  -2   18.63    1.33
   0 -20   3    0.79    0.62
   0 -20  -3    1.43    0.67
   0 -20   3    0.68    0.42
   0 -20  -3    1.72    0.64
   0 -20   3    0.38    0.56
   0 -20   3    0.60    0.45
   0 -20  -3    0.49    0.54
   0 -20  -3    1.45    0.67
   0 -20  -4   98.16    3.27
   0  20  -4   93.04    3.13
   0  20  -5   10.32    0.68
   0 -21  -1    1.00    0.38
  -1   0   0   -0.36    0.66
  -1   0  -1  282.43    7.96
   1   0  -1  267.16    7.66
  -1   0  -1  263.77    7.65
   1   0   1  276.90    7.73
  -1   0   1  260.76    7.67
   1   0  -2  691.14   18.73
  -1   0  -2  661.85   18.68
  -1   0   2  629.78   18.64
   1   0   2  682.42   18.79
   1   0  -3 1320.37   36.03
  -1   0  -3 1332.76   36.03
   1   0   3 1320.65   36.15
  -1   0   3 1241.39   35.92
  -1   0   4  124.30    5.71
   1   0   4  118.78    5.69
  -1   0   5   29.36    3.00
   1   0   5   26.06    3.01
   1   0   6   62.12    4.82
  -1   0   6   56.74    4.54
   1   0   7    0.74    1.93
  -1   0   7    0.72    1.94
   1   0   8    9.74    2.75
  -1   0   8    4.56    2.27
  -1   0  -9    3.52    0.84
  -1   0   9    3.97    1.02
  -1   0  -9    3.80    1.12
   1   0  -9    5.16    1.19
   1   0  -9    2.78    1.06
  -1   0  -9    5.39    1.02
   1   0   9    3.91    2.63
  -1   0   9    4.11    2.59
  -1   0  10    4.07    1.19
  -1   0  10    1.74    1.17
   1   0 -10    3.04    1.26
  -1   0 -10    4.22    1.30
  -1   0  10    1.48    2.29
   1   0  10    5.38    2.71
   1   0 -10    3.60    1.17
  -1   0 -10    2.47    0.95
  -1   0 -10    3.05    1.03
  -1   0 -11   57.08    2.92
  -1   0  11   57.44    3.40
  -1   0 -11   56.49    3.29
   1   0 -11   54.98    3.25
  -1   0  11   65.20    3.43
   1   0  11   56.33    2.90
   1   0  11   58.74    6.48
  -1   0  11   55.26    6.31
  -1   0 -11   51.51    2.75
   1   0 -11   58.22    3.17
  -1   0  11   57.89    3.44
  -1   0  12   -0.46    1.31
   1   0 -12    0.14    1.26
  -1   0 -12    0.65    1.33
   1   0  12   -0.34    2.25
  -1   0  12   -1.02    2.38
  -1   0  12   -0.53    1.33
  -1   0 -12    0.07    1.22
   1   0 -12    0.74    1.41
  -1   0 -12    0.35    0.81
   1   0  12   -0.24    0.99
  -1   0  12    0.72    1.11
   1   0 -12    0.81    1.20
  -1   0 -12    0.05    0.86
  -1   0  13   20.03    2.08
   1   0  13   17.89    1.81
  -1   0  13   18.45    2.01
   1   0 -13   17.56    1.54
  -1   0  13   21.20    2.31
  -1   0 -13   21.58    2.17
   1   0 -13   19.29    2.13
  -1   0 -13   17.94    1.49
   1   0 -13   18.78    1.86
  -1   0 -13   20.70    2.06
   1   0 -13   18.82    2.12
  -1   0 -14    0.52    0.97
   1   0 -14    1.27    0.73
   1   0 -14    2.17    1.40
  -1   0 -14    0.11    1.14
   1   0 -14   -0.89    1.30
  -1   0 -14    0.84    1.28
   1   0  14    0.35    1.15
  -1   0  14    0.75    1.41
  -1   0  14    1.61    1.07
  -1   0  14    0.96    1.21
   1   0  14    0.97    0.98
  -1   0 -15    2.61    0.87
  -1   0 -15    3.04    1.09
   1   0 -15    2.09    1.08
   1   0 -15    3.03    1.16
  -1   0 -15    2.98    0.98
   1   0  15    2.04    1.09
  -1   0  15    3.29    1.23
   1   0  15    2.86    0.98
  -1   0  15    2.33    1.07
   1   0 -16    5.30    0.87
  -1   0 -16    4.61    0.60
   1   0  16    4.98    0.93
  -1   0  16    5.07    1.00
   1   0  16    5.53    0.85
  -1   0  16    5.30    0.84
  -1   1  16    3.21    0.80
  -1  -1 -16    3.39    0.55
  -1   1  16    2.45    0.81
   1   1 -16    2.97    0.75
  -1  -1 -15    4.10    0.92
  -1  -1 -15    5.01    1.07
   1   1 -15    7.10    1.29
   1   1 -15    5.87    1.22
  -1  -1 -15    5.33    1.21
  -1   1  15    4.25    1.18
   1  -1  15    6.04    1.08
  -1  -1 -15    4.18    1.04
  -1   1  15    6.34    1.39
  -1  -1 -14    1.11    0.60
  -1   1  14    1.83    1.02
  -1  -1 -14    1.38    1.30
   1   1 -14   -0.18    1.25
  -1   1  14    1.22    1.27
   1   1 -14    1.22    1.00
  -1  -1 -14    0.67    1.03
   1   1 -14    1.28    0.70
   1  -1  14    1.12    1.02
   1   1 -14    1.78    1.40
  -1  -1 -14    1.92    1.20
  -1   1  14    0.81    1.27
   1  -1  13   23.21    1.99
  -1  -1 -13   20.01    1.58
  -1   1  13   22.40    2.15
   1  -1  13   23.10    2.06
  -1   1  13   24.83    2.29
   1   1 -13   20.00    1.65
   1   1 -13   27.27    2.36
  -1  -1 -13   23.96    2.25
  -1  -1 -13   27.08    2.24
   1   1 -13   29.07    2.16
  -1   1  13   24.22    2.38
   1   1 -13   26.32    2.37
  -1   1  12    1.59    1.35
   1   1 -12    2.07    1.28
  -1  -1 -12    1.69    1.31
  -1   1  12    2.38    2.46
   1  -1  12    1.72    2.57
  -1  -1 -12    2.20    0.92
  -1   1  12    1.30    1.10
   1  -1  12    2.73    1.13
  -1   1  12    1.12    1.22
  -1  -1 -12    2.54    1.39
   1   1 -12    2.27    1.38
  -1   1  11   22.55    2.15
   1   1 -11   18.02    1.93
  -1  -1 -11   22.73    1.76
  -1   1  11   27.18    4.62
   1  -1  11   18.53    4.10
  -1   1  11   22.81    2.07
  -1  -1 -11   20.37    1.75
  -1  -1 -11   22.50    2.11
  -1   1  11   24.40    2.24
  -1  -1 -11   23.85    2.19
   1   1 -11   17.50    1.98
  -1  -1 -10    9.62    1.23
  -1  -1 -10    9.35    1.27
  -1  -1 -10    9.85    1.55
   1   1 -10   10.11    1.55
  -1   1  10    9.20    1.39
  -1   1  10    9.67    1.57
   1  -1  10   12.65    3.37
  -1   1  10   11.04    3.09
   1   1 -10   10.56    1.49
  -1  -1 -10    8.74    1.20
   1   1  -9   49.47    2.73
  -1  -1  -9   50.08    2.79
  -1  -1  -9   49.58    2.24
  -1   1   9   53.36    5.68
   1  -1   9   49.93    5.58
   1  -1   8   12.16    3.00
  -1   1   8   14.40    3.13
   1  -1   7    0.18    1.98
  -1   1   7    1.66    2.01
  -1   1   6   85.60    5.66
   1  -1   6   83.40    5.59
   1   1  -6   84.60    5.46
   1  -1   5   88.58    5.27
  -1   1   5   99.77    5.52
   1   1  -5   94.05    5.28
   1  -1   4  416.10   13.72
  -1   1   4  403.84   13.61
   1   1  -4  423.45   13.67
  -1   1   3  294.88   10.27
   1  -1   3  318.66   10.39
   1   1  -3  328.36   10.36
   1  -1   2  371.29   11.31
   1   1  -2  383.01   11.30
   1   1  -1  456.93   12.81
   1  -1   1  458.39   12.82
   1  -1   1  465.72   12.78
   1  -1   0   48.30    2.16
  -1   1  -1  467.77   12.86
  -1  -1   1  455.22   12.85
  -1  -1   2  377.31   11.34
  -1   1  -2  381.14   11.35
  -1  -1   3  312.57   10.37
   1   1   3  312.01   10.41
  -1   1  -3  325.10   10.43
  -1  -1   4  404.73   13.76
   1   1   4  428.77   13.94
  -1   1  -4  424.17   13.78
  -1  -1   5   89.32    5.27
   1   1   5  104.78    5.71
  -1   1  -5   92.01    5.29
   1   1   6   85.55    5.69
  -1  -1   6   80.85    5.49
  -1   1  -6   90.34    5.64
   1   1   7    0.75    2.01
  -1  -1   7   -0.72    1.94
   1   1   8   15.72    3.37
  -1  -1   8   10.83    2.97
   1  -1  -9   53.49    2.74
  -1   1  -9   49.68    2.32
   1   1   9   52.48    5.67
  -1  -1   9   49.28    5.39
  -1  -1   9   50.42    2.78
   1  -1  -9   50.77    2.80
  -1   1  -9   48.40    2.74
  -1   1  -9   48.49    2.62
  -1   1  -9   53.46    2.31
  -1   1 -10   12.14    1.32
   1  -1 -10   10.89    1.51
  -1   1 -10   10.16    1.33
  -1   1 -10    9.50    1.37
  -1  -1  10   10.25    1.44
  -1   1 -10   11.76    1.59
   1  -1 -10   10.61    1.59
   1   1  10   13.18    3.62
  -1  -1  10    9.50    3.16
   1   1  11   23.54    4.46
  -1  -1  11   19.69    4.15
  -1   1 -11   17.00    1.97
   1  -1 -11   22.48    2.17
   1  -1 -11   23.44    2.21
  -1   1 -11   17.53    1.60
   1  -1 -11   22.78    2.06
  -1  -1  11   16.63    2.05
   1   1  11   20.91    1.75
  -1  -1  11   21.02    2.11
  -1   1 -12    1.84    0.95
  -1   1 -12    1.85    0.95
   1  -1 -12    1.30    1.24
   1  -1 -12    0.64    0.91
  -1   1 -12    2.44    1.36
   1  -1 -12    2.50    1.38
   1  -1 -12    1.85    1.42
  -1  -1  12    3.54    1.50
   1   1  12    1.60    1.01
  -1  -1  12    2.76    1.31
   1   1  12    2.70    2.72
  -1  -1  12    2.04    2.43
  -1  -1  13   22.85    2.20
  -1  -1  13   21.73    2.06
   1  -1 -13   20.47    1.63
  -1   1 -13   23.56    2.16
   1  -1 -13   22.64    2.29
   1  -1 -13   24.15    2.02
   1  -1 -13   21.86    2.20
  -1   1 -13   22.91    2.22
   1   1  13   21.84    1.89
  -1   1 -13   19.94    1.56
   1   1  14    1.37    1.15
   1  -1 -14    0.67    0.68
   1   1  14    0.94    0.86
  -1   1 -14   -0.39    1.07
   1  -1 -14    1.72    1.26
  -1   1 -14    0.95    1.22
  -1  -1  14    0.91    1.11
   1  -1 -14    1.17    1.32
  -1   1 -14    1.80    1.17
  -1  -1  14    1.04    1.14
  -1   1 -15    6.42    1.00
  -1   1 -15    6.64    1.10
   1  -1 -15    4.91    1.21
  -1   1 -15    5.29    1.09
  -1  -1  15    5.36    1.02
   1  -1 -15    3.79    1.16
  -1   1 -15    6.70    1.23
   1   1  15    3.50    1.13
   1   1  15    5.59    1.15
  -1  -1  15    5.40    1.17
   1   1  16    3.70    0.76
   1   1  16    3.12    0.83
  -1   1 -16    2.60    0.51
  -1   1 -16    2.47    0.72
  -1   2  16    1.82    0.70
  -1  -2 -16    1.53    0.48
  -1   2  16    2.39    0.78
   1  -2  16    3.42    0.76
   1   2 -16    2.87    0.70
   1   2 -16    2.31    0.75
  -1  -2 -15   15.15    1.56
   1   2 -15   19.22    1.64
   1  -2  15   15.31    1.59
  -1   2  15   16.50    1.66
  -1  -2 -15   15.23    1.31
  -1  -2 -15   14.26    1.46
   1   2 -15   18.39    1.65
   1  -2  14   14.10    1.54
  -1  -2 -14   18.47    1.87
   1   2 -14   17.41    1.63
   1   2 -14   21.82    2.04
  -1  -2 -14   18.43    1.82
  -1  -2 -14   15.80    1.18
  -1  -2 -14   19.81    1.71
   1   2 -14   14.78    1.22
   1  -2  14   16.87    1.82
  -1   2  14   19.11    2.07
   1  -2  14   18.75    1.75
   1   2 -14   18.10    1.95
  -1  -2 -14   21.35    2.03
  -1   2  13   12.17    1.57
   1  -2  13    9.37    1.62
  -1   2  13   12.51    1.89
  -1  -2 -13   11.82    1.57
  -1  -2 -13   10.85    1.65
  -1  -2 -13    9.92    1.18
   1   2 -13   13.88    1.91
  -1  -2 -13   11.93    1.87
   1   2 -13    9.82    1.53
   1  -2  13   11.50    1.60
  -1   2  12    3.41    1.34
  -1   2  12    2.37    2.49
   1  -2  12    1.37    2.45
  -1   2  12    3.74    1.43
  -1  -2 -12    2.33    1.31
   1  -2  12    1.06    1.08
  -1  -2 -12    1.82    0.92
  -1  -2 -12    3.13    1.41
   1   2 -12    0.57    1.28
   1   2 -12    1.31    1.21
  -1   2  11   23.71    2.18
  -1  -2 -11   22.52    2.16
   1   2 -11   23.98    2.10
  -1   2  11   22.81    2.17
  -1  -2 -11   23.22    2.20
   1   2 -11   26.68    2.29
  -1  -2 -11   26.04    1.89
  -1   2  11   21.57    1.97
   1  -2  11   24.39    4.57
  -1   2  11   22.69    4.37
  -1   2  10    1.61    0.97
  -1  -2 -10    1.12    0.86
  -1  -2 -10    2.76    1.23
  -1   2  10    2.33    1.13
  -1   2  10    2.42    2.62
   1  -2  10    2.45    2.43
  -1  -2 -10    3.60    1.30
   1   2 -10    2.17    1.12
  -1  -2 -10    1.43    0.86
  -1  -2  -9    8.97    1.17
   1   2  -9    8.88    1.32
  -1  -2  -9   10.14    1.45
   1  -2   9    8.24    2.97
  -1   2   9   12.00    3.22
   1   2  -9    9.20    1.31
  -1  -2  -9    9.67    1.03
  -1  -2  -9    7.96    1.35
   1  -2   8   15.27    3.18
  -1   2   8   14.36    3.24
   1   2  -7   45.93    4.62
  -1   2   7   50.08    4.82
   1  -2   7   51.45    4.80
   1   2  -6  128.67    6.97
   1  -2   6  131.77    7.21
  -1   2   6  125.39    7.08
   1   2  -5   24.14    2.85
  -1   2   5   31.89    3.20
   1  -2   5   25.66    2.98
   1   2  -4   14.66    2.09
   1  -2   4   16.79    2.30
   1  -2   3  330.83   11.16
   1   2  -3  350.86   11.19
   1   2  -2  494.11   14.49
   1  -2   2  487.86   14.52
  -1  -2  -1  152.54    4.53
   1  -2   1  148.72    5.14
   1   2  -1  160.95    5.27
   1  -2   1  149.31    5.15
   1  -2   0  533.08   15.31
  -1   2  -1  150.01    5.16
  -1  -2   1  151.70    5.12
  -1   2  -2  487.98   14.41
  -1  -2   2  486.52   14.45
  -1   2  -3  343.96   11.09
  -1  -2   3  329.55   11.07
  -1   2  -4   15.21    2.19
  -1  -2   4   15.96    2.26
  -1   2  -5   24.20    2.84
   1   2   5   31.88    3.25
  -1  -2   5   26.12    3.01
  -1   2  -6  131.53    7.02
   1   2   6  129.09    7.24
  -1  -2   6  124.13    6.94
  -1   2  -7   38.51    4.18
   1   2   7   43.64    4.50
  -1  -2   7   42.38    4.49
  -1  -2   8   11.87    2.97
   1   2   8   13.31    3.20
   1  -2  -9    8.81    1.42
  -1   2  -9    7.68    0.95
  -1   2  -9    8.29    1.17
   1  -2  -9    9.01    1.33
  -1   2  -9    7.97    1.33
  -1  -2   9    4.69    2.54
   1   2   9    9.89    2.95
  -1  -2   9    8.43    1.32
  -1  -2  10    4.04    1.21
  -1   2 -10    3.71    1.11
   1  -2 -10    2.54    1.25
   1  -2 -10    2.88    1.21
  -1  -2  10    2.23    1.07
  -1   2 -10    2.50    0.91
   1  -2 -10    1.49    1.17
  -1   2 -10    2.20    1.19
  -1  -2  10    3.91    2.52
   1   2  10    5.43    3.04
  -1  -2  11   28.99    2.41
   1   2  11   23.85    1.86
  -1  -2  11   26.24    2.42
  -1  -2  11   26.42    2.30
   1  -2 -11   25.68    2.00
  -1   2 -11   29.17    2.39
   1  -2 -11   26.92    2.36
  -1   2 -11   27.97    2.25
   1   2  11   24.53    4.49
  -1  -2  11   28.05    4.73
   1  -2 -11   25.96    2.34
   1  -2 -11   24.17    2.12
  -1   2 -11   29.01    1.94
  -1  -2  11   30.17    2.30
  -1  -2  12    3.13    1.49
   1  -2 -12    3.88    1.44
  -1   2 -12    2.21    1.37
  -1  -2  12    1.31    1.38
   1   2  12    3.07    1.05
   1  -2 -12    3.49    1.48
  -1  -2  12    1.28    1.39
   1  -2 -12    3.12    1.01
  -1   2 -12    1.75    0.92
   1  -2 -12    4.43    1.31
  -1   2 -12    1.43    0.91
  -1  -2  12    1.71    2.47
   1   2  12    3.35    2.70
  -1  -2  13    9.80    1.75
  -1  -2  13    8.40    1.47
   1  -2 -13   11.18    1.29
  -1  -2  13    9.73    1.71
   1  -2 -13   10.08    1.78
  -1   2 -13    9.62    1.60
   1  -2 -13    9.94    1.72
  -1   2 -13    9.63    1.68
  -1  -2  13   11.79    1.81
  -1   2 -13    7.52    1.09
   1  -2 -14   20.76    1.42
  -1   2 -14   18.49    1.93
   1  -2 -14   21.44    2.02
  -1   2 -14   17.82    1.91
   1  -2 -14   20.12    2.02
  -1   2 -14   19.38    1.84
  -1  -2  14   18.08    1.78
  -1  -2  14   18.61    1.90
  -1  -2  14   16.54    2.02
   1   2  14   20.44    1.93
  -1   2 -15   15.22    1.39
  -1   2 -15   14.37    1.49
   1  -2 -15   14.58    1.52
   1   2  15   13.94    1.50
  -1  -2  15   15.68    1.66
  -1   2 -15   15.20    1.30
  -1  -2  15   15.07    1.41
  -1   2 -15   13.63    1.43
   1   2  16    0.93    0.67
  -1  -2  16    2.54    0.81
  -1   2 -16    2.40    0.69
  -1   2 -16    2.14    0.46
   1   3 -16   20.07    1.21
   1   3 -16   18.00    1.19
   1  -3  16   16.31    1.19
  -1   3  16   17.14    1.19
  -1   3  15    0.18    0.99
   1  -3  15    0.35    0.87
  -1   3  15    0.28    1.01
  -1  -3 -15    0.31    0.74
   1   3 -15    0.78    0.99
  -1  -3 -15    0.05    0.76
   1   3 -15    0.87    0.92
   1  -3  15   -0.45    0.89
   1  -3  15    0.15    0.65
   1  -3  14    9.05    1.44
  -1  -3 -14    8.70    0.91
   1  -3  14    9.95    1.43
  -1   3  14   10.95    1.68
  -1  -3 -14   10.14    1.40
   1   3 -14   10.19    1.58
   1   3 -14   11.97    1.69
   1   3 -14   11.49    1.35
  -1  -3 -14    8.76    1.57
   1  -3  14    9.32    1.48
  -1   3  14   10.99    1.67
  -1  -3 -14    8.87    1.41
   1   3 -13   24.17    2.01
  -1  -3 -13   21.31    2.04
  -1  -3 -13   18.97    2.10
   1   3 -13   23.79    2.21
  -1  -3 -13   18.09    1.48
  -1   3  13   20.25    2.09
  -1   3  13   21.15    2.17
  -1  -3 -13   20.20    1.89
   1  -3  13   24.81    2.11
   1  -3  12   27.35    4.79
  -1   3  12   24.59    4.48
  -1   3  12   23.79    2.29
  -1  -3 -12   25.74    2.19
   1   3 -12   23.55    2.32
  -1  -3 -12   20.79    2.26
  -1  -3 -12   23.07    2.21
   1   3 -12   23.84    2.12
   1  -3  12   25.16    2.15
  -1  -3 -12   23.81    1.79
  -1  -3 -11    0.22    1.27
   1   3 -11    1.85    1.30
  -1   3  11   -0.33    2.49
   1  -3  11    1.01    2.31
  -1  -3 -11    0.99    1.22
  -1  -3 -11    0.36    0.82
  -1   3  11    2.03    1.30
  -1  -3 -10   31.58    2.43
  -1   3  10   46.45    5.70
   1  -3  10   42.04    5.56
  -1  -3 -10   36.42    2.25
   1   3 -10   39.18    2.53
   1   3 -10   36.72    2.55
  -1  -3 -10   35.42    2.58
   1   3  -9   87.96    3.79
  -1  -3  -9   82.46    3.82
  -1   3   9   88.00    7.38
   1  -3   9   92.07    7.45
  -1  -3  -9   81.56    3.59
  -1  -3  -9   83.15    3.16
   1   3  -9   87.17    3.82
  -1  -3  -9   79.06    3.82
   1   3  -8  116.93    7.85
   1  -3   8  132.40    8.47
  -1   3   8  133.74    8.57
   1   3  -7   62.25    5.26
  -1   3   7   64.54    5.55
   1  -3   7   62.60    5.40
   1   3  -6   52.84    4.53
  -1   3   6   58.67    4.81
   1  -3   6   54.52    4.63
   1   3  -5   56.06    4.23
   1  -3   5   59.61    4.46
   1  -3   4   75.22    4.56
   1   3  -4   72.89    4.46
   1  -3   3  268.53    9.46
   1   3  -3  261.34    9.37
  -1  -3  -2  144.06    5.03
   1   3  -2  146.57    5.76
   1  -3   2  150.51    5.78
  -1  -3  -1  147.00    4.77
   1  -3   1  137.75    5.27
   1   3  -1  142.64    5.39
   1  -3   1  133.75    5.23
   1  -3   0   53.49    3.00
  -1   3   0   58.73    3.24
  -1   3  -1  144.36    5.30
  -1  -3   1  133.29    5.13
  -1   3  -2  153.12    5.96
  -1  -3   2  154.86    6.01
  -1  -3   3  254.12    9.13
  -1   3  -3  250.93    9.08
  -1   3  -4   73.40    4.49
  -1  -3   4   71.79    4.44
  -1  -3   5   55.67    4.34
  -1   3  -5   56.99    4.27
   1   3   6   48.07    4.41
  -1  -3   6   49.44    4.44
  -1   3  -6   48.94    4.34
   1   3   7   67.21    5.55
  -1  -3   7   59.95    5.26
  -1   3  -7   59.21    5.13
  -1  -3   8  114.32    7.78
   1   3   8  123.68    8.22
  -1   3  -8  123.25    8.06
  -1  -3   9   77.08    7.01
   1   3   9   89.60    7.36
  -1   3  -9   86.10    3.14
  -1   3  -9   83.94    3.61
   1  -3  -9   78.48    3.57
  -1  -3   9   79.34    3.78
   1  -3  -9   75.27    3.77
   1  -3  -9   83.26    3.69
  -1   3  -9   82.25    3.75
   1  -3  -9   81.25    3.83
  -1   3  -9   84.87    3.34
  -1  -3   9   85.99    3.81
  -1  -3  10   39.72    2.65
   1  -3 -10   35.58    2.63
   1  -3 -10   36.85    2.47
   1  -3 -10   38.10    2.38
  -1   3 -10   39.52    2.62
   1  -3 -10   35.45    2.60
  -1  -3  10   41.30    2.71
  -1   3 -10   37.10    2.44
  -1  -3  10   36.04    5.16
   1   3  10   35.39    5.16
   1  -3 -11    1.00    1.27
  -1   3 -11    2.91    1.34
  -1  -3  11    1.76    1.25
   1  -3 -11    0.17    0.92
   1  -3 -11    1.33    1.33
  -1   3 -11    1.05    1.03
   1   3  11    0.99    2.27
  -1  -3  11    2.31    2.36
  -1  -3  11    2.71    1.25
  -1   3 -11    1.44    0.95
  -1  -3  11    0.99    1.13
   1  -3 -11    1.79    1.25
   1  -3 -12   22.60    1.87
   1  -3 -12   26.75    2.45
  -1   3 -12   26.25    1.84
  -1  -3  12   23.85    2.17
  -1  -3  12   29.85    2.53
  -1  -3  12   23.78    2.42
  -1  -3  12   18.61    4.06
   1   3  12   28.05    4.78
  -1  -3  12   25.84    2.37
  -1  -3  12   22.59    2.00
  -1   3 -12   25.65    2.33
   1  -3 -12   22.17    2.24
  -1  -3  13   25.60    2.35
  -1  -3  13   21.37    1.92
   1  -3 -13   20.45    1.65
   1  -3 -13   19.50    2.19
  -1  -3  13   23.19    2.25
  -1   3 -13   23.60    1.64
  -1  -3  13   22.35    2.29
   1  -3 -13   20.87    2.14
  -1   3 -13   26.95    2.29
   1  -3 -14   10.08    1.06
  -1   3 -14   10.96    1.49
  -1   3 -14   10.91    1.62
   1  -3 -14   11.15    1.66
  -1   3 -14    9.67    1.50
   1  -3 -14   10.15    1.58
  -1  -3  14   11.81    1.72
   1   3  14    9.81    1.50
  -1  -3  14   11.11    1.61
  -1   3 -15    1.39    0.75
  -1   3 -15    0.15    0.82
  -1   3 -15    0.14    0.78
  -1   3 -15    0.70    0.92
   1   3  15    0.49    0.92
  -1  -3  15    0.05    1.02
   1   3  15    0.73    0.89
  -1  -3  15    0.89    0.87
  -1  -3  16   15.03    1.15
  -1   3 -16   13.61    0.80
   1   3  16   17.01    1.15
   1   3  16   17.00    1.16
  -1   3 -16   18.29    1.14
   1   4 -16    4.66    0.70
   1   4 -16    4.39    0.67
  -1   4  16    3.51    0.59
  -1   4  16    5.23    0.76
  -1   4  15   17.86    1.62
  -1  -4 -15   16.66    1.26
   1   4 -15   18.09    1.52
   1   4 -15   15.95    1.46
   1  -4  15   15.27    1.25
   1  -4  15   15.54    1.45
   1   4 -15   11.05    1.17
   1  -4  15   16.06    1.49
  -1   4  15   16.74    1.49
  -1  -4 -14    4.57    0.75
  -1  -4 -14    5.53    1.21
  -1  -4 -14    5.37    1.34
   1   4 -14    5.39    1.39
  -1   4  14    6.98    1.36
   1  -4  14    4.94    1.25
  -1  -4 -14    7.66    1.22
   1   4 -14    4.40    1.08
   1  -4  14    4.45    1.22
  -1   4  14    6.40    1.40
   1  -4  14    5.10    1.31
   1   4 -14    5.59    1.42
  -1  -4 -13    2.55    1.43
   1   4 -13    2.12    1.37
  -1   4  13    3.64    1.41
  -1  -4 -13    3.33    1.20
   1   4 -13    4.40    1.27
   1  -4  13    2.93    1.28
  -1   4  13    2.90    1.36
  -1  -4 -13    3.32    1.36
  -1  -4 -13    3.04    0.83
  -1  -4 -13    2.29    1.17
  -1  -4 -12    6.08    1.59
   1   4 -12    3.81    1.51
  -1   4  12    4.75    1.44
   1   4 -12    4.65    1.39
  -1  -4 -12    5.63    1.40
   1  -4  12    3.05    1.30
  -1  -4 -12    5.63    1.06
  -1   4  12    6.00    1.52
  -1  -4 -12    4.89    1.49
   1  -4  12    0.34    2.28
  -1   4  12    4.69    2.77
  -1  -4 -11   18.24    2.09
   1   4 -11   15.60    1.90
  -1   4  11   19.93    2.02
   1  -4  11   12.22    3.56
  -1   4  11   16.19    4.09
   1  -4  11   14.02    1.62
  -1  -4 -11   19.55    2.05
  -1  -4 -11   17.31    1.59
  -1  -4 -11   18.28    1.91
  -1  -4 -10   42.14    2.82
   1   4 -10   42.09    2.73
   1   4 -10   44.35    2.67
   1  -4  10   44.29    5.61
  -1   4  10   42.53    5.72
  -1  -4 -10   39.83    2.72
  -1  -4 -10   39.93    2.39
  -1  -4 -10   39.35    2.11
  -1   4  10   40.39    2.71
  -1  -4  -9   34.23    1.76
   1   4  -9   31.02    2.15
   1  -4   9   37.21    4.91
  -1   4   9   31.12    4.67
  -1  -4  -9   34.85    2.37
  -1  -4  -9   32.77    2.12
  -1  -4  -9   32.65    2.34
   1   4  -9   32.66    2.24
  -1  -4  -9   28.83    1.73
   1  -4   8   24.03    3.93
  -1   4   8   28.14    4.17
   1   4  -8   21.21    3.69
  -1   4   7    6.46    2.49
   1  -4   7    6.81    2.54
   1   4  -7    8.24    2.54
   1   4  -6    6.63    2.21
   1  -4   6    4.52    2.22
   1  -4   5  108.62    6.36
   1   4  -5  110.41    6.26
   1  -4   4  286.82   10.93
   1   4  -4  284.39   10.86
   1  -4   3  264.80    9.59
   1   4  -3  263.33    9.58
  -1  -4  -3  247.82    8.65
   1  -4   2  141.73    6.04
   1   4  -2  141.91    6.10
  -1  -4  -2  160.38    5.50
   1   4  -1  352.59   11.42
   1  -4   1  335.59   11.24
  -1  -4  -1  356.81   10.71
  -1   4   1  366.79   11.86
  -1   4   0   84.17    4.24
   1  -4   0   79.37    4.01
  -1   4  -1  343.52   11.26
  -1   4  -1  353.79   11.50
  -1  -4   2  150.23    6.21
  -1   4  -2  155.27    6.32
  -1   4  -3  257.81    9.67
  -1  -4   3  265.22    9.69
  -1  -4   4  318.74   11.56
  -1   4  -4  292.73   11.33
  -1   4  -5  118.25    6.57
  -1  -4   5  112.36    6.43
  -1   4  -6    5.03    2.10
  -1  -4   6    4.64    2.16
  -1   4  -7    8.15    2.53
   1   4   7    6.43    2.46
  -1  -4   7    6.30    2.41
  -1   4  -8   28.22    4.07
  -1  -4   8   26.20    3.95
   1   4   8   22.56    3.94
   1  -4  -9   34.81    2.19
  -1   4  -9   36.18    2.08
  -1   4  -9   31.95    1.71
  -1  -4   9   29.60    4.56
   1   4   9   37.13    5.04
  -1  -4   9   32.36    2.29
   1  -4  -9   38.17    2.36
  -1  -4   9   32.83    2.35
   1  -4  -9   36.09    2.52
  -1   4  -9   32.86    2.14
  -1   4  -9   32.97    2.29
   1  -4  -9   39.52    2.55
  -1  -4  10   45.26    2.91
   1  -4 -10   45.08    2.97
  -1  -4  10   45.56    5.68
   1   4  10   39.35    5.53
   1  -4 -10   44.98    2.62
  -1  -4  10   42.26    2.71
   1  -4 -10   43.50    2.92
  -1   4 -10   45.72    2.82
  -1  -4  10   46.45    2.92
  -1   4 -10   41.41    2.61
   1  -4 -11   14.76    1.93
  -1   4 -11   10.94    1.35
  -1  -4  11   12.22    1.76
  -1  -4  11    9.97    1.63
   1  -4 -11   16.47    1.66
  -1  -4  11   12.52    1.82
   1  -4 -11   18.45    2.07
  -1   4 -11   13.57    1.86
  -1  -4  11    9.60    3.49
   1   4  11   16.06    3.98
  -1   4 -11   13.21    1.72
   1  -4 -12    6.08    1.62
  -1   4 -12    3.42    1.45
  -1  -4  12    4.31    1.53
  -1   4 -12    3.81    1.28
  -1  -4  12    4.10    1.18
  -1  -4  12    3.28    1.40
   1  -4 -12    5.65    1.14
   1   4  12    4.66    2.72
  -1  -4  12    3.33    2.50
  -1  -4  12    3.32    1.52
  -1  -4  12    4.20    1.32
   1  -4 -12    7.38    1.68
  -1  -4  13    0.87    0.98
  -1   4 -13    2.21    1.23
  -1   4 -13    2.49    0.80
  -1  -4  13    3.02    1.45
   1  -4 -13    1.68    0.85
   1  -4 -13    2.78    1.46
  -1   4 -13    3.41    1.34
  -1  -4  13    2.39    1.13
  -1  -4  13    2.73    1.47
   1  -4 -13    1.50    1.36
  -1  -4  13    2.02    1.35
  -1   4 -14    3.48    1.17
  -1   4 -14    6.53    1.31
  -1   4 -14    4.47    1.25
   1  -4 -14    5.64    1.40
   1  -4 -14    5.29    0.86
   1   4  14    5.69    1.24
  -1  -4  14    5.06    1.38
  -1  -4  14    3.37    1.27
  -1   4 -15   17.57    1.38
  -1  -4  15   19.69    1.55
  -1   4 -15   18.36    1.52
   1   4  15   17.31    1.48
  -1  -4  15   17.73    1.56
   1   4  15   19.63    1.52
  -1   4 -15   13.47    1.37
  -1   4 -16    3.87    0.63
   1   4  16    3.43    0.55
   1   4  16    4.82    0.74
  -1   5  16    1.56    0.51
   1   5 -16    1.17    0.50
   1   5 -16    1.65    0.47
  -1   5  15   13.45    1.32
  -1  -5 -15   12.05    1.07
   1   5 -15   10.41    1.22
   1   5 -15    9.31    1.20
  -1   5  15   10.96    1.19
   1  -5  15    9.48    1.08
   1  -5  15    9.46    1.25
  -1   5  14    5.22    1.33
  -1   5  14    3.61    1.18
   1  -5  14    4.20    1.15
  -1  -5 -14    3.32    1.02
   1  -5  14    4.14    1.24
   1  -5  14    4.11    1.17
   1   5 -14    4.61    1.23
   1   5 -14    3.74    1.02
  -1  -5 -14    2.81    0.62
  -1  -5 -13   44.63    2.82
  -1  -5 -13   48.49    2.74
   1   5 -13   50.24    3.00
  -1  -5 -13   48.12    2.99
   1   5 -13   49.36    2.72
   1  -5  13   50.51    2.98
  -1   5  13   44.90    2.91
  -1  -5 -13   44.74    2.27
  -1   5  13   49.97    2.97
   1  -5  13   52.16    2.85
   1  -5  12   10.59    3.32
  -1   5  12   12.26    3.38
  -1  -5 -12   11.72    1.86
  -1   5  12   12.48    1.79
  -1  -5 -12   11.24    1.59
   1   5 -12   12.98    1.86
  -1  -5 -12   11.65    1.31
  -1   5  12   11.94    1.71
   1  -5  12   11.06    1.61
   1  -5  12   12.30    1.56
  -1  -5 -12   10.32    1.26
   1  -5  11   27.56    4.65
  -1   5  11   28.24    4.81
  -1  -5 -11   23.16    1.70
  -1   5  11   23.09    2.17
  -1  -5 -11   24.53    2.12
  -1  -5 -11   24.80    2.35
   1   5 -11   27.13    2.31
   1   5 -11   30.73    2.34
  -1  -5 -11   24.05    1.83
  -1  -5 -11   25.92    2.32
   1  -5  11   27.18    2.14
  -1   5  10    6.31    1.36
  -1  -5 -10    6.72    1.18
  -1  -5 -10    7.85    1.57
  -1  -5 -10    6.06    1.37
   1   5 -10    5.05    1.27
  -1  -5 -10    5.61    0.94
   1  -5  10    6.06    3.05
  -1   5  10    5.86    3.02
  -1  -5 -10    5.20    0.99
  -1  -5 -10    7.69    1.62
   1   5 -10    5.62    1.42
  -1   5   9   50.02    2.76
   1   5  -9   51.73    5.68
  -1  -5  -9   45.67    2.73
  -1  -5  -9   41.75    2.76
   1   5  -9   41.94    2.63
   1   5  -9   44.16    2.58
  -1  -5  -9   45.74    2.27
   1  -5   9   41.65    5.21
  -1   5   9   47.26    5.67
  -1  -5  -9   44.26    2.78
  -1  -5  -9   47.74    2.57
  -1  -5  -9   42.25    2.24
   1   5  -8   43.59    2.50
  -1  -5  -8   44.68    2.63
   1   5  -8   42.23    2.35
   1   5  -8   45.41    5.09
  -1  -5  -8   41.43    2.33
  -1  -5  -8   42.84    2.56
   1  -5   8   46.72    5.16
  -1   5   8   52.76    5.53
  -1  -5  -8   42.00    2.47
   1   5  -7  213.00   10.80
  -1   5   7  197.31   10.66
   1  -5   7  216.64   11.01
   1  -5   6   13.85    2.88
   1   5  -6   15.42    2.87
  -1  -5  -5   94.41    5.28
   1  -5   5  100.59    6.19
   1   5  -5   97.26    6.11
  -1  -5  -4   19.05    2.20
   1  -5   4   22.77    2.82
   1   5  -4   17.78    2.62
  -1  -5  -3   50.95    3.14
   1  -5   3   57.64    3.90
   1   5  -3   51.23    3.82
  -1  -5  -2   64.90    3.31
  -1   5   2   68.69    4.23
   1   5  -2   56.52    3.81
  -1   5   1   17.63    2.27
  -1  -5  -1   16.15    1.62
   1  -5   1   16.63    1.95
   1   5  -1   15.14    2.04
  -1   5   0   21.30    2.31
   1  -5   0   20.49    2.22
  -1   5  -1   19.87    2.24
   1  -5  -1   20.22    2.26
  -1   5  -1   19.48    2.24
   1   5   2   60.00    2.41
  -1   5  -2   65.18    3.97
  -1  -5   3   62.56    4.14
  -1   5  -3   62.11    4.14
  -1   5  -4   23.39    2.93
  -1  -5   4   22.34    2.76
  -1   5  -5   95.47    6.08
  -1  -5   5   97.56    6.08
  -1   5  -6   10.07    2.50
  -1  -5   6    9.47    2.66
   1   5   7  190.87   10.29
  -1  -5   7  197.41   10.37
  -1   5  -7  191.77   10.25
  -1   5  -8   47.33    2.29
  -1   5  -8   44.12    2.52
   1  -5  -8   45.89    2.70
  -1   5  -8   42.43    2.35
  -1  -5   8   40.26    2.44
  -1   5  -8   42.37    4.89
  -1  -5   8   41.50    2.55
   1  -5  -8   46.13    2.70
  -1  -5   8   44.86    5.02
   1   5   8   49.85    5.40
  -1  -5   9   48.47    5.48
   1   5   9   56.96    6.10
  -1   5  -9   43.52    2.70
   1  -5  -9   47.58    2.92
  -1   5  -9   43.37    2.55
   1  -5  -9   48.32    2.66
   1  -5  -9   49.26    2.97
  -1  -5   9   41.88    2.76
  -1  -5   9   47.92    2.70
  -1   5  -9   45.70    5.52
  -1  -5  10    4.95    1.32
   1  -5 -10    5.91    1.21
  -1  -5  10    6.09    1.47
  -1   5 -10    3.64    1.37
   1  -5 -10    6.47    1.54
   1  -5 -10    4.94    1.48
  -1   5 -10    4.02    1.14
   1   5  10   10.36    3.51
  -1  -5  10    4.37    2.77
  -1  -5  11   24.17    2.32
   1  -5 -11   24.39    2.34
  -1  -5  11   23.15    2.33
  -1  -5  11   22.08    1.87
   1  -5 -11   24.32    1.96
   1  -5 -11   24.34    2.38
  -1   5 -11   27.68    2.32
  -1  -5  11   23.68    2.16
  -1   5 -11   25.88    2.18
   1   5  11   25.77    4.66
  -1  -5  11   26.68    4.57
   1  -5 -12    9.49    1.77
  -1   5 -12   10.01    1.58
  -1  -5  12    9.35    1.36
   1  -5 -12   12.78    1.43
  -1   5 -12   12.80    1.78
   1  -5 -12   12.54    1.90
  -1  -5  12   10.54    1.67
  -1  -5  12   10.20    1.93
   1   5  12    9.62    3.15
  -1  -5  12    8.80    3.06
  -1  -5  12   13.78    1.98
  -1  -5  12   10.51    1.70
  -1   5 -13   43.32    2.83
  -1   5 -13   41.26    2.17
   1  -5 -13   40.89    2.28
   1   5  13   43.28    2.64
  -1  -5  13   44.66    2.85
  -1  -5  13   42.58    2.72
  -1   5 -13   51.00    2.93
   1  -5 -13   44.75    2.89
  -1  -5  13   50.45    3.20
  -1  -5  13   47.56    3.11
  -1  -5  14    4.13    1.24
   1   5  14    4.94    1.16
  -1   5 -14    3.61    1.08
  -1   5 -14    4.74    1.15
  -1   5 -14    5.67    1.31
  -1  -5  14    6.21    1.38
  -1   5 -15   11.61    1.23
   1   5  15   15.20    1.32
  -1  -5  15   11.79    1.32
   1   5  15   13.00    1.23
   1   5  16    1.30    0.45
  -1   5 -16    1.38    0.44
   1   6 -15    2.77    0.89
  -1   6  15    2.24    0.88
   1  -6  15    2.14    0.76
  -1   6  15    1.07    0.57
   1   6 -15    4.17    0.90
   1   6 -14   25.55    1.93
   1  -6  14   27.36    2.05
  -1   6  14   26.70    1.85
  -1  -6 -14   28.25    1.82
   1  -6  14   23.69    1.89
  -1   6  14   29.31    2.03
  -1  -6 -14   22.79    1.28
  -1  -6 -13   22.47    1.88
   1   6 -13   21.26    2.04
   1  -6  13   18.84    1.77
  -1   6  13   22.61    1.96
  -1   6  13   22.63    2.04
  -1  -6 -13   23.22    1.52
   1   6 -13   20.81    1.81
   1  -6  13   18.48    1.71
   1  -6  13   24.32    2.14
   1   6 -12   11.44    1.74
   1  -6  12    9.87    1.53
  -1  -6 -12   14.15    1.38
  -1   6  12   14.38    1.84
  -1  -6 -12   13.62    1.68
  -1  -6 -12   13.52    1.68
  -1  -6 -12   14.67    1.40
  -1   6  12   13.86    1.70
   1  -6  12   11.35    1.71
  -1  -6 -11   11.32    1.80
  -1  -6 -11   10.66    1.29
  -1  -6 -11   10.64    1.34
  -1  -6 -11   10.04    1.30
   1  -6  11   10.32    1.54
  -1   6  11   10.00    1.64
  -1  -6 -11   11.39    1.65
   1   6 -11   12.01    1.77
  -1   6  11    9.88    1.57
   1   6 -11   12.42    1.66
   1  -6  11   12.32    3.56
  -1   6  11    7.50    3.07
  -1  -6 -10   31.38    2.37
  -1  -6 -10   31.63    2.56
   1   6 -10   34.39    2.49
  -1   6  10   31.53    2.38
  -1   6  10   28.31    4.90
   1  -6  10   35.80    5.08
  -1  -6 -10   32.97    2.06
  -1  -6 -10   31.42    2.12
   1   6 -10   35.62    2.42
  -1  -6 -10   30.79    1.84
   1  -6  10   28.74    2.00
  -1  -6  -9   38.28    2.59
  -1  -6  -9   36.01    2.10
  -1  -6  -9   31.61    3.82
  -1  -6  -9   35.94    2.45
  -1  -6  -9   34.82    2.58
   1   6  -9   34.26    2.40
  -1   6   9   38.34    2.41
   1   6  -9   39.04    5.10
   1  -6   9   34.89    5.03
  -1   6   9   32.32    4.85
   1  -6   9   31.80    2.03
  -1  -6  -9   36.45    2.02
  -1  -6  -9   34.15    2.21
   1   6  -9   35.75    2.31
  -1  -6  -8   11.05    1.41
  -1  -6  -8   11.91    1.32
   1   6  -8   10.11    1.25
  -1  -6  -8   12.17    1.58
  -1  -6  -8   11.12    1.52
  -1   6   8   12.29    3.36
   1  -6   8    9.06    2.99
   1   6  -8   10.63    3.02
   1   6  -8    9.65    1.42
   1  -6   8    9.52    1.14
  -1  -6  -8   11.88    1.17
  -1  -6  -8    9.92    2.23
   1  -6   7   33.44    4.28
   1   6  -7   32.57    4.21
  -1  -6  -7   30.38    3.45
   1  -6   6   16.36    3.02
   1   6  -6   19.24    3.20
  -1  -6  -6   24.92    2.90
   1   6  -5   61.70    5.00
   1  -6   5   58.22    4.89
  -1  -6  -5   62.48    4.25
   1   6  -4   80.09    5.29
   1  -6   4   68.23    4.94
  -1  -6  -4   74.02    4.36
   1  -6   3    3.32    1.75
   1   6  -3    4.08    1.83
  -1  -6  -3    7.09    1.52
  -1   6   3    8.60    2.04
   1   6  -2  343.22   12.33
  -1  -6  -2  326.76   11.17
  -1   6   2  347.99   12.39
   1   6  -1  110.33    5.67
   1  -6   1  116.33    5.55
  -1   6   1  104.71    5.53
  -1  -6  -1  106.46    4.88
   1  -6   0  234.18    9.06
  -1   6   0  227.26    8.92
  -1   6  -1  104.84    5.48
  -1   6  -1  106.55    5.38
  -1   6  -2  325.00   11.58
   1   6   2  303.23    9.02
  -1  -6   3    3.63    1.89
  -1   6  -3    3.69    1.70
   1  -6  -3    6.39    2.12
   1   6   3    6.20    1.05
  -1   6  -4   68.53    4.95
  -1  -6   4   67.64    4.86
   1  -6  -4   70.28    5.33
  -1   6  -5   58.71    4.89
  -1  -6   5   62.07    5.02
  -1  -6   6   16.41    2.98
  -1   6  -6   26.73    3.71
  -1  -6   7   32.83    4.35
  -1   6  -7   34.36    4.33
   1  -6  -8   12.80    1.37
   1  -6  -8   12.83    1.65
  -1   6  -8   11.78    1.46
  -1  -6   8   10.78    1.53
   1  -6  -8   13.93    1.67
  -1  -6   8   11.50    1.35
   1   6   8   14.43    3.43
  -1   6  -8   13.55    3.27
  -1  -6   8   10.49    3.10
  -1  -6   8   11.93    1.44
  -1  -6   8   12.37    1.48
   1  -6  -9   33.62    2.23
  -1   6  -9   33.06    2.37
   1  -6  -9   33.39    2.53
   1  -6  -9   36.04    2.61
  -1  -6   9   34.35    2.55
  -1  -6   9   31.55    2.24
  -1   6  -9   39.52    5.07
   1   6   9   35.94    5.13
  -1  -6   9   28.95    4.56
  -1  -6   9   33.66    2.31
  -1  -6   9   33.88    2.38
  -1  -6  10   38.84    5.27
   1   6  10   40.31    5.55
   1  -6 -10   33.67    2.32
  -1  -6  10   35.34    2.51
   1  -6 -10   36.38    2.75
  -1  -6  10   35.87    2.69
  -1   6 -10   37.00    2.58
   1  -6 -10   34.66    2.69
  -1  -6  11    7.28    1.50
   1  -6 -11    9.07    1.37
  -1  -6  11    9.13    3.00
   1   6  11   12.32    3.55
   1  -6 -11    8.85    2.94
  -1   6 -11   10.19    1.68
   1  -6 -11   11.72    1.83
  -1  -6  11    8.29    1.68
  -1   6 -12   12.74    1.76
  -1   6 -12   12.51    1.72
  -1  -6  12   11.88    2.01
   1  -6 -12   15.95    1.58
  -1  -6  12   12.86    1.72
  -1   6 -12   11.15    1.59
  -1  -6  12   13.07    1.86
  -1  -6  13   21.64    1.97
  -1  -6  13   22.63    2.26
  -1  -6  13   22.68    2.28
  -1   6 -13   22.47    2.02
  -1  -6  13   19.73    1.91
   1   6  13   25.15    1.92
   1  -6 -13   23.32    1.66
  -1   6 -13   18.24    1.82
  -1  -6  14   20.87    1.67
  -1   6 -14   27.81    1.95
   1   6  14   31.15    2.01
   1   6  14   30.89    1.89
  -1   6 -14   22.12    1.71
  -1  -6  14   26.32    2.16
  -1  -6  15    3.67    0.95
   1   6  15    1.71    0.59
   1   6  15    2.86    0.84
  -1   6 -15    4.90    0.91
  -1  -7 -15   37.81    1.75
   1   7 -15   40.92    1.88
  -1   7  15   39.45    1.85
   1  -7  15   37.40    1.83
   1   7 -15   39.74    1.88
   1  -7  14   20.76    1.76
  -1  -7 -14   15.59    0.99
   1  -7  14   20.34    1.75
  -1   7  14   19.04    1.64
   1   7 -14   20.83    1.66
   1   7 -13    6.71    1.24
   1  -7  13    5.20    1.19
  -1  -7 -13    9.65    1.00
  -1  -7 -13   11.70    1.44
  -1   7  13    9.60    1.30
   1   7 -13    7.55    1.43
  -1   7  13    9.46    1.49
  -1   7  12    4.79    1.39
   1  -7  12    5.30    1.23
  -1   7  12    4.48    1.25
  -1  -7 -12    4.71    1.30
  -1  -7 -12    4.70    1.00
   1   7 -12    8.81    1.60
  -1  -7 -12    5.97    1.07
   1  -7  12    5.19    1.33
   1  -7  11   15.18    1.83
  -1  -7 -11   17.19    1.62
  -1  -7 -11   19.01    1.63
  -1  -7 -11   17.85    1.61
  -1  -7 -11   17.23    1.76
  -1  -7 -11   16.17    1.83
   1   7 -11   16.24    1.97
  -1   7  11   14.93    1.70
   1   7 -11   13.67    1.75
  -1   7  11   17.03    1.90
   1  -7  11   17.68    3.85
  -1   7  11   15.87    3.84
  -1  -7 -10   88.78    3.94
  -1  -7 -10   92.32    3.98
  -1  -7 -10   90.92    3.90
   1   7 -10  104.42    4.37
  -1   7  10   93.17    4.29
  -1  -7 -10   98.75    4.37
   1   7 -10   95.07    4.36
  -1   7  10   94.14    4.18
   1   7 -10   99.97    8.37
   1  -7  10   97.56    4.05
  -1  -7 -10   84.66    3.55
  -1   7  10   96.69    8.49
   1  -7  10   96.11    8.27
  -1  -7  -9   25.58    1.79
  -1  -7  -9   25.38    1.90
  -1  -7  -9   25.05    1.88
  -1  -7  -9   29.45    2.20
  -1  -7  -9   24.91    2.25
   1   7  -9   15.18    1.82
  -1   7   9   29.23    4.75
   1  -7   9   14.41    3.54
   1   7  -9   19.48    4.05
  -1  -7  -9   26.22    1.70
   1  -7   9   16.44    1.61
   1   7  -9   14.89    1.67
  -1  -7  -9   28.75    1.91
  -1  -7  -8   62.42    2.88
   1  -7   8   60.14    2.89
  -1  -7  -8   61.59    3.15
  -1  -7  -8   56.36    3.22
   1   7  -8   66.81    3.25
  -1   7   8   58.03    6.15
   1  -7   8   64.33    6.35
  -1  -7  -8   58.00    2.70
   1  -7   8   62.83    2.87
  -1  -7  -8   53.44    2.88
   1   7  -8   65.31    3.02
  -1  -7  -8   60.96    2.84
  -1  -7  -8   52.52    4.67
   1   7  -8   74.67    6.66
  -1  -7  -7   36.36    2.36
   1  -7   7   31.90    4.44
   1  -7   7   33.24    1.91
   1   7  -7   34.84    2.04
  -1  -7  -7   37.47    2.14
  -1  -7  -7   37.75    2.28
  -1  -7  -7   36.93    3.67
   1   7  -7   39.96    4.81
  -1  -7  -6    1.96    1.44
   1   7  -6    1.73    2.22
   1  -7   6   -0.22    1.99
  -1  -7  -5   41.83    3.55
   1   7  -5   37.32    4.20
   1  -7   5   41.33    4.26
  -1   7   4    8.86    2.26
  -1  -7  -4   10.14    1.87
   1  -7   4    7.25    2.25
   1   7  -4    5.93    2.24
  -1   7   3   58.85    4.45
  -1  -7  -3   61.25    3.87
   1   7  -3   55.00    4.49
  -1   7   2    4.59    1.67
  -1  -7  -2    5.80    1.46
   1   7  -2    6.08    2.07
  -1   7   1   35.33    3.15
   1  -7   1   37.46    3.34
  -1  -7  -1   30.45    2.65
   1   7  -1   32.73    3.30
  -1   7   0   25.96    2.86
  -1   7  -1   35.00    3.11
  -1   7  -1   34.41    3.39
  -1   7  -2    4.90    1.93
   1  -7  -3   63.50    4.93
  -1   7  -3   63.77    4.77
   1  -7  -4    7.59    2.43
  -1  -7   4    5.72    2.17
  -1   7  -4    5.74    2.20
   1  -7  -5   39.76    4.33
  -1   7  -5   41.07    4.27
  -1  -7   5   50.84    4.70
   1  -7  -6    1.80    1.93
  -1   7  -6    0.65    1.88
  -1  -7   6    2.82    2.24
   1  -7  -7   47.19    2.65
  -1  -7   7   42.35    4.92
  -1  -7   7   36.51    2.29
  -1  -7   7   35.82    2.26
   1  -7  -7   37.94    4.79
  -1   7  -7   34.97    2.12
  -1   7  -7   38.81    4.70
   1  -7  -7   41.51    2.30
  -1  -7   8   62.93    3.40
   1  -7  -8   58.41    3.01
  -1   7  -8   67.42    3.28
   1  -7  -8   58.52    3.30
   1   7   8   61.55    6.28
  -1  -7   8   66.68    6.36
  -1  -7   8   70.60    3.35
  -1  -7   8   65.02    3.27
  -1   7  -8   59.44    2.98
   1  -7  -8   56.41    6.00
  -1  -7   8   55.68    2.95
  -1   7  -8   66.04    6.33
  -1  -7   9   17.92    2.01
  -1   7  -9   18.50    1.95
   1  -7  -9   28.18    2.36
  -1   7  -9   18.90    3.99
   1   7   9   26.56    4.57
  -1  -7   9   17.70    3.72
  -1  -7   9   19.22    1.96
   1  -7  -9   30.56    2.09
  -1  -7   9   18.37    1.87
   1  -7  -9   22.92    4.20
  -1  -7   9   15.64    1.68
  -1  -7  10   99.96    4.83
   1  -7 -10   95.84    4.22
  -1   7 -10   99.93    4.45
  -1  -7  10   97.61    8.23
   1   7  10  105.12    8.88
  -1  -7  10  102.81    4.72
  -1  -7  10   96.41    4.29
  -1  -7  10   91.62    4.29
  -1   7 -10   96.16    8.32
   1  -7 -10   86.07    7.78
  -1  -7  11   15.50    2.01
   1  -7 -11   12.96    3.24
   1  -7 -11   15.87    1.67
  -1   7 -11   13.15    1.86
  -1  -7  11   13.99    1.71
  -1  -7  11   13.78    3.46
   1   7  11   16.09    3.81
  -1  -7  11   14.32    2.04
  -1   7 -11   11.34    1.53
   1   7  12    5.54    1.17
  -1  -7  12    5.26    1.29
  -1   7 -12    4.57    1.18
   1  -7 -12    6.30    1.20
  -1  -7  12    7.69    1.64
  -1   7 -12    6.19    1.49
   1  -7 -12    4.95    1.02
  -1  -7  13    9.69    1.71
   1  -7 -13   12.16    1.31
  -1  -7  13    8.04    1.46
  -1   7 -13    7.79    1.21
  -1   7 -13    7.64    1.44
   1   7  13   11.46    1.34
  -1  -7  14   19.29    1.84
  -1  -7  14   16.38    1.44
   1   7  14   17.98    1.53
  -1   7 -14   19.84    1.61
  -1  -7  15   38.32    1.97
   1   7  15   37.42    1.76
  -1   7 -15   36.68    1.78
   1   8 -15    5.36    0.73
  -1  -8 -15    5.07    0.60
   1   8 -15    5.44    0.72
   1  -8  15    4.65    0.70
   1  -8  14    4.02    0.78
   1   8 -14    5.95    1.09
   1  -8  14    4.86    1.10
  -1   8  14    3.08    0.91
  -1  -8 -13   38.21    1.91
   1   8 -13   45.75    2.56
   1  -8  13   40.67    2.40
   1   8 -13   41.28    2.25
  -1   8  13   41.61    2.44
  -1  -8 -12   -0.17    1.07
   1  -8  12    1.32    1.21
   1   8 -12    1.72    1.26
  -1  -8 -12    0.63    0.89
   1  -8  12    1.81    1.16
  -1  -8 -12    0.17    0.72
  -1   8  12    0.06    1.05
  -1  -8 -11   26.59    1.93
   1  -8  11   30.44    2.40
  -1  -8 -11   29.96    2.06
  -1  -8 -11   28.54    2.05
  -1   8  11   28.10    2.25
  -1  -8 -11   31.85    2.34
   1   8 -11   29.86    2.38
  -1  -8 -11   28.51    1.67
   1  -8  11   29.16    2.28
   1   8 -11   28.43    2.27
   1  -8  11   32.60    4.82
   1  -8  10  105.18    4.32
  -1  -8 -10   97.74    3.79
  -1  -8 -10   99.44    4.21
  -1  -8 -10   91.47    3.97
  -1  -8 -10   97.21    4.18
  -1  -8 -10  102.52    4.20
  -1  -8 -10  101.98    4.21
  -1   8  10   89.46    4.27
  -1  -8 -10  102.23    4.50
   1   8 -10  102.94    4.55
   1   8 -10  105.97    8.68
   1   8 -10  106.85    4.48
   1  -8  10  107.94    8.75
  -1   8  10   93.31    8.41
   1  -8   9   58.66    3.06
  -1  -8  -9   70.61    2.98
  -1  -8  -9   64.68    3.20
  -1  -8  -9   67.32    3.13
  -1  -8  -9   59.62    3.01
  -1  -8  -9   66.77    3.15
  -1  -8  -9   68.09    3.22
   1  -8   9   53.08    2.97
  -1   8   9   61.58    3.19
  -1  -8  -9   61.50    3.33
   1   8  -9   56.95    3.27
   1   8  -9   57.36    6.34
  -1   8   9   61.93    6.74
   1  -8   9   60.12    6.43
   1   8  -9   60.94    3.18
  -1   8   8   26.51    1.95
   1  -8   8   21.95    1.81
  -1  -8  -8   27.66    2.13
   1   8  -8   24.96    2.08
  -1   8   8   29.79    4.76
   1   8  -8   21.32    4.09
   1  -8   8   27.44    4.42
   1   8  -8   25.10    1.87
  -1  -8  -8   26.31    1.95
  -1  -8  -8   26.64    1.92
  -1  -8  -8   28.24    1.81
   1  -8   8   21.76    1.75
  -1  -8  -8   26.43    1.88
  -1  -8  -8   24.67    1.92
  -1  -8  -7   19.34    1.73
  -1  -8  -7   18.64    1.67
   1   8  -7   22.62    3.99
   1  -8   7   20.66    3.80
   1  -8   7   20.92    1.58
  -1  -8  -7   21.87    1.54
  -1  -8  -7   23.38    1.69
   1  -8   7   20.58    1.66
  -1  -8  -7   19.85    1.66
   1   8  -7   19.74    1.57
  -1  -8  -7   18.69    2.81
  -1   8   7   19.74    3.40
  -1  -8  -6   11.51    1.22
  -1   8   6    8.91    2.51
  -1  -8  -6    8.55    1.93
   1  -8   6    8.48    2.75
   1   8  -6    8.95    2.77
  -1  -8  -5   85.63    5.35
  -1   8   5   85.43    6.14
   1   8  -5   90.14    6.51
  -1   8   4   22.36    3.03
  -1  -8  -4   28.14    2.89
   1   8  -4   18.06    3.03
  -1   8   3   60.29    4.63
  -1  -8  -3   66.49    4.29
   1   8  -3   59.49    4.94
  -1   8   2  167.72    8.01
  -1  -8  -2  164.93    7.38
   1   8  -2  179.72    8.71
   1  -8   1   19.87    2.84
   1   8  -1   21.53    2.99
  -1   8   0   80.29    4.96
   1   8   0   86.20    5.68
  -1   8   0   77.33    5.34
  -1   8  -1   17.32    2.77
   1  -8  -2  172.93    8.61
  -1   8  -2  173.07    8.54
   1  -8  -3   66.24    5.17
  -1   8  -3   53.02    4.62
   1  -8  -4   22.27    3.39
  -1   8  -4   12.73    2.70
   1  -8  -5   85.14    6.43
  -1   8  -5   92.31    6.58
  -1   8  -6   10.01    1.16
   1  -8  -6   12.31    2.87
  -1  -8   6   11.40    1.38
  -1  -8   6   11.79    2.96
  -1   8  -6    6.57    2.68
  -1  -8   7   20.77    3.73
  -1   8  -7   15.74    3.51
  -1  -8   7   17.45    1.67
  -1  -8   7   20.47    1.85
   1  -8  -7   20.80    1.69
  -1   8  -7   19.98    1.65
   1  -8  -7   20.33    1.54
   1  -8  -7   17.52    3.51
  -1  -8   7   17.61    1.73
  -1  -8   8   24.28    2.09
   1  -8  -8   27.12    2.00
  -1   8  -8   24.83    2.09
  -1  -8   8   23.32    4.08
  -1   8  -8   16.67    3.76
   1   8   8   26.00    4.41
  -1  -8   8   24.46    2.03
  -1   8  -8   21.58    1.82
   1  -8  -8   27.75    1.84
  -1  -8   8   22.32    2.08
   1  -8  -8   27.43    4.26
  -1  -8   9   58.92    3.54
  -1   8  -9   47.35    2.71
  -1   8  -9   57.33    3.06
   1  -8  -9   65.92    2.95
  -1  -8   9   59.20    3.32
   1  -8  -9   60.97    3.19
  -1   8  -9   62.69    3.31
   1   8   9   79.24    7.51
  -1  -8   9   60.59    6.41
  -1  -8   9   57.84    3.30
  -1   8  -9   65.50    6.75
   1  -8  -9   61.10    6.39
  -1  -8  10  104.28    4.92
  -1   8 -10   78.62    3.84
  -1   8 -10  100.37    4.29
  -1  -8  10   93.83    4.31
   1  -8 -10   95.39    4.18
  -1   8 -10  105.10    4.46
  -1  -8  10  107.67    8.56
   1   8  10   91.33    8.31
  -1  -8  10  101.94    4.64
   1  -8 -10   98.66    8.02
   1  -8 -10   84.68    3.63
  -1  -8  10   88.55    4.10
  -1   8 -10   99.81    8.33
  -1  -8  11   27.83    2.60
  -1  -8  11   26.98    2.41
  -1  -8  11   18.46    3.85
  -1   8 -11   21.15    1.81
  -1   8 -11   28.89    2.30
  -1   8 -12    1.18    1.18
   1  -8 -12    0.71    0.84
  -1  -8  12    3.43    1.39
   1  -8 -12    1.37    1.03
  -1  -8  12    3.10    1.46
   1  -8 -13   40.56    2.25
  -1  -8  13   43.66    2.69
   1   8  13   42.64    2.37
  -1   8 -13   42.76    2.49
  -1  -8  13   44.89    2.86
   1   8  14    3.35    0.88
  -1   8 -14    5.58    1.01
  -1  -8  14    4.72    1.19
  -1  -8  14    4.50    0.95
  -1   8 -15    5.05    0.69
   1  -8 -15    5.41    0.65
  -1  -8  15    6.64    0.84
   1   9 -15    1.11    0.38
   1   9 -15    1.45    0.41
   1  -9  14    3.70    0.97
   1  -9  14    3.55    0.70
  -1  -9 -14    4.78    0.85
   1  -9  14    4.70    0.99
  -1   9  14    4.31    0.75
   1   9 -14    5.24    0.93
   1   9 -13   15.00    1.54
  -1  -9 -13   14.34    1.07
   1  -9  13   15.49    1.52
   1   9 -13   14.68    1.35
   1  -9  13   16.18    1.67
  -1   9  13   16.23    1.46
  -1  -9 -12    4.24    0.90
   1  -9  12    8.27    1.48
  -1   9  12    4.93    1.19
   1   9 -12    7.94    1.48
   1  -9  12   11.01    1.56
  -1  -9 -12    4.45    1.02
  -1  -9 -11   59.02    2.97
   1  -9  11   49.37    3.10
  -1  -9 -11   62.25    3.03
  -1   9  11   58.98    3.11
  -1  -9 -11   61.69    3.20
   1   9 -11   57.88    3.20
  -1  -9 -11   59.33    2.86
   1   9 -11   52.78    3.04
   1  -9  11   54.85    3.13
  -1  -9 -10    7.72    1.38
  -1  -9 -10    9.40    1.44
   1  -9  10   10.94    1.45
  -1   9  10    7.33    1.35
  -1  -9 -10    9.19    1.53
  -1  -9 -10    6.67    1.20
  -1  -9 -10    9.53    1.32
   1   9 -10   10.61    1.68
  -1  -9 -10    7.42    1.05
   1  -9  10   10.15    1.50
   1  -9  10   10.46    1.48
   1   9 -10   13.69    1.62
  -1   9  10    6.35    2.91
   1   9 -10    9.82    3.00
  -1  -9  -9   37.79    2.43
  -1  -9  -9   37.93    2.51
  -1  -9  -9   37.81    2.47
   1   9  -9   55.00    2.81
  -1   9   9   33.94    2.35
   1  -9   9   48.72    2.70
  -1  -9  -9   38.34    2.62
   1   9  -9   51.87    2.95
  -1   9   9   45.89    5.86
  -1  -9  -9   35.16    2.36
   1   9  -9   46.97    5.73
  -1  -9  -9   36.58    2.18
   1  -9   9   49.71    2.72
  -1  -9  -8   83.87    3.72
  -1  -9  -8   80.60    3.72
   1  -9   8   79.50    3.68
  -1  -9  -8   86.38    3.92
   1   9  -8   82.52    3.88
  -1  -9  -8   80.57    3.43
   1  -9   8   82.80    3.69
  -1  -9  -8   75.16    3.59
   1   9  -8   81.07    3.63
  -1  -9  -8   82.40    3.70
   1   9  -8   81.42    7.42
  -1   9   8   80.89    7.47
  -1  -9  -7   25.16    3.14
  -1   9   7   18.71    3.28
  -1  -9  -7   27.64    1.81
   1  -9   7   24.09    1.78
   1   9  -7   24.23    1.80
  -1  -9  -7   26.07    1.92
   1   9  -7   28.41    4.38
  -1  -9  -7   28.41    1.98
  -1  -9  -7   28.53    2.06
  -1  -9  -7   27.89    1.99
   1  -9   7   24.64    1.91
  -1   9   6   25.48    3.50
  -1  -9  -6   18.44    2.68
   1  -9   6   23.54    1.67
  -1  -9  -6   22.11    1.60
   1   9  -6   25.16    3.99
  -1  -9  -6   21.67    1.73
   1   9  -6   25.56    1.70
  -1  -9  -6   20.77    1.67
   1  -9   6   24.00    1.77
  -1  -9  -6   21.93    1.78
  -1  -9  -5   15.58    1.42
   1   9  -5   18.36    3.38
  -1  -9  -5   16.33    1.49
  -1  -9  -5   18.66    1.54
  -1   9   5   13.76    2.72
  -1  -9  -5   17.28    2.60
  -1  -9  -5   17.45    1.42
  -1  -9  -4   63.63    4.52
   1   9  -4   59.64    5.35
  -1  -9  -3   25.23    2.86
  -1   9   3   23.98    3.11
  -1   9   2   75.56    5.09
  -1  -9  -2   73.83    4.73
   1   9  -2   61.39    5.24
  -1   9   1   91.53    5.64
   1   9  -1   88.57    6.23
  -1   9   0  149.58    7.41
  -1   9   0  140.63    8.04
   1   9   0  157.31    8.42
  -1   9  -1   81.93    5.95
   1  -9  -2   73.59    5.51
  -1   9  -2   60.80    5.16
   1  -9  -3   23.72    3.47
  -1   9  -3   34.15    3.99
   1  -9  -4   52.30    4.96
  -1   9  -4   48.06    4.83
  -1   9  -5   18.60    3.39
  -1  -9   5   19.59    1.70
  -1  -9   5   19.29    1.69
  -1   9  -5   18.70    1.54
   1  -9  -5   15.56    3.18
  -1   9  -6   23.79    1.76
   1  -9  -6   22.01    1.62
  -1  -9   6   21.75    1.72
  -1  -9   6   27.12    2.01
  -1   9  -6   21.36    3.70
  -1  -9   6   24.55    1.97
   1  -9  -6   22.37    3.70
   1  -9  -6   21.12    1.43
  -1   9  -7   26.36    1.92
   1  -9  -7   28.68    1.87
  -1  -9   7   21.45    1.87
  -1  -9   7   25.20    2.12
  -1   9  -7   24.00    4.13
  -1  -9   7   25.12    2.13
   1  -9  -7   24.66    3.97
   1  -9  -7   23.87    1.55
  -1  -9   8   77.51    4.07
  -1   9  -8   83.15    3.93
  -1   9  -8   82.48    3.74
   1  -9  -8   88.57    3.65
  -1  -9   8   81.53    4.05
  -1  -9   8   82.44    3.93
   1  -9  -8   78.02    7.06
   1   9   8   94.77    8.07
  -1   9  -8   81.10    7.39
  -1  -9   9   53.09    3.35
  -1  -9   9   51.29    3.08
   1  -9  -9   33.27    4.74
  -1   9  -9   49.29    2.93
  -1   9  -9   50.98    5.91
   1   9   9   35.55    5.36
   1  -9  -9   35.27    2.28
  -1   9  -9   53.33    2.87
  -1  -9   9   50.17    3.07
   1  -9 -10    8.53    2.70
   1  -9 -10    8.41    1.20
   1  -9 -10    9.37    1.16
  -1   9 -10   13.24    1.61
   1   9  10    8.24    3.19
  -1   9 -10   12.87    3.54
  -1  -9  10   14.15    1.78
  -1  -9  10   11.47    1.99
  -1   9 -10   12.24    1.73
  -1  -9  10   12.88    1.82
  -1   9 -11   51.43    2.97
  -1  -9  11   49.00    3.19
  -1  -9  11   48.71    2.87
  -1  -9  11   60.05    3.61
  -1   9 -11   56.18    3.11
  -1   9 -12    7.15    1.35
  -1  -9  12    8.34    1.56
   1   9  12    6.34    1.14
   1  -9 -12    6.28    1.24
  -1  -9  12    8.88    1.68
   1  -9 -12    6.04    1.07
  -1   9 -12    8.83    1.46
   1   9  13   15.28    1.35
  -1   9 -13   14.48    1.51
  -1  -9  13   15.61    1.73
   1  -9 -13   18.57    1.46
   1   9  14    3.03    0.61
  -1  -9  14    4.06    1.04
  -1  -9  14    4.60    0.87
  -1   9 -14    5.21    0.90
  -1  -9  15    0.79    0.44
  -1  -9  15    0.91    0.37
   1  10 -14   23.76    1.33
   1 -10  14   22.79    1.47
   1 -10  13    7.14    1.17
   1 -10  13    5.44    1.16
   1  10 -13    7.04    1.13
  -1 -10 -13    5.30    0.67
   1 -10  12   20.30    1.84
  -1 -10 -12   22.28    1.61
   1 -10  12   20.01    1.90
   1  10 -12   19.21    1.79
  -1  10  12   19.34    1.56
  -1 -10 -12   19.80    1.40
  -1 -10 -11   16.05    1.63
  -1  10  11   14.63    1.52
   1 -10  11   14.88    1.73
   1  10 -11   19.83    1.88
   1  10 -11   13.33    1.59
   1 -10  11   17.27    1.94
  -1 -10 -11   15.92    1.60
  -1 -10 -11   14.20    1.41
  -1 -10 -10    7.94    1.38
  -1 -10 -10    7.97    1.27
  -1  10  10    7.68    1.28
   1 -10  10    8.13    1.38
  -1 -10 -10   10.00    1.35
   1 -10  10    6.89    1.36
   1 -10  10    8.77    1.47
   1  10 -10    8.77    1.39
   1  10 -10    8.24    1.58
  -1 -10 -10   10.33    1.49
  -1 -10  -9  151.94    5.72
  -1 -10  -9  159.12    5.87
  -1 -10  -9  166.69    5.89
   1  10  -9  149.81    5.67
   1 -10   9  144.41    5.73
   1  10  -9  154.81   10.55
  -1  10   9  154.97   10.68
   1 -10   9  140.65    5.60
   1 -10   9  148.11    5.82
  -1 -10  -9  158.81    5.41
  -1 -10  -9  151.45    5.67
   1  10  -9  151.32    5.95
  -1 -10  -8   20.87    1.89
  -1 -10  -8   18.99    1.78
  -1 -10  -8   22.91    2.00
  -1 -10  -8   19.79    1.73
   1  10  -8   14.56    1.58
   1  10  -8   16.62    1.86
   1  10  -8   15.67    3.71
  -1  10   8   19.26    4.01
  -1 -10  -8   19.41    1.90
   1 -10   8   16.23    1.67
  -1 -10  -8   19.28    1.62
   1 -10   8   13.43    1.66
   1 -10   7    7.14    1.39
  -1 -10  -7    6.19    1.29
  -1 -10  -7    7.80    1.26
   1  10  -7    7.57    1.20
  -1 -10  -7    9.12    1.35
   1 -10   7    7.20    1.25
  -1 -10  -7    8.01    1.13
  -1 -10  -7    8.72    1.21
   1  10  -7   11.39    3.23
  -1 -10  -6    7.05    1.24
  -1 -10  -6    7.33    1.19
   1 -10   6    8.86    1.30
  -1  10   6    6.72    2.15
  -1 -10  -6    7.60    1.95
   1  10  -6    6.97    1.10
  -1 -10  -6    7.44    1.31
   1 -10   6    7.07    1.19
  -1 -10  -6    6.33    1.10
   1  10  -6    8.39    2.87
  -1 -10  -6    7.50    1.14
  -1 -10  -6    7.92    1.30
  -1 -10  -5   14.52    1.42
   1 -10   5   11.60    1.12
   1 -10   5   13.11    1.43
   1 -10   5   13.13    1.40
  -1 -10  -5   14.60    1.41
   1  10  -5   11.21    1.18
  -1 -10  -5   14.62    1.32
  -1  10   5   13.93    2.60
  -1 -10  -5   13.86    2.48
   1  10  -5   13.95    3.35
  -1 -10  -5   14.70    1.46
  -1 -10  -5   15.51    1.40
   1 -10   4   25.79    1.71
   1 -10   4   25.88    1.76
  -1 -10  -4   18.59    1.73
  -1 -10  -4   20.22    1.62
  -1 -10  -4   21.90    1.56
  -1 -10  -4   23.59    2.99
  -1  10   4   23.66    3.12
  -1 -10  -4   22.61    1.66
  -1 -10  -4   21.48    1.71
   1  10  -4   31.37    4.22
  -1  10   3   64.05    4.93
  -1 -10  -3   72.11    4.95
  -1  10   2   35.61    3.66
   1  10  -2   33.84    4.24
  -1  10   1   28.77    3.29
   1  10  -1   25.57    3.72
  -1  10   1   24.30    3.59
   1  10   0   12.15    2.79
  -1  10   0   12.87    2.84
   1 -10  -1   28.31    3.69
  -1  10  -1   22.43    3.47
   1  10   1   28.22    3.92
   1 -10  -2   33.92    4.07
  -1  10  -2   37.74    4.29
   1 -10  -3   72.59    5.83
  -1  10  -3   54.50    5.23
  -1 -10   4   25.90    1.92
  -1  10  -4   30.43    4.09
   1 -10  -4   21.22    1.67
   1 -10  -4   21.63    3.59
   1 -10  -4   22.49    1.66
  -1  10  -4   29.04    1.89
  -1 -10   4   28.54    2.02
  -1 -10   5   14.67    1.63
   1 -10  -5   16.89    1.55
  -1 -10   5   13.50    1.39
   1 -10  -5   17.18    1.47
  -1  10  -5   15.15    1.45
   1 -10  -5   16.92    1.29
   1 -10  -5   17.67    3.34
  -1  10  -5   16.48    3.31
  -1  10  -6    9.36    2.90
  -1  10  -6    8.28    1.24
   1 -10  -6    8.32    1.14
  -1 -10   6    8.90    1.48
   1 -10  -6    6.25    0.93
   1 -10  -6    3.87    2.27
  -1 -10   6    9.23    1.27
  -1 -10   6    8.94    1.43
  -1 -10   7    7.87    1.31
  -1 -10   7    9.51    1.57
  -1 -10   7    9.26    1.58
  -1  10  -7    8.86    2.88
   1 -10  -7    9.77    1.26
  -1  10  -7    7.90    1.28
  -1 -10   7    8.85    1.59
   1 -10  -7    7.55    0.99
   1 -10  -7    8.71    2.70
  -1 -10   8   16.01    1.95
  -1  10  -8   15.16    1.81
  -1  10  -8   14.22    3.43
   1  10   8   19.79    4.09
  -1 -10   8   15.86    1.81
   1 -10  -8   21.28    1.68
  -1  10  -8   15.62    1.65
   1 -10  -8   14.39    3.26
  -1  10  -9  148.65    5.73
   1 -10  -9  163.87    5.56
  -1 -10   9  149.73    6.30
  -1 -10   9  151.99    6.14
  -1 -10   9  147.68    6.01
  -1  10  -9  143.55   10.23
   1  10   9  143.38   10.45
   1 -10  -9  150.42    5.47
   1 -10  -9  141.64    9.63
  -1  10  -9  148.13    5.86
  -1 -10  10    6.84    1.51
  -1 -10  10    7.48    1.78
   1 -10 -10    9.05    1.21
   1 -10 -10    9.65    1.15
  -1  10 -10    6.86    1.36
  -1  10 -10    7.36    1.48
  -1 -10  10    5.93    1.50
  -1  10 -11   17.79    1.77
  -1 -10  11   16.66    1.87
   1  10  11   12.69    1.37
  -1 -10  11   15.75    1.67
  -1  10 -11   18.08    1.84
  -1 -10  11   19.60    2.21
   1 -10 -11   14.57    1.71
   1 -10 -11   14.16    1.52
  -1 -10  12   18.70    1.97
   1 -10 -12   21.44    1.60
  -1  10 -12   20.71    1.80
  -1 -10  12   19.10    2.05
   1 -10 -12   19.85    1.67
  -1  10 -12   20.86    1.78
  -1  10 -13    8.30    1.16
   1 -10 -13    6.74    1.01
  -1 -10  13    6.51    1.26
   1 -10 -14   17.79    1.11
  -1  10 -14   22.77    1.28
   1  11 -14   16.84    0.98
   1  11 -14   17.35    0.97
   1 -11  14   17.64    1.10
   1 -11  13   11.94    1.26
   1 -11  13   11.39    1.32
   1  11 -13   12.62    1.20
  -1 -11 -13   12.27    0.77
  -1 -11 -12    1.27    0.99
  -1 -11 -12    0.50    0.63
   1 -11  12    0.48    0.93
   1  11 -12    0.13    1.00
   1 -11  12   -0.05    1.07
   1 -11  11    3.54    1.36
  -1 -11 -11    3.41    1.04
   1 -11  11    2.97    0.99
  -1 -11 -11    3.59    1.25
   1  11 -11    2.91    0.99
   1  11 -11    2.09    1.21
  -1 -11 -11    3.58    0.91
  -1 -11 -11    2.72    1.08
   1 -11  11    3.08    1.13
  -1 -11 -10    6.79    1.37
  -1 -11 -10    7.67    1.24
   1  11 -10    9.01    1.61
  -1 -11 -10    6.92    1.34
   1 -11  10    8.72    1.64
   1 -11  10    8.48    1.39
  -1 -11 -10    5.11    1.18
  -1 -11 -10    7.72    1.51
   1 -11  10    9.51    1.44
   1 -11  10    6.71    1.42
   1  11 -10    9.30    1.35
   1  11  -9    3.24    1.10
   1  11  -9    6.60    1.51
   1 -11   9    4.66    1.31
  -1  11   9    4.21    2.47
   1  11  -9    1.90    2.22
  -1 -11  -9    8.58    1.48
  -1 -11  -9    8.56    1.50
  -1 -11  -9    7.84    1.29
   1 -11   9    4.40    1.13
   1 -11   9    4.17    1.34
  -1 -11  -9    6.77    1.32
  -1 -11  -8   64.13    3.33
   1  11  -8   63.10    3.10
  -1 -11  -8   62.26    3.16
  -1  11   8   51.71    6.18
   1  11  -8   53.30    6.24
   1 -11   8   56.58    3.03
   1 -11   8   64.34    3.36
   1 -11   8   66.68    3.42
  -1 -11  -8   67.14    3.42
   1  11  -8   63.49    3.44
   1 -11   7   11.86    1.59
   1  11  -7    9.79    3.19
  -1 -11  -7    7.62    1.44
  -1 -11  -7    7.20    1.47
   1  11  -7   12.71    1.38
  -1 -11  -7    8.37    1.31
   1 -11   7   11.31    1.51
  -1 -11  -7    7.80    1.21
  -1 -11  -7    7.66    1.44
  -1 -11  -6    2.03    0.92
  -1 -11  -6    0.06    0.99
  -1 -11  -6    1.98    0.99
   1  11  -6    1.81    2.36
  -1 -11  -6    1.09    1.08
   1  11  -6    0.96    0.83
  -1 -11  -6    1.71    1.09
   1 -11   6    0.11    0.93
  -1 -11  -6    2.02    0.93
   1 -11   6    0.99    1.10
  -1 -11  -5   31.42    2.17
   1 -11   5   25.79    1.78
  -1 -11  -5   27.22    1.97
   1 -11   5   29.84    2.13
   1  11  -5   28.71    1.84
  -1 -11  -5   29.92    2.06
  -1 -11  -5   29.37    2.26
  -1 -11  -5   29.68    2.01
  -1 -11  -5   32.36    3.56
  -1 -11  -4    5.72    1.18
  -1 -11  -4    4.87    1.03
  -1 -11  -4    4.29    1.02
  -1 -11  -4    4.54    1.08
   1 -11   4    5.95    1.00
  -1 -11  -4    5.22    1.79
   1 -11   4    6.65    1.17
   1 -11   4    6.01    1.15
   1  11  -4    5.11    2.62
  -1 -11  -4    5.08    1.20
   1  11  -4    5.60    0.93
  -1 -11  -4    4.35    1.12
  -1 -11  -4    5.78    1.20
   1 -11   4    5.37    1.02
  -1 -11  -3    8.25    1.20
  -1  11   3    8.92    2.17
   1  11  -3    3.86    2.32
  -1 -11  -3    8.09    1.32
  -1 -11  -3    7.82    1.21
  -1 -11  -3    7.46    1.14
   1 -11   3    5.89    0.99
   1 -11   3    4.88    1.00
  -1 -11  -3    6.39    1.24
   1 -11   2   12.54    1.33
   1  11  -2   14.38    3.21
  -1 -11  -2   14.71    1.53
  -1 -11  -2   16.18    1.43
  -1  11   2   13.40    2.42
  -1 -11  -2   15.19    1.49
   1 -11   2   12.68    1.23
  -1 -11  -2   17.21    1.52
  -1 -11  -1    1.37    0.91
  -1 -11  -1    1.77    0.81
   1 -11   1    1.55    0.74
  -1 -11  -1    1.23    0.94
  -1  11   1    0.25    2.15
   1  11  -1    0.25    1.98
   1 -11   1    2.50    0.86
   1 -11   1    1.06    0.72
   1  11   0    4.72    2.44
  -1  11   0    2.18    2.11
   1 -11   0    2.36    0.74
   1 -11   0    3.18    0.89
  -1 -11   1    1.14    0.90
   1 -11  -1    1.21    0.75
   1 -11  -1    0.72    0.70
  -1 -11   1    0.72    0.90
  -1  11  -1    1.21    2.10
   1  11   1    2.26    2.15
   1 -11  -1    2.44    1.92
   1 -11  -1    1.63    0.81
  -1 -11   2   12.72    1.44
   1 -11  -2   12.96    1.19
  -1 -11   2   11.49    1.27
  -1  11  -2   12.46    3.10
  -1 -11   2   13.28    1.48
   1 -11  -2   15.31    3.04
   1 -11  -2   13.46    1.23
  -1 -11   2   10.90    1.38
   1 -11  -2   14.00    1.37
  -1 -11   2   11.76    1.20
  -1  11  -2   12.38    1.33
  -1 -11   3    5.65    1.11
   1 -11  -3    9.57    1.08
  -1 -11   3    7.54    1.29
  -1 -11   3    6.34    0.95
  -1  11  -3    7.79    1.16
   1 -11  -3   11.45    1.27
   1 -11  -3   13.76    3.02
  -1 -11   3    7.35    1.25
   1 -11  -3   10.38    1.09
  -1  11  -3    9.74    2.77
   1 -11  -3   10.98    1.27
   1 -11  -3    9.44    1.16
  -1 -11   3    5.71    1.19
  -1 -11   3    7.00    1.21
   1 -11  -4    4.48    1.01
   1 -11  -4    4.70    2.27
   1 -11  -4    4.46    0.85
  -1  11  -4    6.79    2.63
   1 -11  -4    3.71    1.05
  -1  11  -4    4.61    1.05
  -1 -11   4    4.78    1.06
   1 -11  -4    3.74    0.93
  -1 -11   4    5.31    1.25
  -1 -11   4    5.50    1.23
   1 -11  -4    4.80    1.01
  -1 -11   4    4.50    1.08
  -1 -11   5   25.79    1.96
   1 -11  -5   26.28    1.84
  -1  11  -5   29.50    2.03
   1 -11  -5   24.00    1.70
  -1 -11   5   23.89    1.87
   1 -11  -5   24.81    1.63
  -1  11  -5   27.23    4.27
   1 -11  -5   26.57    1.98
  -1 -11   5   25.90    2.17
   1 -11  -5   23.21    1.89
   1 -11  -5   27.06    4.10
  -1 -11   6    0.28    1.21
   1 -11  -6    1.16    0.73
   1 -11  -6    1.72    1.12
   1 -11  -6    1.50    0.90
  -1 -11   6    1.20    1.22
  -1  11  -6   -0.59    2.28
   1 -11  -6    1.87    1.87
  -1  11  -6    0.56    0.95
  -1 -11   7   10.30    1.69
   1 -11  -7    7.41    0.98
  -1  11  -7   11.13    3.50
   1 -11  -7    6.89    1.38
  -1 -11   7   11.30    1.73
  -1  11  -7   11.57    1.46
  -1 -11   7    9.52    1.41
   1 -11  -7    6.91    1.21
   1 -11  -7    9.38    2.69
  -1 -11   8   64.09    3.63
   1  11   8   58.81    6.55
   1 -11  -8   64.74    3.35
  -1 -11   8   58.78    3.60
   1 -11  -8   60.97    3.01
  -1  11  -8   60.87    3.17
  -1  11  -8   60.42    3.32
   1 -11  -8   61.22    6.07
  -1  11  -8   66.08    6.69
  -1 -11   8   56.63    3.24
  -1 -11   9    6.19    1.57
  -1 -11   9    5.52    1.39
  -1  11  -9    7.15    1.51
   1  11   9    9.60    3.16
  -1  11  -9    5.58    2.70
   1 -11  -9    8.62    1.19
  -1  11  -9    7.50    1.40
   1 -11  -9    8.43    1.58
   1 -11  -9    7.63    1.28
  -1 -11  10    6.07    1.74
   1 -11 -10    5.66    1.12
  -1  11 -10    7.34    1.38
  -1 -11  10    6.85    1.42
   1 -11 -10    5.85    0.96
   1 -11 -10    5.15    1.25
  -1  11 -10    9.04    1.55
  -1 -11  10    6.98    1.55
  -1  11 -11    4.04    1.16
  -1 -11  11    2.21    1.37
   1 -11 -11    3.73    1.07
  -1  11 -11    2.67    1.21
  -1 -11  11    2.71    1.06
   1 -11 -12    0.51    0.80
  -1  11 -12    0.21    0.95
  -1  11 -12    0.70    0.89
  -1 -11  12    0.52    1.18
   1 -11 -12    0.89    0.90
   1 -11 -12    1.07    0.84
  -1 -11  12   -0.27    1.05
  -1  11 -13   12.57    1.18
  -1 -11  13   13.06    1.36
   1 -11 -13   16.93    1.20
   1 -11 -13   15.19    1.16
  -1 -11  13   13.21    1.39
  -1 -11  14   15.11    1.01
  -1  11 -14   15.12    0.89
  -1 -11  14   15.84    0.94
  -1 -12 -13    1.75    0.58
   1  12 -13    2.10    0.68
   1 -12  13    1.86    0.70
   1 -12  12   20.56    1.76
  -1 -12 -12   17.26    1.12
   1  12 -12   22.66    1.60
  -1 -12 -12   21.52    1.57
  -1 -12 -11   36.21    2.13
   1  12 -11   31.68    2.16
   1  12 -11   28.87    1.89
   1 -12  11   28.49    1.89
  -1 -12 -11   36.15    2.08
   1 -12  11   31.24    2.33
  -1 -12 -11   32.74    1.83
  -1 -12 -11   36.34    2.29
  -1 -12 -10   63.08    3.16
   1 -12  10   60.55    3.11
   1  12 -10   67.16    3.26
   1  12 -10   63.27    2.98
  -1 -12 -10   58.63    3.05
   1 -12  10   67.94    3.50
  -1 -12 -10   58.08    3.21
  -1 -12 -10   55.74    2.79
  -1 -12 -10   54.57    2.88
   1 -12   9   83.69    4.08
  -1 -12  -9   99.82    4.24
   1  12  -9   90.31    4.16
   1 -12   9   89.19    4.20
   1 -12   9   83.05    3.89
  -1 -12  -9   94.91    3.96
  -1 -12  -9  102.43    4.21
  -1 -12  -9   99.84    4.42
   1  12  -9   86.74    3.81
   1 -12   8   27.94    2.24
   1  12  -8   28.15    2.27
  -1 -12  -8   17.07    1.89
  -1 -12  -8   17.65    1.87
   1  12  -8   26.48    1.88
  -1 -12  -8   14.26    1.66
  -1 -12  -8   16.21    1.91
   1 -12   8   25.91    1.89
   1 -12   8   25.80    2.21
   1  12  -8   20.25    4.03
  -1  12   8   11.65    3.31
  -1 -12  -7   10.56    1.27
   1 -12   7    8.97    1.56
   1 -12   7    7.07    1.16
  -1 -12  -7   11.03    1.33
  -1 -12  -7   12.26    1.52
   1  12  -7    7.00    1.17
   1 -12   7    7.07    1.50
  -1 -12  -7   11.90    1.69
   1  12  -7   10.42    3.24
  -1 -12  -7   14.04    1.79
  -1 -12  -7   12.51    1.69
  -1 -12  -7   14.03    1.73
   1 -12   6  125.16    5.24
  -1 -12  -6  133.17    5.12
  -1 -12  -6  120.27    4.90
   1  12  -6  118.68    4.78
  -1 -12  -6  137.58    5.17
  -1 -12  -6  134.38    5.53
  -1 -12  -6  145.44    5.46
  -1 -12  -6  126.51    4.97
  -1 -12  -6  142.98    5.36
   1  12  -6  131.34    9.64
   1 -12   5   67.03    3.34
  -1 -12  -5   58.90    3.20
  -1 -12  -5   66.58    3.23
   1 -12   5   64.31    3.00
  -1 -12  -5   59.09    3.38
   1  12  -5   66.74    6.66
  -1 -12  -5   60.15    3.31
  -1 -12  -5   57.32    3.06
   1  12  -5   65.88    2.98
  -1 -12  -5   59.09    3.10
  -1 -12  -4   50.49    2.80
  -1 -12  -4   52.12    2.70
  -1 -12  -4   48.66    2.75
   1 -12   4   39.25    2.36
  -1 -12  -4   48.98    2.91
   1  12  -4   38.47    2.25
  -1 -12  -4   49.93    2.69
   1  12  -4   42.92    5.41
   1 -12   4   42.40    2.49
  -1 -12  -4   49.70    2.88
   1 -12   4   37.23    2.47
  -1 -12  -4   49.59    2.72
   1 -12   3   35.82    2.29
   1 -12   3   37.47    2.25
   1  12  -3   37.81    4.97
   1 -12   3   37.00    2.20
   1 -12   3   33.89    2.19
  -1 -12  -3   32.95    2.39
  -1 -12  -3   31.62    2.25
   1 -12   3   37.86    2.16
  -1 -12  -3   32.32    2.26
  -1 -12  -3   33.72    2.24
  -1 -12  -2   14.30    1.24
   1 -12   2   15.87    1.53
  -1  12   2   13.75    3.31
   1  12  -2   12.96    3.29
   1 -12   2   15.94    1.42
  -1 -12  -2   15.05    1.50
   1 -12   2   15.39    1.51
  -1 -12  -2   15.36    1.66
   1 -12   2   14.34    1.42
  -1 -12  -2   15.86    1.67
  -1 -12  -2   14.15    1.54
  -1 -12  -2   14.55    1.46
   1 -12   1    4.63    1.00
  -1 -12  -1    3.34    0.82
   1 -12   1    4.69    1.03
  -1  12   1    1.95    2.18
   1  12  -1    4.19    2.54
   1 -12   1    4.76    0.87
  -1 -12  -1    4.33    1.00
   1 -12   1    4.01    1.04
  -1 -12  -1    4.09    1.14
  -1 -12  -1    4.13    1.15
   1 -12   1    5.38    1.04
  -1 -12  -1    3.02    1.00
  -1 -12  -1    2.87    0.91
   1 -12   0   14.96    1.39
   1 -12   0   14.38    1.37
  -1 -12   0   14.42    1.33
   1  12   0   19.83    3.70
  -1  12   0   16.46    3.47
  -1 -12   0   17.00    1.50
  -1 -12   0   16.11    1.45
   1 -12   0   17.16    1.58
   1 -12   0   16.46    1.50
   1 -12   0   15.13    1.26
  -1 -12   0   12.63    1.40
  -1 -12   0   15.92    1.65
  -1 -12   1    4.36    1.17
   1 -12  -1    3.33    1.00
  -1 -12   1    4.85    1.00
  -1 -12   1    6.27    1.22
   1 -12  -1    2.25    0.88
   1 -12  -1    1.57    0.79
  -1 -12   1    3.29    1.05
  -1 -12   1    3.67    0.95
   1 -12  -1    3.20    0.84
   1  12   1    3.94    2.44
  -1  12  -1    3.54    2.19
  -1 -12   2   19.62    1.80
  -1 -12   2   19.34    1.73
   1 -12  -2   16.60    1.54
  -1  12  -2   18.69    1.68
   1 -12  -2   17.42    1.59
  -1 -12   2   17.34    1.49
  -1 -12   2   15.68    1.64
   1 -12  -2   17.42    1.52
  -1 -12   2   17.75    1.75
   1 -12  -2   18.39    1.46
   1  12   2   25.51    4.16
  -1  12  -2   20.50    3.77
  -1 -12   2   16.25    1.44
   1 -12  -2   18.86    3.50
   1 -12  -2   17.98    1.62
  -1 -12   3   35.30    2.35
   1 -12  -3   29.72    2.00
  -1 -12   3   36.30    2.47
   1 -12  -3   30.68    2.11
   1 -12  -3   32.33    2.13
  -1  12  -3   36.47    2.26
  -1 -12   3   36.13    2.47
  -1 -12   3   33.94    2.42
   1 -12  -3   29.34    1.89
   1 -12  -3   32.96    2.19
  -1 -12   3   35.83    2.36
   1 -12  -3   37.65    4.57
  -1  12  -3   31.64    4.53
   1 -12  -4   46.39    2.44
  -1 -12   4   33.79    2.39
   1 -12  -4   48.30    2.63
  -1 -12   4   34.33    2.56
   1 -12  -4   48.15    2.56
  -1  12  -4   37.73    2.41
  -1 -12   4   39.38    2.70
  -1 -12   4   37.75    2.63
   1 -12  -4   42.28    2.20
   1 -12  -4   44.90    2.56
  -1 -12   4   35.27    2.49
   1 -12  -4   49.44    5.33
  -1  12  -4   38.17    4.92
   1 -12  -5   57.15    5.81
   1 -12  -5   57.05    2.67
   1 -12  -5   58.95    3.12
  -1 -12   5   61.10    3.18
  -1 -12   5   65.08    3.48
   1 -12  -5   55.26    3.03
   1 -12  -5   57.83    2.97
  -1  12  -5   64.41    3.15
  -1 -12   5   57.86    2.98
   1 -12  -5   56.08    2.81
  -1 -12   5   61.11    3.12
  -1  12  -5   56.40    6.19
  -1 -12   6  130.59    5.53
   1 -12  -6  137.25    4.68
  -1  12  -6  124.90    9.40
   1 -12  -6  127.81    4.81
  -1 -12   6  110.90    4.88
  -1  12  -6  127.97    5.12
   1 -12  -6  145.81    5.16
   1 -12  -6  145.13    5.40
   1 -12  -6  144.95    9.32
  -1 -12   6  118.37    5.33
   1 -12  -6  138.24    5.34
   1 -12  -7   13.57    1.19
  -1 -12   7    9.44    1.74
  -1  12  -7   10.23    1.48
   1 -12  -7   15.73    1.57
  -1  12  -7    8.56    2.92
   1 -12  -7   12.93    1.57
   1 -12  -7   14.18    1.74
  -1 -12   7    8.00    1.62
   1 -12  -7   15.03    3.25
   1 -12  -8   17.22    3.28
   1 -12  -8   17.30    1.64
  -1  12  -8   29.42    2.11
  -1  12  -8   29.82    2.28
   1 -12  -8   15.85    1.72
  -1 -12   8   28.62    2.48
   1 -12  -8   19.60    1.97
  -1 -12   8   28.90    2.49
   1 -12  -8   15.25    1.80
  -1  12  -8   24.11    4.26
   1  12   8   18.22    3.91
   1 -12  -9  100.07    4.32
   1 -12  -9   98.78    4.13
  -1  12  -9   92.53    4.24
   1 -12  -9  107.88    4.42
   1 -12  -9  102.72    3.97
  -1  12  -9   92.83    4.15
  -1 -12   9   91.13    4.53
  -1 -12  10   58.28    3.15
  -1  12 -10   59.99    3.02
  -1  12 -10   66.25    3.07
   1 -12 -10   49.74    2.65
   1 -12 -10   58.90    3.04
   1 -12 -10   49.50    2.37
   1 -12 -10   48.23    2.80
  -1  12 -11   31.27    2.09
  -1 -12  11   28.96    2.05
  -1 -12  11   30.71    2.45
   1 -12 -11   37.29    2.14
  -1  12 -11   32.09    2.11
   1 -12 -11   36.51    2.08
  -1 -12  11   30.08    2.21
  -1 -12  12   18.83    1.61
   1 -12 -12   17.70    1.38
  -1  12 -12   16.43    1.46
  -1 -12  12   23.14    1.84
   1 -12 -12   16.88    1.37
  -1  12 -12   20.01    1.49
   1 -12 -12   18.64    1.36
  -1 -12  13    3.03    0.74
  -1 -12  13    2.45    0.81
   1 -12 -13    2.16    0.58
   1 -12 -13    1.57    0.48
  -1  12 -13    2.67    0.65
   1 -13  13   22.51    1.15
   1  13 -13   24.18    1.07
  -1 -13 -13   22.83    1.04
   1 -13  12    7.10    1.08
  -1 -13 -12    8.61    0.98
  -1 -13 -12    6.61    0.61
   1  13 -12    7.78    0.98
   1 -13  11    9.24    1.41
   1 -13  11    7.63    1.05
   1  13 -11   10.55    1.27
  -1 -13 -11    9.96    1.25
  -1 -13 -11   12.59    1.29
  -1 -13 -11    9.97    0.99
   1 -13  10    3.10    1.11
  -1 -13 -10    3.98    1.04
  -1 -13 -10    3.57    0.92
  -1 -13 -10    3.66    1.17
  -1 -13 -10    3.93    1.16
   1  13 -10    2.54    1.17
   1  13 -10    2.43    0.86
   1 -13  10    2.11    1.28
  -1 -13  -9   15.51    1.65
   1 -13   9   14.27    1.72
  -1 -13  -9   14.92    1.79
   1 -13   9   19.74    1.97
   1  13  -9   17.56    1.86
   1  13  -9   14.48    1.44
  -1 -13  -9   16.23    1.54
  -1 -13  -9   17.43    1.75
   1 -13   8    7.17    1.56
   1  13  -8    6.16    1.13
   1  13  -8    8.85    1.60
  -1 -13  -8    8.65    1.55
  -1 -13  -8    7.57    1.45
  -1 -13  -8    7.81    1.33
   1 -13   8    7.44    1.52
  -1 -13  -8    8.30    1.60
  -1 -13  -8    6.44    1.43
   1 -13   7   11.62    1.73
  -1 -13  -7   13.26    1.77
   1  13  -7   12.72    3.41
   1  13  -7   13.11    1.36
  -1 -13  -7   10.95    1.50
  -1 -13  -7   10.45    1.34
   1 -13   7   13.07    1.72
  -1 -13  -7   12.85    1.71
  -1 -13  -7   10.44    1.62
   1 -13   6   14.11    1.79
  -1 -13  -6   13.05    1.47
  -1 -13  -6   15.44    1.78
  -1 -13  -6   13.16    1.52
   1 -13   6   13.93    1.44
  -1 -13  -6   14.22    1.54
   1  13  -6   12.08    1.36
  -1 -13  -6   14.93    1.65
  -1 -13  -6   14.00    1.77
   1  13  -6   10.88    3.25
  -1 -13  -5   21.22    2.00
   1 -13   5   20.81    1.79
  -1 -13  -5   16.65    1.73
  -1 -13  -5   20.22    2.05
  -1 -13  -5   23.26    1.95
   1  13  -5   22.80    1.72
   1 -13   5   23.61    2.07
  -1 -13  -5   21.73    2.09
  -1 -13  -5   18.06    1.79
  -1 -13  -5   22.11    2.10
  -1 -13  -5   18.80    1.80
   1 -13   5   23.69    1.99
   1  13  -5   22.78    4.28
   1 -13   4   16.42    1.76
   1  13  -4   20.66    4.17
  -1 -13  -4   23.74    2.06
  -1 -13  -4   22.81    1.86
   1 -13   4   17.61    1.69
  -1 -13  -4   21.95    1.97
  -1 -13  -4   24.13    2.12
   1 -13   4   16.37    1.67
   1  13  -4   19.75    1.60
   1 -13   4   17.51    1.77
  -1 -13  -4   22.11    1.96
   1 -13   3   61.57    3.21
   1 -13   3   58.09    3.12
   1  13  -3   71.29    6.83
  -1  13   3   65.51    6.79
  -1 -13  -3   62.76    3.21
  -1 -13  -3   65.61    3.35
   1 -13   3   58.16    3.07
  -1 -13  -3   65.24    3.38
   1 -13   3   58.11    3.13
  -1 -13  -3   63.98    3.41
  -1 -13  -3   65.75    3.25
   1 -13   3   62.51    3.10
   1 -13   2   41.77    2.48
  -1 -13  -2   31.22    1.94
   1  13  -2   49.67    5.75
  -1  13   2   39.23    5.28
  -1 -13  -2   30.90    2.29
  -1 -13  -2   30.32    2.36
   1 -13   2   41.67    2.43
   1 -13   2   40.07    2.47
  -1 -13  -2   33.15    2.48
  -1 -13  -2   30.38    2.21
  -1 -13  -2   31.54    2.21
   1 -13   2   42.32    2.35
  -1 -13  -1  104.31    4.17
   1 -13   1   98.69    4.15
   1 -13   1   92.52    4.05
  -1 -13  -1  106.72    4.03
  -1  13   1  118.95    8.85
   1  13  -1  100.13    8.21
  -1 -13  -1  103.69    4.34
   1 -13   1   95.73    4.15
  -1 -13  -1  110.74    4.64
  -1 -13  -1  112.63    4.65
   1 -13   1   92.27    4.19
  -1 -13  -1  105.13    4.23
  -1 -13  -1   98.20    4.08
   1 -13   1   99.81    4.02
  -1 -13   0   12.51    1.52
   1 -13   0   13.41    1.46
   1  13   0   11.66    3.24
  -1  13   0   13.61    3.41
  -1 -13   0   13.91    1.49
  -1 -13   0   13.43    1.68
   1 -13   0   16.10    1.68
  -1 -13   0   13.01    1.43
  -1 -13   0   13.20    1.40
   1 -13   0   14.20    1.47
   1 -13   0   14.33    1.34
   1 -13   0   13.81    1.54
  -1 -13   0   12.27    1.70
   1 -13  -1  100.26    3.92
  -1  13  -1   93.04    7.83
   1  13   1  106.19    8.39
  -1 -13   1   89.06    4.22
   1 -13  -1  105.47    4.11
  -1 -13   1   77.73    3.67
  -1 -13   1   94.44    4.36
  -1 -13   1   90.01    4.08
   1 -13  -1   98.23    3.86
  -1 -13   1   87.66    3.82
  -1  13  -1   86.34    3.95
   1 -13  -1  105.16    4.19
   1 -13  -2   27.98    1.92
  -1 -13   2   41.21    2.60
   1 -13  -2   27.30    1.91
   1 -13  -2   31.13    2.03
   1  13   2   37.91    5.17
  -1  13  -2   37.63    5.03
  -1 -13   2   36.92    2.17
  -1 -13   2   43.07    2.34
   1 -13  -2   32.23    2.25
  -1  13  -2   45.65    2.52
   1 -13  -2   31.06    2.14
  -1 -13   2   43.68    2.66
  -1 -13   2   42.07    2.74
   1 -13  -2   32.59    2.19
   1 -13  -2   31.50    2.21
  -1 -13   2   42.05    2.70
  -1 -13   3   60.04    3.29
  -1 -13   3   56.34    3.35
   1 -13  -3   70.17    3.27
  -1 -13   3   60.90    3.38
   1 -13  -3   68.01    2.96
  -1  13  -3   55.96    6.21
   1  13   3   63.27    6.60
  -1 -13   3   61.96    3.01
   1 -13  -3   68.25    3.23
  -1  13  -3   59.23    3.09
   1 -13  -3   64.25    3.15
  -1 -13   3   55.02    3.19
  -1 -13   3   50.92    2.96
   1 -13  -3   63.28    3.18
   1 -13  -3   68.62    6.28
  -1 -13   4   17.14    1.83
   1 -13  -4   22.38    1.88
  -1  13  -4   20.56    1.82
   1 -13  -4   26.32    1.97
   1 -13  -4   21.51    1.80
  -1 -13   4   14.87    1.75
  -1 -13   4   18.86    2.04
   1 -13  -4   22.27    1.63
  -1  13  -4   14.17    3.61
  -1 -13   4   17.16    1.70
   1 -13  -4   25.02    3.97
  -1 -13   4   15.42    1.72
   1 -13  -4   22.11    1.93
   1 -13  -5   21.18    3.66
   1 -13  -5   23.02    1.63
   1 -13  -5   21.69    1.96
  -1 -13   5   23.81    2.11
  -1  13  -5   23.01    4.26
  -1  13  -5   28.68    2.08
   1 -13  -5   24.57    1.93
   1 -13  -5   22.61    1.83
  -1 -13   5   25.27    2.06
   1 -13  -5   24.84    2.01
  -1 -13   5   21.46    1.65
  -1 -13   5   27.49    2.13
  -1 -13   5   26.29    1.99
   1 -13  -6   15.41    1.65
  -1 -13   6   12.62    1.52
   1 -13  -6   14.51    1.44
   1 -13  -6   15.06    1.55
  -1  13  -6   14.24    1.61
  -1 -13   6   11.95    1.47
  -1  13  -6    9.26    3.10
   1 -13  -6   13.30    1.24
  -1 -13   6   13.29    1.92
  -1 -13   6   13.34    1.83
   1 -13  -6   13.81    1.68
   1 -13  -6   19.60    3.53
   1 -13  -6   14.10    1.36
   1 -13  -7    7.64    2.53
  -1 -13   7   10.82    1.83
   1 -13  -7   10.39    1.48
  -1 -13   7    7.72    1.59
   1 -13  -7   12.05    1.66
   1 -13  -7   11.02    1.53
   1 -13  -7   11.17    1.39
  -1  13  -7   10.51    1.47
  -1  13  -7    8.22    3.03
  -1  13  -8    8.26    1.37
   1 -13  -8    7.20    1.14
  -1  13  -8    7.40    1.52
   1 -13  -8    9.31    1.47
   1 -13  -8    7.89    1.39
  -1 -13   8    6.88    1.66
   1 -13  -8    8.48    1.34
  -1 -13   8    7.55    1.71
   1 -13  -8    9.69    1.53
   1 -13  -9   18.94    1.76
  -1  13  -9   19.56    1.86
   1 -13  -9   19.63    1.89
  -1 -13   9   17.35    2.13
   1 -13  -9   20.49    1.86
   1 -13  -9   18.12    1.69
  -1 -13   9   19.26    2.11
   1 -13  -9   19.01    1.51
  -1  13  -9   21.65    1.77
   1 -13 -10    3.18    0.99
  -1  13 -10    3.66    1.15
  -1 -13  10    0.77    1.08
   1 -13 -10    3.16    0.97
  -1 -13  10    4.12    1.31
   1 -13 -10    4.19    1.19
   1 -13 -10    3.75    0.73
  -1  13 -10    2.97    1.05
  -1  13 -11   12.29    1.30
   1 -13 -11   14.66    1.37
   1 -13 -11   12.89    1.20
  -1  13 -11   10.76    1.28
  -1  13 -12    6.42    0.90
   1 -13 -12    8.20    0.93
  -1 -13  12    5.77    1.08
  -1  13 -12    5.83    0.87
  -1 -13  12    6.20    0.88
   1 -13 -12    7.00    0.78
  -1 -13  13   21.80    1.03
  -1 -13  13   23.26    1.19
  -1  13 -13   22.66    1.02
  -1 -14 -12    3.73    0.56
   1  14 -12    2.02    0.55
   1 -14  12    1.84    0.66
   1 -14  11    7.36    1.22
  -1 -14 -11    6.48    0.96
   1 -14  11    5.84    0.81
   1  14 -11    8.99    1.05
  -1 -14 -11    6.49    0.71
   1  14 -10    1.39    1.02
   1 -14  10    2.09    0.96
   1  14 -10    0.95    0.67
  -1 -14 -10    1.80    0.72
  -1 -14 -10    3.21    0.99
   1 -14   9    3.25    1.19
  -1 -14  -9    3.59    1.25
  -1 -14  -9    2.03    0.90
  -1 -14  -9    2.76    1.15
  -1 -14  -9    1.98    1.07
   1  14  -9    2.59    1.21
   1  14  -9    2.00    0.82
   1 -14   8   32.71    2.46
  -1 -14  -8   29.75    2.27
   1  14  -8   32.96    1.96
   1  14  -8   35.61    2.40
  -1 -14  -8   26.09    1.97
  -1 -14  -8   29.99    2.30
  -1 -14  -8   31.05    2.34
   1 -14   8   36.11    2.59
   1 -14   7    1.41    1.32
  -1 -14  -7    4.74    1.31
   1  14  -7    1.04    0.83
  -1 -14  -7    5.44    1.22
  -1 -14  -7    7.31    1.51
  -1 -14  -7    7.23    1.51
   1 -14   6   72.46    3.75
   1 -14   6   57.16    3.08
  -1 -14  -6   75.76    3.76
  -1 -14  -6   77.21    3.51
   1  14  -6   66.53    3.12
  -1 -14  -6   69.67    3.40
  -1 -14  -6   70.27    3.40
  -1 -14  -6   77.90    3.71
   1  14  -6   61.98    6.68
  -1 -14  -5    8.86    1.53
  -1 -14  -5    7.96    1.36
  -1  14   5   12.46    3.25
   1  14  -5    8.92    3.22
   1 -14   5    7.30    1.63
   1 -14   5    7.16    1.46
   1  14  -5    7.68    1.14
  -1 -14  -5    9.16    1.56
  -1 -14  -5    7.73    1.35
  -1 -14  -5    7.32    1.38
   1 -14   5    9.04    1.39
  -1 -14  -5    7.81    1.53
  -1 -14  -5    7.10    1.32
  -1 -14  -4   36.81    2.65
  -1 -14  -4   34.52    2.47
   1 -14   4   39.17    2.50
  -1 -14  -4   38.83    2.62
  -1  14   4   38.61    5.47
   1  14  -4   30.55    4.77
   1 -14   4   41.20    2.62
   1  14  -4   40.44    2.24
  -1 -14  -4   38.88    2.69
   1 -14   4   36.25    2.41
  -1 -14  -4   39.16    2.58
   1 -14   3    5.78    1.40
  -1 -14  -3    8.74    1.43
  -1 -14  -3    8.33    1.48
  -1 -14  -3    7.81    1.49
   1 -14   3    6.12    1.32
  -1  14   3    7.35    3.04
   1  14  -3    3.57    2.40
   1 -14   3    5.70    1.29
  -1 -14  -3   10.21    1.44
  -1 -14  -3    8.27    1.49
   1 -14   3    4.49    1.17
   1 -14   2   60.82    3.21
  -1 -14  -2   51.86    2.65
  -1 -14  -2   56.99    3.20
   1 -14   2   59.04    3.14
  -1 -14  -2   57.78    3.31
   1  14  -2   62.28    6.54
  -1  14   2   64.39    6.74
   1 -14   2   60.06    3.03
  -1 -14  -2   58.52    3.07
  -1 -14  -2   57.31    3.01
   1 -14   2   60.35    3.19
  -1 -14  -2   57.04    3.28
   1 -14   1   14.31    1.64
  -1 -14  -1   17.41    1.61
  -1 -14  -1   19.46    1.83
  -1  14   1   15.43    3.81
   1  14  -1   15.21    3.73
   1 -14   1   13.93    1.52
  -1 -14  -1   18.13    1.71
   1 -14   1   14.53    1.62
  -1 -14  -1   17.54    1.56
   1 -14   1   11.23    1.56
  -1 -14  -1   19.07    1.98
  -1 -14  -1   17.68    2.02
   1 -14   1   13.33    1.66
  -1 -14   0   19.58    1.87
   1 -14   0   21.48    1.85
  -1 -14   0   22.43    1.87
   1 -14   0   21.71    1.68
   1  14   0   25.71    4.47
  -1  14   0   23.27    4.44
   1 -14   0   19.67    1.63
   1 -14   0   20.22    1.89
  -1  14   0   21.53    1.85
  -1 -14   0   23.36    1.87
   1 -14   0   17.28    1.80
  -1 -14   0   21.21    2.14
   1 -14   0   22.41    1.82
  -1 -14   0   21.33    2.12
   1 -14  -1   17.30    1.60
  -1 -14   1   12.05    1.74
   1 -14  -1   18.38    1.78
  -1  14  -1   13.07    1.58
   1 -14  -1   20.51    1.85
  -1 -14   1   11.12    1.41
   1  14   1   24.31    4.40
  -1  14  -1   13.08    3.42
  -1 -14   1   14.73    1.85
  -1 -14   1   10.78    1.38
  -1 -14   1   11.43    1.62
   1 -14  -1   15.95    1.54
  -1 -14   1   13.81    1.83
   1 -14  -2   55.17    2.78
  -1 -14   2   61.52    3.37
   1 -14  -2   58.92    2.89
  -1 -14   2   55.76    2.77
  -1 -14   2   61.77    3.04
   1 -14  -2   60.98    3.15
  -1  14  -2   64.01    3.16
  -1 -14   2   60.34    3.47
  -1 -14   2   62.05    3.42
   1 -14  -2   58.77    3.14
  -1 -14   2   63.20    3.41
   1 -14  -2   51.79    2.71
  -1  14  -2   63.00    6.56
   1  14   2   67.44    6.91
  -1  14  -3    4.98    1.22
   1 -14  -3    8.22    1.39
  -1 -14   3    5.24    1.42
   1 -14  -3    8.52    1.31
  -1 -14   3    4.75    1.43
   1 -14  -3   10.17    1.26
   1  14   3    8.64    2.99
  -1  14  -3    3.16    2.37
  -1 -14   3    5.93    1.12
  -1 -14   3    5.54    1.35
  -1 -14   3    5.78    1.40
   1 -14  -3    8.45    1.42
  -1 -14   3    3.55    1.09
   1 -14  -3    7.94    1.19
   1 -14  -4   44.20    2.59
  -1  14  -4   46.23    2.64
   1 -14  -4   42.71    2.57
  -1 -14   4   39.79    2.69
  -1 -14   4   43.04    2.45
  -1 -14   4   43.78    2.78
   1 -14  -4   41.88    2.58
   1 -14  -4   37.88    2.36
  -1 -14   4   41.34    2.91
   1 -14  -4   40.53    2.26
   1  14   4   40.97    5.51
  -1  14  -4   45.00    5.59
  -1 -14   4   40.00    2.43
   1 -14  -4   44.89    5.21
   1 -14  -4   40.87    2.62
  -1 -14   4   38.26    2.58
  -1 -14   5    6.08    1.20
  -1 -14   5    7.09    1.33
  -1 -14   5    6.77    1.10
  -1 -14   5    7.50    1.44
   1 -14  -5    7.02    1.26
  -1  14  -5    7.59    1.31
   1 -14  -5    9.31    1.35
   1 -14  -5    6.66    1.27
   1 -14  -5    6.86    1.26
   1 -14  -5    8.38    2.63
   1 -14  -5    8.97    1.12
  -1 -14   5    7.18    1.35
  -1 -14   5    7.05    1.26
  -1 -14   5    5.24    1.31
   1 -14  -5    9.40    1.49
   1  14   5    7.13    2.91
  -1  14  -5    7.37    3.06
   1 -14  -6   66.08    3.22
  -1 -14   6   55.32    3.06
  -1 -14   6   67.77    3.81
  -1  14  -6   61.12    3.12
   1 -14  -6   72.03    3.24
   1 -14  -6   67.62    3.29
   1 -14  -6   63.26    2.94
  -1 -14   6   59.74    3.12
  -1 -14   6   57.11    3.39
   1 -14  -6   70.42    3.40
  -1  14  -6   50.57    5.91
  -1 -14   6   51.04    2.94
   1 -14  -7    6.47    1.21
  -1 -14   7    2.09    1.58
   1 -14  -7    5.36    1.29
  -1  14  -7    1.49    1.05
   1 -14  -7    5.55    1.13
   1 -14  -7    5.18    1.41
  -1 -14   7    0.36    1.23
  -1  14  -8   27.03    1.94
   1 -14  -8   22.53    1.68
   1 -14  -8   22.47    1.84
  -1  14  -8   28.81    2.13
   1 -14  -8   25.00    1.97
   1 -14  -8   24.67    1.99
  -1 -14   8   28.08    2.41
  -1 -14   8   28.22    2.40
   1 -14  -8   23.36    1.98
   1 -14  -9    4.17    1.21
  -1 -14   9    3.79    1.36
   1 -14  -9    3.48    0.82
  -1  14  -9    2.57    0.99
   1 -14  -9    2.66    0.98
   1 -14  -9    3.29    1.17
  -1  14  -9    3.44    1.20
   1 -14  -9    2.17    1.01
  -1 -14   9    2.26    1.27
  -1 -14  10    1.80    1.16
   1 -14 -10    2.69    1.02
  -1 -14  10    2.07    0.90
   1 -14 -10    3.78    0.86
  -1 -14  10    1.84    1.12
   1 -14 -10    3.70    1.01
   1 -14 -10    3.02    0.59
  -1  14 -10    1.29    0.85
  -1  14 -10    1.34    0.95
  -1  14 -11    9.84    1.05
   1 -14 -11    6.74    0.80
  -1  14 -11    8.88    1.00
  -1 -14  11    8.27    0.97
  -1  14 -12    0.89    0.48
  -1 -14  12    0.33    0.43
  -1 -15 -11   12.27    0.90
   1  15 -11   12.95    0.94
  -1 -15 -10    8.06    1.00
   1  15 -10    4.79    0.97
  -1 -15 -10    8.01    0.81
   1 -15  10    3.21    0.90
  -1 -15  -9   47.81    2.55
   1  15  -9   48.05    2.45
   1  15  -9   41.23    1.98
  -1 -15  -9   47.36    2.47
  -1 -15  -9   46.96    2.20
   1 -15   9   46.71    2.57
  -1 -15  -9   44.85    2.39
   1 -15   9   45.99    2.63
  -1 -15  -8   19.11    1.80
  -1 -15  -8   17.15    1.47
  -1 -15  -8   16.24    1.63
  -1 -15  -8   17.03    1.54
   1  15  -8   13.21    1.58
   1  15  -8   11.00    1.15
  -1 -15  -8   18.32    1.73
   1 -15   8   14.84    1.76
   1 -15   8   12.03    1.65
  -1 -15  -7   32.92    2.42
   1  15  -7   41.16    2.57
  -1 -15  -7   35.16    2.39
  -1 -15  -7   33.85    2.18
   1  15  -7   39.83    2.08
   1 -15   7   46.55    2.81
  -1 -15  -7   29.64    2.15
  -1 -15  -6   13.37    1.80
   1 -15   6    5.67    1.14
  -1 -15  -6   14.23    1.69
  -1 -15  -6   13.16    1.52
   1  15  -6    6.96    1.09
  -1 -15  -6   11.91    1.47
  -1 -15  -6   13.12    1.47
   1 -15   6    7.34    1.54
  -1 -15  -6   13.83    1.69
   1 -15   6    6.86    1.61
  -1 -15  -5   26.23    2.11
   1 -15   5   16.61    1.74
  -1 -15  -5   23.24    2.00
  -1 -15  -5   27.13    2.19
  -1 -15  -5   24.98    1.97
   1  15  -5   17.69    1.51
  -1 -15  -5   25.46    2.22
   1 -15   5   18.89    1.99
  -1 -15  -5   22.20    1.94
  -1 -15  -5   22.53    1.92
   1 -15   4   72.61    3.61
  -1 -15  -4   54.50    3.21
   1 -15   4   69.70    3.45
  -1 -15  -4   54.53    3.16
  -1 -15  -4   60.97    3.41
  -1 -15  -4   62.65    3.42
   1 -15   4   67.98    3.38
  -1 -15  -4   58.01    3.29
   1  15  -4   71.17    7.03
  -1  15   4   50.23    6.05
  -1 -15  -4   55.68    3.15
  -1  15   3   36.32    5.08
   1  15  -3   17.61    4.07
  -1 -15  -3   37.51    2.50
   1 -15   3   22.59    2.00
  -1 -15  -3   38.17    2.54
   1 -15   3   23.46    2.13
  -1 -15  -3   38.81    2.66
   1 -15   3   22.92    2.04
  -1 -15  -3   38.41    2.61
   1 -15   3   23.80    2.12
  -1 -15  -3   37.57    2.38
   1 -15   3   28.12    2.33
   1 -15   2   62.77    3.30
  -1 -15  -2   52.11    3.12
   1 -15   2   59.02    3.21
  -1 -15  -2   52.66    3.00
   1 -15   2   62.67    3.15
   1 -15   2   64.94    3.26
  -1  15   2   50.80    6.08
   1  15  -2   65.98    6.74
   1 -15   2   63.08    3.30
  -1 -15  -2   52.22    3.31
   1 -15   1   75.79    3.81
  -1 -15  -1   89.27    4.11
  -1 -15  -1   88.77    3.99
   1 -15   1   84.39    4.07
  -1 -15  -1   97.27    4.47
  -1 -15  -1   91.93    3.93
  -1  15   1   90.66    3.90
   1 -15   1   78.65    3.70
   1 -15   1   81.63    3.86
  -1  15   1   97.86    8.31
   1  15  -1   81.26    7.66
   1 -15   1   83.19    4.01
  -1 -15  -1   82.13    4.21
  -1  15   0   12.07    1.49
  -1 -15   0   13.47    1.51
   1 -15   0   11.71    1.61
   1 -15   0   11.41    1.60
  -1 -15   0   10.81    1.68
  -1 -15   0   10.58    1.44
  -1 -15   0    9.20    1.52
   1 -15   0    9.58    1.31
  -1 -15   0   10.87    1.76
   1 -15   0   13.47    1.54
  -1 -15   0   10.20    1.48
   1 -15   0    9.73    1.43
   1  15   0   14.58    3.81
  -1  15   0    9.26    3.26
  -1 -15   0   11.23    1.80
   1 -15   0   10.38    1.62
   1 -15  -1   86.97    3.77
  -1 -15   1   81.45    4.01
   1 -15  -1  104.60    4.23
  -1 -15   1   78.64    3.71
  -1  15  -1   83.42    3.83
  -1 -15   1   84.18    4.27
  -1 -15   1   83.55    4.28
   1 -15  -1   86.83    3.78
  -1 -15   1   81.93    3.90
   1 -15  -1   93.80    3.88
  -1  15  -1   81.00    7.64
   1  15   1   87.89    7.95
   1 -15  -1   94.07    4.20
  -1 -15   1   79.15    4.21
  -1 -15   2   67.28    3.53
  -1 -15   2   66.29    3.30
  -1 -15   2   64.50    3.59
   1 -15  -2   56.09    3.04
   1 -15  -2   60.37    3.21
  -1  15  -2   73.38    3.36
  -1 -15   2   65.92    3.63
   1 -15  -2   58.02    2.95
  -1  15  -2   63.79    6.63
   1  15   2   57.88    6.48
   1 -15  -2   51.98    3.18
  -1 -15   2   62.73    3.55
  -1 -15   3   21.17    2.20
   1 -15  -3   33.29    2.00
  -1 -15   3   21.30    1.90
  -1 -15   3   17.48    2.03
   1 -15  -3   34.50    2.27
   1 -15  -3   34.49    2.37
  -1 -15   3   18.27    2.05
  -1 -15   3   20.87    2.19
   1 -15  -3   38.77    2.38
  -1  15  -3   20.50    1.84
   1 -15  -3   33.59    2.03
   1  15   3   34.41    4.98
  -1  15  -3   18.88    3.96
   1 -15  -4   56.31    2.97
   1 -15  -4   57.56    3.17
  -1 -15   4   68.51    3.54
   1 -15  -4   59.62    3.13
  -1  15  -4   73.49    3.33
   1 -15  -4   64.73    3.22
  -1 -15   4   75.39    3.88
   1 -15  -4   58.05    2.84
  -1 -15   4   71.40    3.55
  -1 -15   4   68.90    3.20
  -1 -15   4   66.76    3.48
   1 -15  -4   59.30    3.26
  -1 -15   4   65.41    3.38
  -1  15  -4   68.57    6.81
   1  15   4   60.75    6.54
   1 -15  -5   26.25    1.94
   1 -15  -5   22.94    1.88
  -1 -15   5   18.15    1.89
   1 -15  -5   27.64    1.99
  -1  15  -5   19.69    1.76
   1 -15  -5   29.73    2.03
  -1 -15   5   23.13    2.32
  -1 -15   5   21.26    1.84
  -1 -15   5   18.15    1.81
  -1 -15   5   18.56    1.66
  -1 -15   5   20.34    1.95
  -1 -15   5   19.66    1.85
  -1 -15   5   17.36    1.59
   1 -15  -5   29.31    2.20
   1 -15  -5   23.88    1.79
   1 -15  -6   12.51    1.41
  -1  15  -6    6.40    1.24
   1 -15  -6   12.42    1.43
  -1 -15   6    6.72    1.22
  -1 -15   6    5.93    1.18
   1 -15  -6   13.18    1.54
  -1 -15   6    5.23    1.18
   1 -15  -6   12.03    1.63
   1 -15  -6   13.96    1.64
  -1 -15   6    7.22    1.48
   1 -15  -7   34.70    2.12
  -1  15  -7   39.28    2.29
   1 -15  -7   32.32    2.16
  -1 -15   7   40.00    2.68
   1 -15  -7   34.09    2.33
  -1 -15   7   41.25    2.32
   1 -15  -7   36.22    2.33
  -1  15  -7   43.82    2.58
  -1 -15   7   43.23    2.91
  -1  15  -8   11.23    1.50
  -1 -15   8   13.63    1.73
   1 -15  -8   16.76    1.63
   1 -15  -8   14.50    1.36
   1 -15  -8   16.72    1.35
  -1  15  -8    9.87    1.27
   1 -15  -8   17.52    1.61
   1 -15  -8   17.43    1.64
  -1 -15   8   12.08    1.75
  -1 -15   9   42.63    2.57
   1 -15  -9   42.99    2.26
  -1  15  -9   44.81    2.21
  -1 -15   9   44.67    2.62
   1 -15  -9   40.63    2.10
   1 -15  -9   44.19    2.33
   1 -15  -9   40.80    1.87
  -1  15  -9   42.17    2.27
  -1 -15  10    3.22    1.05
   1 -15 -10    6.26    0.76
  -1 -15  10    3.79    1.02
   1 -15 -10    7.02    1.01
  -1  15 -10    4.38    0.91
  -1  15 -10    3.00    0.79
  -1  15 -11   12.16    0.89
  -1  15 -11   13.36    0.94
  -1 -15  11   11.39    1.11
   1 -16  10    2.99    0.74
   1 -16  10    2.53    0.63
   1  16 -10    3.21    0.67
   1 -16   9    8.28    1.16
  -1 -16  -9   12.07    1.17
   1  16  -9    9.03    1.09
   1 -16   9    9.87    1.24
  -1 -16  -9   11.32    0.96
  -1 -16  -9   11.21    1.14
   1 -16   8   10.01    1.35
  -1 -16  -8    6.20    1.09
  -1 -16  -8    7.12    1.22
   1 -16   8   10.12    1.46
   1  16  -8    9.00    1.25
  -1 -16  -8    6.75    1.02
   1 -16   7   17.86    1.76
  -1 -16  -7   21.98    1.74
  -1 -16  -7   24.68    1.86
   1 -16   7   21.90    2.03
  -1 -16  -7   27.29    1.79
   1  16  -7   22.03    1.85
  -1 -16  -6    0.35    1.17
  -1 -16  -6    1.42    1.04
   1 -16   6    0.73    0.85
  -1 -16  -6   -0.73    1.00
  -1 -16  -6    1.42    1.01
   1 -16   6    2.72    1.39
   1 -16   6    0.46    0.76
   1 -16   6    0.97    1.00
  -1 -16  -6    1.28    0.93
  -1 -16  -6    0.11    1.04
   1 -16   5   15.52    1.80
  -1 -16  -5   13.04    1.71
  -1 -16  -5   12.39    1.60
  -1 -16  -5   12.98    1.49
   1 -16   5   15.21    1.57
  -1 -16  -5   12.43    1.68
  -1 -16  -5   13.96    1.72
  -1 -16  -5   11.66    1.53
  -1 -16  -5   11.72    1.50
  -1 -16  -5   13.90    1.62
  -1 -16  -4   52.61    3.03
  -1 -16  -4   49.63    2.88
   1 -16   4   52.11    3.00
  -1 -16  -4   51.21    3.08
   1 -16   4   54.55    3.15
  -1 -16  -4   49.17    2.91
   1 -16   4   51.75    2.92
  -1 -16  -4   46.26    2.91
  -1 -16  -3   12.17    1.68
   1 -16   3    5.46    1.23
  -1  16   3   10.61    1.31
   1 -16   3    5.73    1.47
  -1 -16  -3   10.71    1.58
   1 -16   3    5.20    1.29
  -1 -16  -3   10.77    1.68
   1 -16   3    5.12    1.35
   1 -16   3    6.41    1.25
  -1 -16  -3    9.95    1.55
  -1 -16  -2    8.91    1.60
  -1 -16  -2    8.74    1.63
   1 -16   2    9.51    1.46
  -1 -16  -2    9.02    1.40
  -1  16   2    9.93    1.30
  -1 -16  -2   10.01    1.51
  -1 -16  -2    9.45    1.70
   1 -16   2    8.54    1.42
   1 -16   2    7.89    1.31
  -1 -16  -2    9.72    1.70
   1 -16   2    8.96    1.53
   1 -16   2    9.88    1.50
   1 -16   2    8.12    1.49
   1 -16   1   20.91    1.93
  -1 -16  -1   16.76    1.74
  -1 -16  -1   19.16    1.92
  -1 -16  -1   19.30    2.15
  -1 -16  -1   17.46    1.73
  -1  16   1   16.29    1.57
  -1 -16  -1   18.46    2.13
   1 -16   1   19.13    1.90
   1 -16   1   20.76    1.90
   1 -16   1   20.37    2.04
  -1 -16  -1   17.72    2.09
   1 -16   0   27.52    2.06
  -1 -16   0   28.21    2.21
  -1 -16   0   23.30    1.91
   1 -16   0   24.01    1.82
  -1 -16   0   25.82    2.41
  -1 -16   0   26.13    1.99
  -1  16   0   26.27    1.94
  -1 -16   0   27.09    2.40
   1 -16   0   26.33    2.19
   1 -16   0   21.76    1.91
   1 -16   0   22.07    2.19
  -1 -16   0   24.50    2.36
   1 -16  -1   15.70    1.63
  -1 -16   1   17.73    1.82
  -1 -16   1   20.47    2.14
   1 -16  -1   15.53    1.58
  -1  16  -1   17.32    1.63
   1 -16  -1   16.77    1.86
  -1 -16   1   16.95    2.00
  -1 -16   1   17.87    1.84
  -1 -16   1   17.08    2.06
  -1 -16   2   10.72    1.47
  -1 -16   2    8.90    1.61
   1 -16  -2    9.37    1.43
   1 -16  -2   10.27    1.51
  -1  16  -2    9.18    1.31
  -1 -16   2   10.35    1.71
   1 -16  -2   11.18    1.35
  -1 -16   2    8.59    1.60
  -1 -16   2    9.89    1.68
   1 -16  -2    8.59    1.49
  -1 -16   3    3.73    1.36
  -1  16  -3    4.97    1.14
   1 -16  -3    8.47    1.38
  -1 -16   3    4.44    1.28
   1 -16  -3    7.43    1.12
  -1 -16   3    3.82    1.42
   1 -16  -3    6.72    1.41
   1 -16  -3    8.49    1.38
  -1 -16   3    4.18    1.15
  -1 -16   3    3.24    1.27
   1 -16  -3   10.70    1.26
  -1 -16   3    5.27    1.47
  -1 -16   4   49.12    2.91
   1 -16  -4   52.94    2.78
  -1  16  -4   52.11    2.66
  -1 -16   4   43.63    2.71
  -1 -16   4   48.96    2.62
   1 -16  -4   45.71    2.59
   1 -16  -4   47.68    2.79
  -1 -16   4   47.58    2.83
   1 -16  -4   49.80    2.80
  -1 -16   4   49.47    2.97
   1 -16  -4   44.65    2.48
  -1 -16   4   50.32    3.14
  -1 -16   5   15.47    1.61
   1 -16  -5   13.50    1.43
  -1 -16   5   15.28    1.66
  -1 -16   5   14.52    1.49
  -1 -16   5   14.98    1.34
   1 -16  -5   15.08    1.49
  -1  16  -5   17.74    1.58
   1 -16  -5   13.44    1.66
   1 -16  -5   11.35    1.34
  -1 -16   5   17.03    1.60
  -1 -16   5   15.87    1.99
   1 -16  -6    0.83    0.80
   1 -16  -6    0.72    0.85
  -1  16  -6    1.52    0.86
   1 -16  -6    0.42    0.92
  -1 -16   6    1.37    0.91
  -1 -16   6    1.61    0.89
   1 -16  -6    0.76    1.20
   1 -16  -7   24.52    1.63
   1 -16  -7   27.53    1.71
  -1  16  -7   22.98    1.64
   1 -16  -7   26.37    1.85
  -1 -16   7   26.90    2.31
  -1  16  -7   23.61    1.85
   1 -16  -8    7.15    0.89
  -1  16  -8    9.77    1.06
   1 -16  -8    7.19    0.89
   1 -16  -8    5.83    1.10
   1 -16  -8    6.08    1.11
  -1 -16   8    9.44    1.50
  -1  16  -8    8.93    1.22
  -1  16  -9    8.91    0.94
   1 -16  -9   12.75    1.16
  -1 -16   9    9.68    1.31
  -1  16  -9   10.80    1.13
   1 -16  -9   10.37    1.11
  -1  16 -10    2.69    0.63
  -1  16 -10    3.20    0.56
  -1 -17  -9    1.38    0.42
   1 -17   9    1.31    0.65
  -1 -17  -9    1.77    0.55
   1  17  -9    1.23    0.56
   1 -17   8   13.66    1.39
   1  17  -8   15.74    1.23
  -1 -17  -8   12.83    1.24
  -1 -17  -8   13.19    1.04
   1  17  -7    1.14    0.92
  -1 -17  -7    4.07    0.90
   1 -17   7    1.88    1.07
  -1 -17  -7    4.63    0.90
  -1 -17  -6    9.76    1.30
   1 -17   6    7.28    0.95
  -1 -17  -6    8.82    1.13
   1 -17   6    6.99    0.97
   1  17  -6   10.63    1.38
  -1 -17  -6   10.55    1.44
  -1 -17  -6    7.99    1.20
   1 -17   6    8.08    0.86
  -1 -17  -5    5.07    1.20
  -1  17   5    2.92    0.70
  -1 -17  -5    2.90    1.03
   1 -17   5    5.15    1.39
   1 -17   5    4.32    0.86
  -1 -17  -5    3.61    1.07
   1 -17   5    3.92    1.02
   1 -17   5    3.62    0.86
  -1 -17  -5    4.00    1.04
  -1 -17  -5    3.15    1.18
  -1 -17  -5    3.51    1.22
  -1 -17  -4    1.12    1.01
  -1 -17  -4    0.06    1.03
   1 -17   4   -1.06    1.21
  -1 -17  -4    0.41    1.06
  -1  17   4   -0.03    0.62
  -1 -17  -4    0.50    1.09
  -1 -17  -4    0.16    0.97
  -1 -17  -4   -0.12    1.12
   1 -17   4    0.47    1.01
  -1 -17  -4   -0.17    1.03
  -1 -17  -3    1.75    1.22
  -1  17   3    0.77    0.73
   1 -17   3    2.93    1.27
  -1 -17  -3    2.19    1.24
  -1 -17  -3    3.22    1.15
  -1 -17  -3    1.41    1.09
   1 -17   3    2.83    0.96
   1 -17   3    2.38    1.19
  -1 -17  -3    1.52    1.21
  -1 -17  -2   20.72    2.03
   1 -17   2   22.03    1.88
  -1 -17  -2   22.61    2.15
   1 -17   2   26.51    2.17
  -1 -17  -2   20.06    2.06
  -1 -17  -2   22.30    1.80
  -1  17   2   19.03    1.53
  -1 -17  -2   20.02    2.10
   1 -17   2   22.74    1.88
  -1 -17  -2   19.67    1.84
   1 -17   2   25.14    2.04
   1 -17   1   37.56    2.49
  -1 -17  -1   43.71    2.90
  -1 -17  -1   41.72    2.42
  -1  17   1   38.84    2.19
   1 -17   1   35.82    2.60
  -1 -17  -1   36.37    2.55
   1 -17   1   39.43    2.44
  -1 -17  -1   41.39    2.86
   1 -17   1   38.06    2.53
  -1 -17  -1   38.45    2.37
  -1 -17   0   67.70    3.66
   1 -17   0   72.64    3.51
  -1 -17   0   70.20    3.73
   1 -17   0   69.80    3.29
  -1  17   0   67.17    3.08
   1 -17   0   66.86    3.56
  -1 -17   0   73.03    3.54
  -1 -17   0   64.13    3.06
  -1 -17   0   74.13    3.81
   1 -17   0   62.46    2.93
  -1 -17   1   36.72    2.70
  -1 -17   1   39.14    2.76
   1 -17  -1   40.59    2.58
  -1  17  -1   36.26    2.15
   1 -17  -1   40.54    2.33
  -1 -17   1   35.17    2.61
  -1 -17   1   39.16    2.78
  -1 -17   1   39.77    2.76
   1 -17  -1   38.46    2.25
  -1 -17   1   37.57    2.49
  -1 -17   2   26.68    2.14
   1 -17  -2   24.07    1.77
   1 -17  -2   23.95    2.06
  -1  17  -2   25.63    1.79
  -1 -17   2   25.16    2.20
  -1 -17   2   26.42    2.17
  -1 -17   2   26.47    2.34
   1 -17  -2   20.63    2.00
  -1 -17   2   27.46    2.25
  -1 -17   2   26.58    2.04
   1 -17  -2   23.54    1.89
  -1 -17   3    1.77    1.23
  -1 -17   3    3.07    1.28
   1 -17  -3    2.03    1.14
  -1 -17   3    1.09    1.11
  -1 -17   3    2.24    1.25
   1 -17  -3    1.03    1.10
  -1  17  -3    2.83    0.89
   1 -17  -3    0.81    0.99
   1 -17  -3    2.53    1.07
   1 -17  -3    1.42    0.97
  -1 -17   3    1.97    1.14
  -1 -17   3    2.96    1.05
  -1 -17   4    0.28    1.00
   1 -17  -4    0.05    0.91
  -1  17  -4   -0.41    0.76
  -1 -17   4    1.27    0.97
  -1 -17   4   -0.45    1.22
   1 -17  -4    0.41    0.99
  -1 -17   4    0.46    1.13
   1 -17  -4   -0.04    0.73
  -1 -17   4    0.37    0.96
   1 -17  -4    0.67    1.02
   1 -17  -4    1.49    0.91
  -1 -17   4    0.40    0.81
  -1 -17   5    3.43    1.04
   1 -17  -5    3.26    1.00
  -1  17  -5    4.32    0.91
  -1 -17   5    2.80    0.89
   1 -17  -5    2.49    0.91
  -1 -17   5    3.73    1.07
  -1 -17   5    3.40    1.35
  -1 -17   5    3.32    0.88
   1 -17  -5    4.57    1.17
  -1 -17   5    3.68    0.83
   1 -17  -6    8.68    1.07
  -1  17  -6    9.30    1.06
   1 -17  -6    6.80    1.08
  -1 -17   6    8.08    1.04
  -1  17  -6    9.64    1.31
   1 -17  -6    8.51    1.32
  -1 -17   6    7.93    0.99
  -1  17  -7    1.83    0.93
   1 -17  -7    2.91    0.82
  -1  17  -7    1.62    0.66
   1 -17  -7    3.46    0.74
   1 -17  -7    3.47    0.99
  -1  17  -8   14.23    1.02
   1 -17  -8   11.90    1.13
   1 -17  -8   11.19    1.04
  -1 -17   8   15.92    1.47
  -1  17  -8   15.09    1.20
  -1  17  -9    0.79    0.39
  -1  17  -9    1.42    0.55
   1 -17  -9    1.60    0.52
   1 -17  -9    1.44    0.48
   1 -18   8   13.47    1.03
   1  18  -8   14.25    0.89
   1  18  -7   15.07    1.15
  -1 -18  -7   15.40    1.23
   1 -18   7   13.75    1.26
  -1 -18  -7   18.67    1.11
  -1 -18  -6    7.78    1.07
  -1 -18  -6    8.08    1.07
  -1 -18  -6    8.63    0.99
   1  18  -6    9.06    1.12
   1 -18   5    4.64    0.91
  -1 -18  -5    7.44    1.16
  -1 -18  -5    5.65    1.14
   1 -18   5    6.35    0.79
  -1 -18  -5    9.41    1.25
  -1 -18  -5    7.44    1.03
   1 -18   5    6.87    1.27
   1 -18   5    5.05    0.93
   1 -18   4    4.45    0.96
  -1 -18  -4    2.68    1.12
  -1 -18  -4    2.34    1.05
   1 -18   4    2.83    0.78
   1 -18   4    2.17    0.97
   1 -18   4    3.16    0.81
  -1 -18  -4    1.92    0.93
  -1 -18  -4    1.15    0.98
  -1 -18  -4    2.49    1.00
   1 -18   4    2.04    1.05
  -1 -18  -3   10.75    1.49
   1 -18   3   10.24    1.39
  -1 -18  -3    9.13    1.42
  -1 -18  -3   10.93    1.44
   1 -18   3    8.27    1.04
  -1 -18  -3   11.93    1.39
   1 -18   3    9.71    1.19
  -1 -18  -3   11.70    1.47
   1 -18   3   10.73    1.38
  -1  18   3    9.47    0.89
  -1 -18  -2    2.61    1.15
  -1 -18  -2    1.35    1.10
  -1 -18  -2    1.07    0.92
   1 -18   2    1.82    0.90
  -1 -18  -2    2.42    1.19
  -1  18   2    1.35    0.64
  -1 -18  -2    1.64    0.95
   1 -18   2    2.55    1.05
  -1 -18  -2    1.29    1.18
   1 -18   2    3.12    1.19
  -1  18   1    1.90    0.71
  -1 -18  -1    1.76    0.90
  -1 -18  -1    0.76    1.10
  -1 -18  -1    2.05    1.27
   1 -18   1    0.97    0.94
  -1 -18  -1    1.70    1.23
  -1 -18  -1    1.28    1.22
   1 -18   1    2.60    1.18
  -1 -18  -1    1.22    1.17
   1 -18   1    1.55    0.90
  -1 -18   0    5.94    1.39
   1 -18   0    6.93    1.23
  -1  18   0    7.35    0.95
  -1 -18   0    9.48    1.51
  -1 -18   0    8.24    1.37
   1 -18   0    7.40    1.27
  -1 -18   0    8.67    1.53
  -1 -18   0    8.88    1.57
   1 -18  -1    1.22    0.99
  -1  18  -1    2.03    0.76
   1 -18  -1    2.04    0.84
  -1 -18   1    1.65    1.07
  -1 -18   1    1.39    1.14
  -1 -18   1    2.55    1.22
  -1 -18   1    2.59    1.23
  -1 -18   1    1.59    1.28
   1 -18  -2    1.89    0.99
  -1  18  -2    3.00    0.77
   1 -18  -2    1.26    0.83
   1 -18  -2    1.27    0.90
  -1 -18   2    2.88    1.04
  -1 -18   2    3.38    1.11
  -1 -18   2    3.37    1.15
  -1 -18   2    2.88    1.26
   1 -18  -2    1.44    1.10
  -1 -18   2    4.45    1.31
  -1 -18   3   11.05    1.48
   1 -18  -3   11.13    1.43
  -1 -18   3   10.19    1.21
  -1 -18   3    9.34    1.35
  -1  18  -3   10.94    1.05
   1 -18  -3    8.37    1.20
   1 -18  -3   11.82    1.33
  -1 -18   3   11.68    1.37
   1 -18  -3   11.39    1.42
  -1 -18   3   10.55    1.43
  -1 -18   3   10.08    1.46
  -1 -18   4    1.06    0.96
   1 -18  -4    0.99    0.94
  -1  18  -4    1.44    0.64
   1 -18  -4    1.98    0.93
  -1 -18   4    2.01    0.84
  -1 -18   4    1.91    0.79
   1 -18  -4    1.12    0.80
  -1 -18   4    1.79    0.87
  -1 -18   4    1.08    1.07
  -1 -18   4    2.87    1.06
   1 -18  -5    7.49    1.13
   1 -18  -5    7.00    1.11
  -1  18  -5    6.54    0.81
  -1 -18   5    6.62    1.02
  -1 -18   5    6.67    1.31
  -1 -18   5    6.32    0.96
   1 -18  -6    7.85    1.08
   1 -18  -6    8.35    1.11
  -1  18  -6    5.99    0.72
  -1  18  -6    8.48    1.08
  -1 -18   6    7.39    1.23
  -1  18  -7   11.97    0.81
   1 -18  -7   14.01    1.18
  -1  18  -7   14.47    1.09
   1 -18  -8    9.97    0.78
  -1  18  -8   12.37    0.81
  -1 -19  -6    2.01    0.58
   1 -19   6    0.49    0.63
   1  19  -6    0.93    0.53
  -1 -19  -6    1.94    0.53
  -1 -19  -5   40.66    1.85
  -1 -19  -5   38.89    1.83
  -1 -19  -5   39.77    1.80
   1  19  -5   39.15    1.73
   1 -19   5   41.99    1.94
   1 -19   4    4.99    0.89
  -1 -19  -4    5.54    0.90
  -1 -19  -4    6.12    1.01
   1 -19   4    5.09    0.83
   1 -19   4    5.71    0.98
   1 -19   4    3.77    0.60
  -1 -19  -4    6.00    0.94
   1 -19   4    5.14    0.72
  -1 -19  -3   42.95    2.31
  -1 -19  -3   43.95    2.25
   1 -19   3   44.42    2.08
   1 -19   3   42.90    2.05
  -1 -19  -3   40.60    2.01
   1 -19   3   42.76    2.21
  -1 -19  -3   41.56    2.24
  -1 -19  -3   43.59    2.27
   1 -19   3   44.76    2.21
   1 -19   2    9.03    1.28
  -1 -19  -2   15.12    1.51
  -1 -19  -2   15.48    1.50
   1 -19   2   10.15    1.32
   1 -19   2    8.26    1.14
  -1 -19  -2   15.51    1.47
  -1 -19  -2   16.32    1.53
  -1 -19  -2   14.25    1.13
   1 -19   2   10.12    1.10
   1 -19   2    9.01    0.99
  -1 -19  -1   15.58    1.51
  -1 -19  -1   12.90    1.52
  -1 -19  -1   13.80    1.58
   1 -19   1   15.47    1.54
   1 -19   1   14.20    1.31
   1 -19   1   16.26    1.39
  -1 -19  -1   15.08    1.57
  -1 -19  -1   17.13    1.56
   1 -19   0    4.63    0.97
  -1  19   0    4.04    0.59
  -1 -19   0    6.57    1.21
   1 -19   0    5.15    1.02
  -1 -19   0    6.54    1.12
  -1 -19   0    5.41    1.22
   1 -19   0    5.33    0.97
  -1 -19   0    5.36    1.26
   1 -19  -1   13.37    1.31
  -1  19  -1   11.89    0.86
  -1 -19   1   14.09    1.37
  -1 -19   1   14.43    1.51
  -1 -19   1   13.71    1.55
   1 -19  -1   11.81    1.40
  -1 -19   1   12.41    1.50
   1 -19  -1   12.34    1.35
  -1 -19   1   12.21    1.42
   1 -19  -2   14.42    1.37
   1 -19  -2   14.48    1.34
  -1  19  -2    8.99    0.78
  -1 -19   2   10.97    1.21
   1 -19  -2   13.69    1.29
  -1 -19   2    9.17    1.23
  -1 -19   2   10.82    1.42
   1 -19  -2   14.07    1.44
  -1 -19   2   10.64    1.32
   1 -19  -2   13.05    1.06
   1 -19  -2   16.73    1.45
  -1 -19   2    9.92    1.25
   1 -19  -3   40.43    2.11
   1 -19  -3   44.35    2.19
  -1  19  -3   38.56    1.63
  -1 -19   3   42.93    2.00
   1 -19  -3   40.83    2.06
  -1 -19   3   44.14    2.18
  -1 -19   3   44.14    2.28
   1 -19  -3   41.33    2.13
   1 -19  -3   42.42    2.26
   1 -19  -3   39.53    1.91
  -1 -19   3   42.79    2.06
  -1 -19   3   42.70    2.27
   1 -19  -4    5.23    0.91
  -1  19  -4    4.10    0.54
  -1 -19   4    3.84    0.70
   1 -19  -4    3.64    0.84
  -1 -19   4    5.29    0.88
  -1 -19   4    5.98    0.94
   1 -19  -4    5.89    0.84
   1 -19  -4    3.99    0.95
  -1  19  -5   41.84    1.76
  -1 -19   5   42.89    1.96
   1 -19  -5   45.18    1.81
   1 -19  -5   43.84    1.92
   1 -19  -6    2.52    0.59
   1 -19  -6    1.76    0.56
   1 -19  -6    2.41    0.61
  -1 -20  -4   17.19    1.07
   1  20  -4   18.26    0.98
   1 -20   3    3.25    0.64
   1 -20   3    2.55    0.51
   1 -20   3    4.03    0.64
   1 -20   2   14.87    1.16
  -1 -20  -2   14.50    1.13
  -1 -20  -2   14.00    1.22
   1 -20   2   14.86    1.05
   1 -20   2   14.50    1.03
  -1 -20  -2   13.16    1.13
   1 -20   2   15.83    1.17
   1 -20   1    2.90    0.85
  -1 -20  -1    4.80    0.92
  -1 -20  -1    6.61    0.97
   1 -20   1    3.59    0.74
   1 -20   1    1.60    0.52
   1 -20   1    2.38    0.66
  -1 -20  -1    6.12    0.92
  -1 -20  -1    5.57    0.97
   1 -20   1    2.93    0.78
  -1 -20   0    6.14    1.04
   1 -20   0    5.62    0.77
  -1 -20   0    5.71    0.85
  -1 -20   0    7.16    0.92
   1 -20   0    6.02    0.92
   1 -20   0    5.93    0.89
  -1 -20   0    5.42    0.95
  -1 -20   1    3.48    0.92
   1 -20  -1    5.73    0.93
  -1 -20   1    2.47    0.77
   1 -20  -1    4.52    0.82
  -1 -20   1    2.41    0.70
  -1 -20   1    3.31    0.71
   1 -20  -1    4.70    0.78
  -1 -20   1    2.29    0.78
   1 -20  -1    5.41    0.90
   1 -20  -2   16.88    1.18
  -1 -20   2   17.06    1.08
   1 -20  -2   16.19    1.16
  -1 -20   2   19.00    1.30
   1 -20  -2   16.30    1.19
  -1 -20   2   18.67    1.30
   1 -20  -2   16.69    1.14
  -1 -20   2   17.90    1.19
   1 -20  -2   15.77    1.10
   1 -20  -3    5.41    0.78
   1 -20  -3    5.89    0.71
  -1 -20   3    3.62    0.68
  -1 -20   3    3.82    0.65
   1 -20  -3    4.92    0.70
  -1  20  -4   16.99    0.93
   1 -20  -4   15.33    1.02
   1 -20  -4   15.03    0.96
  -2   0   0 3756.71   99.48
   2   0   1 1536.06   39.87
  -2   0  -1 1574.47   41.14
   2   0   1 1460.23   39.80
  -2   0   1 1525.65   39.75
   2   0   2  613.32   17.37
  -2   0   2  613.15   17.30
   2   0   3   10.67    1.62
  -2   0   3    8.05    1.43
   2   0   4  233.36    8.78
  -2   0   4  223.33    8.53
   2   0   5   79.94    4.99
  -2   0   5   83.58    4.93
  -2   0   6   91.22    3.06
   2   0   6   92.43    5.82
  -2   0   6   85.63    5.66
  -2   0   7    0.66    0.54
   2   0   7    1.50    1.85
  -2   0   7    0.91    1.86
   2   0   8  237.78   11.66
  -2   0   8  218.95   11.27
  -2   0   9    4.92    1.35
  -2   0  -9    5.35    1.01
  -2   0  -9    5.27    1.02
   2   0   9   10.87    3.02
  -2   0   9    6.44    2.64
  -2   0   9    5.51    1.32
  -2   0  -9    6.69    0.96
  -2   0  -9    6.95    1.01
  -2   0   9    5.55    1.27
   2   0  -9    5.53    1.22
  -2   0  -9    5.59    1.23
  -2   0   9    5.49    1.26
  -2   0  10   94.67    4.39
  -2   0  10   98.00    4.66
  -2   0 -10   86.89    3.63
   2   0  10   99.87    8.16
  -2   0  10   96.04    7.95
  -2   0  10  104.46    4.62
  -2   0  10   96.44    4.60
  -2   0 -10   93.51    3.86
  -2   0 -10   96.61    4.30
   2   0 -10   97.93    4.30
   2   0 -11    9.59    1.59
  -2   0 -11   10.12    1.66
  -2   0  11    9.15    1.71
  -2   0  11   10.21    1.65
  -2   0  11    8.41    1.72
  -2   0 -11    9.61    1.34
   2   0 -11   10.37    1.67
  -2   0 -11   10.03    1.54
  -2   0 -11    9.17    1.20
  -2   0  11    6.61    2.71
   2   0  11   11.42    3.38
  -2   0 -12  186.82    6.49
  -2   0 -12  162.81    6.82
  -2   0  12  179.22    6.99
  -2   0  12  184.31    6.86
  -2   0  12  188.73    7.17
   2   0  12  184.78   11.78
  -2   0  12  174.07   11.35
  -2   0 -12  180.22    6.69
   2   0 -12  174.60    6.62
  -2   0 -12  162.22    5.80
   2   0 -12  177.05    6.73
   2   0 -12  182.21    6.65
  -2   0 -12  168.39    6.47
  -2   0  13    3.90    1.43
  -2   0  13    5.35    1.49
  -2   0  13    5.59    1.72
   2   0 -13    6.10    1.45
  -2   0 -13    5.52    1.31
   2   0 -13    6.40    1.51
  -2   0 -13    3.67    1.41
  -2   0 -13    5.37    1.14
  -2   0 -13    5.37    1.39
   2   0 -13    5.58    1.39
   2   0  13    4.27    1.11
  -2   0  14   21.45    1.92
   2   0  14   20.60    1.62
  -2   0 -14   22.04    1.86
   2   0 -14   20.52    1.83
  -2   0 -14   20.67    1.83
  -2   0 -14   19.44    1.44
  -2   0  14   21.43    1.99
  -2   0  14   22.14    2.19
   2   0 -14   19.58    1.88
  -2   0 -15    3.34    0.91
  -2   0  15    2.87    1.02
   2   0  15    3.95    1.05
  -2   0  15    3.29    1.21
  -2   0 -15    3.51    0.95
   2   0 -15    3.65    0.97
  -2   0 -15    2.69    0.52
   2   0 -15    3.03    1.03
   2   0  16    3.60    0.62
   2   0  16    3.47    0.73
  -2   0  16    3.03    0.75
  -2   0 -16    3.82    0.56
  -2   1  16   14.62    1.06
  -2   1  16   12.95    1.11
  -2  -1 -16   12.66    0.85
  -2  -1 -15   22.67    1.55
   2   1 -15   22.43    1.63
   2   1 -15   20.69    1.52
  -2  -1 -15   19.82    1.50
  -2  -1 -15   16.25    1.02
  -2   1  15   20.93    1.74
  -2  -1 -15   20.66    1.65
   2  -1  15   18.90    1.33
  -2   1  15   20.76    1.82
  -2  -1 -14   65.01    3.11
  -2   1  14   60.88    3.33
   2   1 -14   59.26    2.99
   2   1 -14   63.31    3.22
   2  -1  14   54.23    2.82
  -2   1  14   69.06    3.58
  -2  -1 -14   63.34    2.68
  -2  -1 -14   60.37    3.06
   2   1 -14   58.53    3.01
  -2   1  13   13.09    1.86
  -2   1  13   13.00    2.04
  -2  -1 -13   11.88    1.55
   2   1 -13    7.77    1.51
   2   1 -13   10.61    1.78
   2  -1  13    9.06    1.34
   2   1 -13    8.22    1.55
  -2   1  13   12.51    1.75
  -2  -1 -13   12.44    1.39
  -2  -1 -13   12.14    1.64
  -2   1  12   14.42    2.09
  -2  -1 -12   14.76    1.78
   2   1 -12   17.51    1.95
   2   1 -12   15.29    1.86
  -2  -1 -12   17.27    1.92
   2   1 -12   15.83    1.93
  -2  -1 -12   15.56    1.34
  -2   1  12   16.53    2.03
  -2   1  12   16.22    2.04
  -2  -1 -12   18.14    1.73
  -2   1  12   16.74    3.67
   2  -1  12   17.13    3.80
  -2  -1 -11  111.93    4.58
  -2   1  11  115.73    5.09
  -2  -1 -11  106.15    4.14
  -2   1  11  113.37    5.14
  -2  -1 -11  104.56    4.12
  -2  -1 -11  103.30    4.72
   2   1 -11   97.26    4.53
  -2   1  11   96.57    8.20
   2  -1  11  112.58    8.95
   2   1 -11   98.83    4.59
  -2  -1 -11  110.22    4.67
  -2   1  11  104.92    4.85
  -2   1  10    3.81    1.49
  -2  -1 -10    3.84    0.98
  -2  -1 -10    2.94    1.23
   2   1 -10    1.65    1.13
  -2   1  10    3.89    1.29
   2  -1  10    3.93    2.65
  -2   1  10    3.79    2.44
  -2   1  10    4.15    1.45
  -2  -1 -10    3.99    1.22
  -2  -1 -10    3.85    0.94
  -2   1   9  122.18    5.06
  -2   1   9  113.39    8.20
   2  -1   9  104.69    8.04
  -2  -1  -9  111.57    3.97
  -2  -1  -9  116.48    4.70
   2   1  -9  102.92    4.51
  -2   1   9  119.25    4.94
  -2   1   9  117.21    5.00
  -2  -1  -9  116.29    4.38
  -2  -1  -9  124.18    4.23
  -2   1   8   26.34    3.87
   2  -1   8   27.20    4.00
  -2   1   8   23.96    1.30
  -2   1   7   38.22    4.15
   2  -1   7   38.31    4.19
  -2   1   7   36.08    1.62
  -2   1   6  422.14   15.98
   2  -1   6  419.43   15.94
  -2   1   6  454.93   12.36
  -2   1   5  423.54   14.90
   2  -1   5  438.60   15.03
  -2   1   4  360.32   12.76
   2  -1   4  393.69   13.03
   2   1  -4  403.76   13.03
  -2   1   3  810.94   23.44
   2  -1   3  822.44   23.58
   2   1  -3  817.84   23.47
  -2   1   2 2282.53   62.25
   2  -1   2 2352.32   62.31
   2   1  -2 2394.95   62.36
   2   1  -1 2992.39   68.36
   2  -1   1 2883.96   68.72
  -2  -1   0 1510.24   40.45
  -2   1   0 1535.59   41.29
   2  -1   0 1456.67   40.47
  -2   1  -1 2905.78   72.39
  -2   1  -1 2785.43   73.80
  -2   1  -2 2325.07   62.11
   2   1   2 2307.71   62.17
  -2  -1   2 2369.87   62.11
  -2   1  -3  768.52   22.41
   2   1   3  786.54   22.57
  -2  -1   3  773.08   22.37
  -2   1  -4  397.72   13.26
   2   1   4  380.34   13.20
  -2  -1   4  404.86   13.20
   2   1   5  448.45   15.46
  -2  -1   5  438.53   15.14
  -2  -1   6  449.47   16.41
   2   1   6  459.80   16.79
  -2  -1   6  466.50   12.78
   2   1   7   51.52    4.71
  -2  -1   7   43.39    4.33
  -2  -1   7   44.55    1.89
   2   1   8   25.57    3.98
  -2  -1   8   25.29    3.73
  -2  -1   9  110.07    4.76
  -2  -1   9  115.59    8.21
  -2   1  -9  109.68    3.95
  -2   1  -9  109.17    4.55
   2  -1  -9  114.09    4.65
  -2  -1   9  115.68    4.95
  -2  -1   9  112.37    5.00
  -2   1  -9  122.92    4.16
  -2   1  -9  109.72    4.38
  -2  -1  10    1.10    1.26
  -2  -1  10    1.88    1.29
  -2  -1  10    0.90    1.10
   2   1  10    1.20    2.36
  -2  -1  10   -0.59    2.23
  -2   1 -10    1.73    0.96
  -2   1 -10    2.25    0.91
  -2  -1  10    0.82    1.11
  -2   1 -10    2.30    1.24
   2  -1 -10    3.67    1.29
  -2   1 -10    1.78    0.98
  -2   1 -10    0.92    0.84
  -2  -1  11  107.77    4.81
  -2  -1  11  111.50    8.81
  -2   1 -11  106.06    4.27
   2  -1 -11  114.20    4.80
  -2  -1  11  101.94    4.71
   2  -1 -11  111.46    4.92
  -2   1 -11  105.72    4.24
  -2  -1  11  106.05    5.08
   2  -1 -11  112.13    4.81
  -2   1 -11  110.80    4.80
  -2  -1  12   14.51    2.07
  -2   1 -12   14.85    1.93
   2   1  12   14.66    3.65
  -2  -1  12   13.73    3.60
  -2   1 -12   13.46    1.68
   2  -1 -12   11.35    1.83
  -2   1 -12   13.08    1.28
   2  -1 -12   13.69    1.83
   2   1  12   10.30    1.36
  -2   1 -12   15.30    1.65
  -2  -1  12   13.58    1.83
  -2   1 -12   13.42    1.77
   2  -1 -12   12.61    1.76
   2  -1 -13   16.47    1.80
  -2   1 -13   11.92    1.58
   2  -1 -13   16.92    1.95
   2   1  13   14.28    1.47
  -2  -1  13   14.49    1.92
  -2   1 -13   12.63    1.87
  -2  -1  13   16.06    1.88
  -2   1 -13   12.22    1.70
   2  -1 -13   15.33    1.82
  -2   1 -13   11.51    1.38
  -2   1 -14   60.81    2.63
   2  -1 -14   63.57    3.09
  -2   1 -14   56.98    3.01
  -2  -1  14   59.00    3.19
   2  -1 -14   67.63    3.27
  -2   1 -14   57.61    3.29
  -2  -1  14   58.75    3.15
   2   1  15   22.88    1.69
   2  -1 -15   20.40    1.50
  -2   1 -15   21.17    1.51
  -2   1 -15   18.99    1.64
  -2   1 -15   17.04    1.01
  -2  -1  15   20.13    1.64
  -2   1 -15   23.36    1.55
  -2   1 -16   14.54    0.89
   2   1  16   14.26    1.01
   2   1  16   15.17    1.10
  -2  -2 -16    3.06    0.50
  -2   2  16    2.92    0.66
   2  -2  16    1.78    0.61
  -2   2  16    3.37    0.68
  -2  -2 -15    7.67    1.03
  -2  -2 -15    6.67    1.08
   2  -2  15    6.60    1.09
  -2   2  15    7.85    1.26
  -2  -2 -15    5.80    0.63
   2   2 -15    7.07    1.05
   2   2 -15    6.63    1.11
   2  -2  15    6.35    0.93
   2   2 -14    6.21    1.27
   2   2 -14    5.45    1.35
  -2  -2 -14    6.34    0.96
  -2  -2 -14    7.08    1.32
  -2  -2 -14    6.55    1.29
  -2  -2 -14    7.29    1.33
   2   2 -14    6.20    1.26
   2  -2  14    7.51    1.21
  -2   2  14    5.08    1.52
  -2  -2 -13    9.88    1.68
   2  -2  13   10.93    1.42
   2   2 -13   11.81    1.69
  -2  -2 -13   11.56    1.65
  -2   2  13   11.52    1.91
   2   2 -13   12.99    1.70
  -2  -2 -13   11.53    1.67
  -2  -2 -13   11.29    1.37
   2  -2  13   12.09    1.52
   2   2 -13   12.34    1.79
  -2  -2 -13   10.30    1.51
   2  -2  12  151.17   10.43
  -2   2  12  143.23    9.99
   2   2 -12  133.47    5.48
  -2  -2 -12  133.01    5.56
  -2   2  12  134.10    5.71
   2   2 -12  137.55    5.56
  -2  -2 -12  135.70    5.46
  -2  -2 -12  141.12    5.87
  -2  -2 -12  127.94    5.20
  -2   2  12  144.74    6.01
  -2   2  11  265.80    9.12
  -2  -2 -11  246.40    7.96
   2   2 -11  246.55    8.55
  -2  -2 -11  252.16    8.68
  -2   2  11  253.27    8.91
  -2  -2 -11  248.97    7.93
  -2  -2 -11  254.57    8.57
   2   2 -11  245.73    8.55
   2  -2  11  265.61   14.42
  -2   2  11  222.60   13.29
  -2  -2 -11  243.03    8.33
  -2   2  10   71.08    3.89
  -2  -2 -10   73.76    2.98
  -2  -2 -10   72.68    3.66
   2   2 -10   64.54    3.42
  -2   2  10   65.23    3.66
  -2  -2 -10   68.63    3.13
  -2  -2 -10   71.36    3.53
  -2   2  10   75.31    6.94
   2  -2  10   74.97    7.13
  -2  -2 -10   70.48    3.47
  -2   2   9  255.88    8.56
  -2  -2  -9  238.62    7.71
  -2  -2  -9  250.95    7.28
  -2  -2  -9  242.90    8.02
  -2   2   9  253.01   12.89
   2  -2   9  259.59   13.10
  -2  -2  -9  235.65    8.10
   2   2  -9  222.34    7.91
  -2   2   9  235.17    8.31
  -2  -2  -9  234.64    8.06
  -2   2   8   64.98    5.86
   2  -2   8   72.57    6.12
  -2   2   7  241.11   11.24
   2  -2   7  252.42   11.41
  -2   2   7  235.32    6.93
   2   2  -6  410.00   15.27
   2  -2   6  402.30   15.40
  -2   2   6  411.41   15.52
  -2   2   6  420.83   11.62
  -2   2   5   13.36    2.32
   2   2  -5   11.13    2.13
   2  -2   5   17.98    2.63
  -2   2   4 1393.17   39.95
   2  -2   4 1451.63   40.12
   2   2  -4 1393.25   39.87
   2  -2   3 1088.80   30.65
   2   2  -3 1077.50   30.63
   2  -2   2  156.11    5.69
   2   2  -2  160.18    5.76
   2   2  -1 1657.07   44.61
   2  -2   1 1691.33   45.08
   2   2   0 9999.00  256.75
  -2   2   0 9620.12  256.75
   2  -2   0 9901.83  257.81
  -2  -2   0 9925.70  256.90
  -2   2  -1 1744.27   46.01
  -2   2  -1 1681.08   47.33
  -2  -2   2  188.05    6.40
  -2   2  -2  178.97    6.39
  -2   2  -2  179.86    7.08
  -2   2  -3 1076.50   30.49
  -2  -2   3 1076.79   30.46
  -2   2  -4 1479.72   42.22
   2   2   4 1502.97   42.44
  -2  -2   4 1516.53   42.29
   2   2   5   10.42    2.31
  -2  -2   5   10.12    2.08
  -2   2  -5    7.43    1.94
  -2  -2   5   10.37    0.85
   2   2   6  404.38   15.05
  -2  -2   6  378.02   14.48
  -2   2  -6  391.68   14.56
  -2  -2   6  381.78   10.72
   2   2   7  261.44   12.09
  -2  -2   7  253.36   11.58
   2   2   8   70.52    6.16
  -2  -2   8   59.77    5.48
  -2  -2   9  269.05    8.85
  -2  -2   9  250.85    8.65
  -2   2  -9  248.88    8.30
   2  -2  -9  246.84    8.40
  -2   2  -9  250.39    7.71
  -2   2  -9  242.82    8.12
  -2  -2   9  255.28    8.71
  -2  -2   9  256.66    8.89
  -2  -2   9  245.95    8.36
   2   2   9  273.49   13.59
  -2  -2   9  266.46   13.28
   2  -2  -9  255.40    8.57
  -2  -2  10   67.83    3.74
   2  -2 -10   70.58    3.60
  -2   2 -10   69.03    3.49
  -2   2 -10   70.65    2.98
  -2   2 -10   70.26    3.40
  -2  -2  10   66.41    3.65
   2  -2 -10   69.59    3.67
  -2  -2  10   70.39    3.92
  -2  -2  10   61.42    3.44
   2   2  10   73.81    6.96
  -2  -2  10   68.65    6.82
  -2  -2  10   73.09    3.86
  -2  -2  11  250.24    8.66
  -2  -2  11  226.05    8.17
  -2  -2  11  235.98    8.58
   2  -2 -11  233.02    8.23
  -2   2 -11  236.44    8.20
  -2   2 -11  239.80    8.12
   2  -2 -11  234.98    8.36
  -2  -2  11  223.19    8.24
   2  -2 -11  222.61    8.03
  -2  -2  11  236.79    8.67
  -2   2 -11  232.11    7.62
  -2  -2  11  234.45   13.38
   2   2  11  246.76   13.70
  -2   2 -12  138.22    5.70
  -2   2 -12  129.80    4.66
  -2  -2  12  119.87    5.26
  -2  -2  12  128.70    9.53
   2   2  12  121.93    9.63
  -2  -2  12  134.18    5.80
   2   2  12  123.71    4.80
   2  -2 -12  122.52    5.21
   2  -2 -12  128.79    5.48
  -2  -2  12  124.50    5.28
  -2   2 -12  135.69    5.40
   2  -2 -12  128.35    5.36
  -2  -2  12  127.03    5.70
  -2  -2  13   11.45    1.64
  -2   2 -13   14.48    1.63
  -2   2 -13   14.26    1.46
   2  -2 -13   11.78    1.77
  -2  -2  13   13.14    2.05
  -2  -2  13   12.54    1.86
  -2   2 -13   12.69    1.66
   2  -2 -13   13.43    1.70
  -2   2 -13   13.74    1.87
   2  -2 -14    7.92    1.45
  -2  -2  14    6.57    1.29
  -2   2 -14    6.79    1.28
   2  -2 -14    6.66    1.34
  -2   2 -14    6.30    0.94
  -2   2 -14    6.78    1.33
  -2  -2  14    8.20    1.68
  -2  -2  14    7.45    1.41
  -2   2 -15    7.41    1.15
  -2   2 -15    9.05    1.07
   2   2  15   10.36    1.25
  -2  -2  15    7.94    1.36
   2   2  16    4.40    0.67
  -2  -2  16    2.41    0.66
  -2   2 -16    2.95    0.49
  -2  -3 -16   16.88    0.90
   2  -3  16   16.74    1.01
  -2   3  15    1.76    0.99
   2  -3  15    2.29    0.89
  -2  -3 -15    1.51    0.77
  -2  -3 -15    0.88    0.76
  -2  -3 -15    1.64    0.45
   2  -3  15    1.22    0.74
   2   3 -15    1.59    0.82
   2   3 -15    3.02    0.94
   2  -3  14  102.28    4.02
  -2  -3 -14   97.61    3.95
  -2   3  14   96.89    4.30
   2   3 -14   99.86    4.01
  -2  -3 -14   93.48    3.95
   2  -3  14   85.14    3.61
  -2   3  14   95.96    4.26
  -2  -3 -14   94.05    4.16
   2   3 -14   96.72    4.07
   2   3 -14  103.42    4.00
  -2  -3 -14   89.50    3.48
  -2  -3 -13   29.23    2.23
  -2   3  13   26.74    2.41
   2   3 -13   24.20    2.07
  -2  -3 -13   26.60    2.20
   2   3 -13   23.11    2.10
  -2   3  13   26.28    2.39
  -2  -3 -13   24.65    2.27
   2  -3  13   22.95    1.94
  -2  -3 -13   25.64    1.82
   2  -3  12   69.50    7.10
  -2   3  12   69.62    6.87
  -2   3  12   74.78    3.96
  -2  -3 -12   71.29    3.72
   2   3 -12   74.08    3.72
  -2  -3 -12   72.64    3.62
   2   3 -12   74.34    3.69
  -2  -3 -12   75.75    3.83
  -2  -3 -12   68.39    3.35
  -2  -3 -12   65.58    2.90
  -2   3  12   75.35    4.04
  -2  -3 -12   74.68    3.93
  -2   3  11   44.01    2.96
  -2   3  11   43.31    3.02
   2  -3  11   52.18    6.05
  -2   3  11   40.05    5.27
   2   3 -11   44.01    2.77
  -2  -3 -11   37.78    2.77
  -2   3  11   41.12    2.88
  -2  -3 -11   39.44    2.69
  -2  -3 -11   44.18    2.96
  -2  -3 -11   39.55    2.52
  -2  -3 -10  136.04    5.49
  -2   3  10  145.47    6.03
  -2  -3 -10  142.89    4.82
   2  -3  10  139.30    9.88
  -2   3  10  151.74   10.03
  -2  -3 -10  137.95    5.05
  -2   3  10  142.42    5.84
  -2   3  10  139.14    5.75
  -2  -3 -10  141.43    5.66
   2   3 -10  137.98    5.47
  -2  -3 -10  140.05    5.43
  -2  -3  -9   31.19    2.16
  -2   3   9   29.76    2.32
  -2  -3  -9   27.34    2.02
  -2  -3  -9   28.83    1.87
  -2  -3  -9   26.90    2.13
   2   3  -9   29.43    2.11
  -2  -3  -9   29.06    1.61
  -2   3   9   27.40    2.34
   2  -3   9   29.19    4.33
  -2   3   9   33.18    4.53
  -2   3   9   26.07    2.16
  -2   3   8  218.50   11.42
   2  -3   8  243.17   11.85
  -2  -3  -8  213.01    7.24
  -2   3   7  151.50    8.65
   2  -3   7  167.35    8.88
  -2   3   7  143.86    4.61
   2   3  -7  162.02    8.54
  -2   3   6  985.91   32.47
   2  -3   6  973.19   32.41
   2   3  -6  954.55   32.05
   2   3  -5  134.60    6.70
  -2   3   5  115.79    6.45
   2  -3   5  131.75    6.81
   2  -3   4  457.71   14.63
   2   3  -4  458.87   14.52
   2  -3   3    5.47    1.43
   2   3  -3    3.53    1.30
  -2  -3  -3    6.15    0.48
   2   3  -2  455.90   13.97
   2  -3   2  458.05   13.96
   2   3  -1 1599.49   44.28
   2  -3   1 1670.39   44.76
  -2   3   1 1665.60   46.08
   2   3   0   55.42    2.77
  -2   3   0   56.09    2.80
   2  -3   0   60.95    3.43
  -2  -3   0   53.80    2.08
  -2   3  -1 1600.04   43.22
   2  -3  -1 1582.35   44.37
  -2  -3   2  468.95   14.38
  -2   3  -2  482.89   14.55
  -2   3  -3    6.53    1.48
  -2  -3   3    4.08    1.41
  -2   3  -4  390.20   13.70
  -2  -3   4  414.16   13.88
  -2  -3   5  135.30    4.21
  -2  -3   5  147.58    7.14
   2   3   5  129.89    6.98
  -2   3  -5  142.13    6.98
   2   3   6 1078.00   32.28
  -2  -3   6  973.72   31.50
  -2   3  -6 1011.38   31.60
   2   3   7  148.72    8.87
  -2  -3   7  176.27    9.15
  -2   3  -7  174.68    9.12
  -2  -3   8  258.53    8.41
  -2  -3   8  233.67    8.12
   2   3   8  246.05   12.39
  -2  -3   8  264.55   12.43
   2  -3  -8  229.27    7.85
   2  -3  -8  227.28    7.97
  -2   3  -8  247.40    7.20
   2  -3  -9   30.33    2.33
  -2  -3   9   28.53    2.39
  -2  -3   9   32.44    2.43
  -2   3  -9   31.92    1.80
  -2   3  -9   30.21    2.17
   2  -3  -9   30.57    2.29
  -2  -3   9   34.81    2.51
  -2  -3   9   29.31    2.14
  -2   3  -9   33.37    1.82
  -2   3  -9   31.25    2.08
  -2  -3   9   35.08    4.66
   2   3   9   33.25    4.79
   2  -3 -10  122.68    5.22
  -2  -3  10  115.23    5.23
  -2  -3  10  116.57    4.96
  -2  -3  10  117.98    5.25
  -2   3 -10  120.77    4.47
  -2   3 -10  120.63    4.99
   2  -3 -10  122.61    5.14
  -2   3 -10  118.65    4.85
  -2   3 -10  121.83    4.34
  -2  -3  10  122.04    5.48
  -2  -3  10  130.48    5.48
  -2  -3  10  119.97    8.96
   2   3  10  130.60    9.47
  -2  -3  11   46.77    3.16
  -2  -3  11   48.30    3.17
  -2   3 -11   43.99    2.84
   2  -3 -11   40.83    2.84
  -2   3 -11   46.24    2.80
  -2  -3  11   46.56    2.85
   2  -3 -11   40.88    2.77
   2  -3 -11   44.13    3.00
  -2  -3  11   47.93    3.11
  -2   3 -11   49.64    3.15
  -2  -3  11   45.66    3.25
  -2  -3  11   43.42    5.62
   2   3  11   41.68    5.58
  -2  -3  12   63.64    3.83
  -2   3 -12   66.53    3.75
  -2  -3  12   66.43    3.81
  -2  -3  12   59.98    6.43
   2   3  12   64.63    6.82
   2  -3 -12   69.37    3.63
  -2   3 -12   68.43    3.56
  -2   3 -12   61.53    2.86
  -2  -3  12   61.66    3.41
   2  -3 -12   65.69    3.64
  -2  -3  12   66.02    3.59
  -2  -3  13   19.25    1.89
  -2  -3  13   22.26    2.29
   2  -3 -13   29.03    2.33
  -2   3 -13   23.39    2.06
   2  -3 -13   26.93    2.19
  -2   3 -13   24.27    1.81
  -2  -3  13   24.53    2.37
  -2   3 -13   19.92    2.13
  -2   3 -13   23.40    1.92
  -2   3 -14   95.33    3.90
   2  -3 -14   88.82    3.87
  -2   3 -14   87.11    4.10
  -2   3 -14   92.36    3.45
  -2  -3  14   96.17    4.29
  -2  -3  14  101.02    4.30
  -2   3 -15    1.43    0.77
  -2  -3  15    1.91    0.92
  -2   3 -15    1.31    0.74
  -2  -3  15    1.75    0.98
   2   3  15    2.10    0.87
  -2   3 -16   18.09    0.90
   2   3  16   15.87    0.96
  -2  -3  16   16.74    1.08
  -2   4  16    9.19    0.77
   2   4 -16    8.92    0.68
   2  -4  15   33.46    1.88
  -2  -4 -15   38.96    1.88
   2   4 -15   36.23    1.93
   2   4 -15   34.57    1.81
  -2   4  15   37.40    1.99
  -2   4  15   38.90    2.13
  -2  -4 -15   29.91    1.34
   2  -4  15   36.18    1.91
  -2   4  14    6.62    1.47
  -2   4  14    5.18    1.33
  -2  -4 -14    7.33    1.25
   2   4 -14    8.81    1.29
   2   4 -14   10.57    1.44
  -2  -4 -14    4.75    0.83
  -2  -4 -14    6.41    1.19
   2  -4  14   10.58    1.39
   2  -4  14    8.62    1.20
   2   4 -14    9.21    1.32
  -2   4  13   80.22    3.99
  -2  -4 -13   80.00    3.66
   2   4 -13   72.81    3.56
  -2  -4 -13   72.27    3.63
   2   4 -13   75.39    3.64
  -2  -4 -13   70.72    3.22
   2  -4  13   74.07    3.52
  -2  -4 -13   79.74    3.88
  -2   4  13   74.60    3.86
  -2   4  12   11.83    1.84
  -2   4  12   10.68    1.78
  -2  -4 -12   10.76    1.60
   2   4 -12   11.50    1.66
  -2  -4 -12   10.65    1.35
  -2  -4 -12   10.79    1.66
  -2  -4 -12    9.83    1.08
  -2  -4 -12   10.05    1.67
   2   4 -12   10.30    1.69
  -2   4  11   80.53    4.13
  -2  -4 -11   77.35    3.88
  -2  -4 -11   72.90    3.57
   2   4 -11   87.21    4.01
  -2  -4 -11   79.02    4.01
  -2  -4 -11   77.04    4.05
   2  -4  11   90.24    7.89
  -2   4  11   76.78    7.23
  -2  -4 -11   72.56    3.78
  -2   4  11   80.82    4.19
  -2   4  10   36.78    2.63
  -2  -4 -10   36.92    2.51
  -2  -4 -10   38.35    2.71
  -2   4  10   36.02    2.68
  -2   4  10   33.34    2.67
  -2  -4 -10   33.31    1.87
  -2  -4 -10   33.71    2.35
   2   4 -10   35.93    2.48
  -2  -4 -10   34.46    2.55
   2  -4  10   40.20    5.29
  -2   4  10   28.81    4.68
  -2   4   9   55.89    3.13
  -2  -4  -9   52.81    2.59
  -2   4   9   58.56    3.29
  -2   4   9   56.43    3.30
  -2  -4  -9   54.88    2.35
   2   4  -9   58.76    3.05
  -2  -4  -9   58.72    3.05
  -2  -4  -9   59.35    2.99
  -2  -4  -9   53.45    2.67
  -2  -4  -9   56.60    3.13
   2   4  -9   55.69    2.96
  -2   4   9   52.21    5.82
   2  -4   9   62.80    6.24
   2  -4   8  325.81   14.50
  -2   4   8  312.65   14.36
  -2  -4  -8  288.14    9.55
   2   4  -8  286.86    9.36
   2   4  -8  325.54    9.65
  -2  -4  -8  293.63    9.50
  -2  -4  -8  299.93    9.23
  -2   4   8  315.95    9.95
   2   4  -8  317.24   14.13
  -2   4   8  297.08    9.76
   2   4  -7  298.31   13.18
   2  -4   7  309.14   13.55
  -2   4   7  302.26   13.46
  -2  -4  -6   95.81    4.72
   2   4  -6  109.62    6.60
   2  -4   6  116.33    6.99
  -2   4   6  113.51    6.88
   2   4  -5  208.71    8.75
   2  -4   5  215.52    9.02
   2  -4   4  846.94   25.55
   2   4  -4  814.63   25.30
  -2  -4  -4  830.57   22.89
   2   4  -3  324.54   11.64
   2  -4   3  331.53   11.68
  -2  -4  -3  345.53    9.72
   2   4  -2  399.22   12.80
  -2   4   2  387.17   14.19
   2   4  -1 1908.08   53.41
   2  -4   1 1979.06   53.86
  -2   4   1 2053.59   55.15
   2   4   0  532.99   16.07
  -2   4   0  521.00   16.00
  -2   4   0  539.35   17.32
   2  -4   0  540.58   16.73
  -2   4  -1 1955.50   54.37
   2  -4  -1 2024.72   55.52
  -2   4  -1 2052.85   55.71
  -2   4  -2  408.42   12.62
   2  -4  -2  341.83   13.27
  -2   4  -3  371.04   12.82
  -2  -4   3  386.99   12.86
  -2   4  -4  856.98   26.12
  -2  -4   4  854.59   26.09
  -2  -4   5  223.26    9.83
  -2   4  -5  225.34    9.74
   2   4   6  125.62    7.39
  -2  -4   6  112.25    6.97
  -2   4  -6  116.18    7.02
  -2  -4   7  287.71   13.06
   2   4   7  305.30   13.56
  -2   4  -7  296.46   13.13
  -2   4  -8  315.56   14.17
  -2  -4   8  283.36    9.45
  -2   4  -8  297.00    8.56
  -2   4  -8  290.34    9.16
   2  -4  -8  281.52    9.31
  -2   4  -8  290.79    8.66
  -2   4  -8  299.93    9.09
   2  -4  -8  276.60    9.23
  -2  -4   8  300.56    9.75
   2  -4  -8  276.09    9.38
  -2  -4   8  317.49   14.13
   2   4   8  314.16   14.37
  -2  -4   9   39.94    2.84
   2  -4  -9   38.25    2.66
  -2  -4   9   43.27    2.53
  -2  -4   9   42.91    2.78
  -2   4  -9   40.10    2.10
  -2   4  -9   40.55    2.50
   2  -4  -9   39.84    2.63
  -2  -4   9   47.52    3.00
  -2   4  -9   42.69    2.46
  -2   4  -9   42.04    2.10
  -2  -4   9   45.02    5.29
   2   4   9   35.88    5.11
  -2  -4  10   34.28    2.74
   2  -4 -10   38.92    2.79
  -2  -4  10   34.97    2.40
  -2  -4  10   34.18    2.68
  -2   4 -10   36.05    2.15
  -2   4 -10   34.87    2.46
   2  -4 -10   41.37    2.76
  -2  -4  10   35.13    4.95
   2   4  10   40.45    5.40
  -2  -4  10   41.37    2.90
  -2  -4  10   37.65    2.94
  -2   4 -10   37.54    2.43
  -2   4 -10   37.32    2.01
  -2  -4  11   88.49    4.56
  -2   4 -11   84.40    4.24
  -2  -4  11   80.24    3.87
  -2  -4  11   80.16    4.20
  -2   4 -11   83.17    3.98
   2  -4 -11   75.86    3.99
  -2   4 -11   77.37    3.85
  -2  -4  11   92.31    4.52
  -2  -4  11   79.34    7.42
   2   4  11   79.76    7.58
   2  -4 -11   76.68    4.09
  -2  -4  11   79.66    4.22
   2  -4 -12    9.07    1.63
  -2  -4  12    9.60    1.80
  -2   4 -12   11.41    1.65
  -2   4 -12   10.75    1.51
   2  -4 -12   10.70    1.78
  -2   4 -12    8.96    1.12
  -2  -4  12   10.01    1.49
  -2   4 -12   11.31    1.73
  -2  -4  12    9.46    1.65
  -2  -4  12    7.63    1.83
  -2  -4  13   72.82    3.65
  -2   4 -13   75.77    3.35
  -2  -4  13   80.24    4.01
  -2  -4  13   80.41    4.15
  -2   4 -13   71.32    3.89
  -2   4 -13   81.47    3.73
   2  -4 -13   78.65    3.74
  -2   4 -14    8.26    0.94
  -2   4 -14    7.98    1.30
  -2   4 -14    8.68    1.29
  -2  -4  14    7.03    1.40
   2   4  14    5.33    1.16
  -2  -4  14    8.32    1.51
  -2  -4  15   34.88    2.02
   2   4  15   39.37    1.93
  -2  -4  15   37.24    2.09
   2   4  16    8.69    0.68
   2   5 -15    1.75    0.73
  -2  -5 -15    2.22    0.38
  -2   5  15    3.13    0.94
  -2  -5 -15    3.34    0.76
   2   5 -15    1.73    0.67
   2   5 -15    1.72    0.77
   2  -5  15    1.99    0.79
  -2   5  15    3.21    0.76
   2  -5  14   15.45    1.56
  -2  -5 -14   13.15    1.11
   2  -5  14   16.45    1.48
  -2   5  14   17.51    1.73
  -2  -5 -14   15.68    1.47
   2   5 -14   16.36    1.47
   2   5 -14   16.41    1.61
  -2   5  14   13.50    1.52
   2  -5  14   16.43    1.49
   2   5 -14   16.18    1.50
  -2  -5 -13   18.37    1.83
  -2  -5 -13   19.62    1.83
   2   5 -13   18.07    1.81
   2  -5  13   19.49    1.83
  -2  -5 -13   17.93    1.49
  -2   5  13   21.38    2.10
  -2   5  13   19.50    1.97
   2   5 -13   16.88    1.80
  -2  -5 -12   10.44    1.60
  -2  -5 -12    9.38    1.30
  -2   5  12   11.66    1.84
  -2  -5 -12   11.58    1.66
   2   5 -12   11.33    1.68
   2  -5  12    7.64    1.28
  -2  -5 -12    9.90    1.06
  -2  -5 -12   10.30    1.72
   2   5 -12    9.56    1.59
  -2   5  12   11.32    1.76
  -2   5  11   28.75    2.49
  -2  -5 -11   25.34    2.25
   2  -5  11   37.30    5.17
  -2   5  11   30.73    4.66
  -2  -5 -11   27.57    2.35
  -2  -5 -11   28.78    2.09
  -2  -5 -11   24.37    1.69
  -2  -5 -11   25.98    2.36
   2   5 -11   35.69    2.46
  -2   5  11   27.90    2.45
  -2   5  10  470.08   13.77
  -2   5  10  455.39   13.73
  -2  -5 -10  431.35   12.25
  -2  -5 -10  435.01   13.43
   2   5 -10  435.69   13.21
  -2  -5 -10  439.22   13.56
   2  -5  10  458.94   19.69
  -2   5  10  440.29   19.45
  -2  -5 -10  408.54   12.61
  -2  -5 -10  393.33   12.96
  -2  -5 -10  423.90   13.24
  -2  -5 -10  411.78   12.49
  -2  -5  -9  257.58    8.57
  -2  -5  -9  273.93    8.98
   2  -5   9  284.82   14.16
  -2   5   9  281.67   14.16
  -2  -5  -9  258.80    8.29
  -2   5   9  268.33    9.08
  -2   5   9  286.15    9.17
  -2  -5  -9  261.92    7.74
   2   5  -9  264.93    8.70
  -2  -5  -9  262.24    8.85
   2   5  -9  242.23    8.54
  -2  -5  -9  257.11    8.69
  -2  -5  -9  251.32    8.13
  -2   5   8    6.24    1.30
   2   5  -8    8.10    1.21
  -2  -5  -8    4.82    1.17
  -2  -5  -8    5.16    1.15
  -2  -5  -8    5.07    1.00
  -2  -5  -8    5.74    1.13
  -2  -5  -8    6.70    1.22
  -2  -5  -8    5.37    1.26
   2   5  -8    6.97    1.23
  -2   5   8    6.38    2.60
   2  -5   8   10.66    2.91
   2   5  -8    7.65    2.55
  -2  -5  -8    5.97    1.02
  -2   5   8    5.20    1.23
  -2   5   7  107.98    7.41
   2  -5   7  110.53    7.44
   2   5  -7  102.85    7.13
  -2   5   6  172.91    9.13
   2  -5   6  187.91    9.50
   2   5  -6  185.77    9.18
  -2  -5  -6  171.69    5.97
  -2  -5  -5   47.72    2.24
   2   5  -5   46.10    4.11
   2  -5   5   42.60    4.01
  -2  -5  -5   43.48    2.61
   2   5  -4   18.38    2.59
   2  -5   4   21.08    2.70
  -2  -5  -4   17.77    1.50
   2   5  -3  101.21    5.34
   2  -5   3   95.07    5.16
  -2  -5  -3   92.57    3.66
   2   5  -2  556.18   18.06
  -2   5   2  610.12   19.69
   2   5  -1   97.47    4.91
  -2   5   1   89.20    5.48
   2   5   0 1221.66   34.73
  -2   5   0 1184.39   34.63
   2  -5   0 1253.61   35.39
  -2   5   0 1249.90   35.92
  -2   5  -1   91.21    4.69
   2  -5  -1   84.77    5.09
  -2   5  -1   93.88    5.37
  -2   5  -2  558.91   17.56
   2  -5  -2  551.28   18.60
  -2   5  -2  549.76   18.19
  -2   5  -3   86.58    4.95
  -2  -5   3   87.40    4.92
   2  -5  -3   83.97    5.65
  -2   5  -4   20.53    2.72
  -2  -5   4    9.84    2.15
  -2   5  -5   48.82    2.34
  -2   5  -5   46.29    4.17
  -2  -5   5   48.89    4.20
  -2   5  -6  187.29    6.38
  -2  -5   6  186.97    9.50
  -2   5  -6  195.85    9.62
   2   5   7   99.14    7.21
  -2  -5   7  106.27    7.26
  -2   5  -7  105.07    7.17
  -2  -5   8    5.55    1.40
  -2   5  -8    6.93    1.20
   2  -5  -8    4.73    1.20
  -2  -5   8    6.12    1.29
  -2  -5   8    6.25    1.28
  -2   5  -8    6.05    0.93
  -2  -5   8    6.22    1.31
   2  -5  -8    3.10    1.23
  -2   5  -8    5.49    1.05
  -2   5  -8    6.10    0.90
   2   5   8    6.34    2.82
  -2  -5   8   10.01    2.89
  -2   5  -8    3.89    2.26
  -2  -5   9  270.77    9.24
   2  -5  -9  285.25    9.15
  -2  -5   9  248.88    8.63
  -2  -5   9  234.91    8.34
  -2  -5   9  251.23    8.84
  -2   5  -9  258.60    8.03
  -2   5  -9  261.72    8.62
   2  -5  -9  271.53    8.92
  -2   5  -9  258.40    8.51
  -2   5  -9  263.20    7.92
  -2  -5   9  277.57   13.82
   2   5   9  290.35   14.54
  -2   5  -9  261.82    8.94
  -2  -5  10  410.46   18.79
   2   5  10  439.00   19.54
  -2  -5  10  391.05   13.52
  -2  -5  10  431.90   13.64
   2  -5 -10  439.00   13.46
  -2  -5  10  392.52   12.75
   2  -5 -10  431.49   12.73
  -2   5 -10  440.86   12.52
  -2   5 -10  420.37   12.96
  -2   5 -10  422.30   12.14
  -2   5 -10  418.21   13.36
  -2  -5  10  431.24   13.40
  -2   5 -10  416.83   13.00
   2  -5 -10  414.39   13.22
  -2  -5  11   28.21    2.56
   2  -5 -11   25.05    2.37
  -2  -5  11   28.34    2.61
  -2   5 -11   25.97    2.35
  -2  -5  11   29.57    2.70
  -2  -5  11   25.61    2.05
   2  -5 -11   20.55    1.58
   2  -5 -11   16.95    2.02
  -2   5 -11   29.19    2.31
  -2   5 -11   27.81    2.18
  -2  -5  11   27.89    2.43
  -2  -5  11   25.10    4.34
   2   5  11   18.00    4.00
  -2  -5  12    7.37    1.59
  -2   5 -12    4.99    0.96
  -2  -5  12    6.43    1.78
  -2  -5  12    7.12    1.59
   2  -5 -12    6.08    1.57
  -2   5 -12    7.17    1.47
  -2   5 -12    6.58    1.44
  -2   5 -12    6.62    1.39
  -2   5 -13   16.37    1.73
  -2  -5  13   15.96    2.14
  -2  -5  13   15.65    1.75
  -2  -5  13   15.89    1.92
  -2   5 -13   15.86    1.82
  -2   5 -14   10.46    1.31
  -2   5 -14   11.19    1.00
   2   5  14   10.71    1.31
  -2  -5  14   10.21    1.42
  -2  -5  14   11.96    1.68
  -2   5 -14    9.73    1.30
  -2  -5  15    4.35    0.97
   2   5  15    4.05    0.88
   2   5  15    3.77    0.73
   2   6 -15   28.55    1.43
  -2   6  15   32.04    1.65
   2   6 -15   31.16    1.56
   2  -6  15   28.14    1.63
  -2   6  14   70.94    3.14
   2   6 -14   79.60    3.21
  -2  -6 -14   86.21    3.31
   2   6 -14   75.21    3.22
   2   6 -14   83.10    3.39
  -2  -6 -14   74.52    2.84
  -2   6  14   83.04    3.55
   2  -6  14   74.94    3.28
   2  -6  14   80.45    3.47
  -2   6  13    6.85    1.33
  -2  -6 -13    6.44    1.30
   2   6 -13    7.67    1.34
  -2   6  13    5.09    1.39
  -2  -6 -13    6.11    1.00
   2  -6  13    7.43    1.37
   2   6 -13    8.15    1.40
   2  -6  12   32.51    2.21
  -2   6  12   32.20    2.55
  -2  -6 -12   33.86    2.38
   2   6 -12   38.09    2.51
  -2  -6 -12   35.74    2.46
  -2   6  12   32.08    2.44
  -2  -6 -12   31.03    1.75
  -2  -6 -12   33.68    2.12
  -2  -6 -11   43.65    2.57
  -2   6  11   39.34    5.25
   2  -6  11   38.17    5.19
   2   6 -11   37.98    2.65
  -2  -6 -11   44.89    2.86
  -2   6  11   44.42    2.92
  -2  -6 -11   39.53    2.30
  -2   6  11   42.09    2.93
  -2  -6 -11   41.66    2.18
  -2   6  10   45.85    2.99
  -2  -6 -10   45.34    2.69
  -2   6  10   41.66    5.45
   2  -6  10   47.24    5.67
   2   6 -10   51.20    2.91
  -2  -6 -10   42.51    2.89
  -2   6  10   42.53    2.89
  -2  -6 -10   43.56    2.47
  -2  -6 -10   43.78    2.38
  -2  -6 -10   42.29    2.86
  -2  -6 -10   43.07    2.35
   2  -6  10   44.92    2.37
  -2  -6  -9  178.74    6.40
  -2  -6  -9  163.99    5.76
  -2  -6  -9  169.00    5.91
  -2   6   9  164.65    6.49
  -2  -6  -9  171.53    6.13
  -2   6   9  161.11   10.52
   2  -6   9  168.88   10.62
  -2  -6  -9  163.00    6.35
   2   6  -9  160.92    6.09
   2   6  -9  169.44   10.58
  -2   6   9  171.66    6.40
   2  -6   9  162.46    5.63
  -2  -6  -9  160.37    5.73
   2   6  -9  170.46    6.14
  -2  -6  -8  165.54    5.92
  -2  -6  -8  175.89    6.05
  -2   6   8  183.85   10.69
   2  -6   8  194.91   10.83
  -2  -6  -8  177.39    6.29
  -2   6   8  187.78    6.58
  -2  -6  -8  160.28    6.18
   2   6  -8  177.65    6.23
  -2  -6  -8  163.85    6.29
   2   6  -8  184.94    6.19
  -2  -6  -8  174.96    6.21
   2   6  -8  192.93   10.78
  -2   6   8  169.89    6.31
  -2  -6  -8  162.92    5.81
  -2  -6  -7   62.45    3.02
  -2   6   7   70.02    6.03
   2  -6   7   50.71    5.18
  -2  -6  -7   62.15    2.95
  -2  -6  -7   68.00    3.00
  -2  -6  -7   62.10    3.03
   2   6  -7   45.06    4.99
   2   6  -6  619.62   21.19
   2  -6   6  633.98   21.44
   2   6  -5  342.23   14.09
   2  -6   5  347.03   14.17
  -2  -6  -5  354.61   11.57
  -2  -6  -5  370.36   10.63
   2   6  -4  738.54   23.25
   2  -6   4  712.34   22.96
  -2  -6  -4  691.94   20.36
  -2   6   3  147.22    8.05
  -2  -6  -3  150.99    5.43
   2   6  -2  330.11   12.27
  -2   6   2  349.23   13.42
   2   6  -1   87.01    4.92
   2  -6   1   85.28    5.05
  -2   6   1   76.89    5.22
   2   6   0  179.02    7.67
  -2   6   0  173.18    7.53
  -2   6   0  175.59    8.25
   2  -6   0  179.54    8.00
  -2   6  -1   66.91    4.33
   2  -6  -1   72.95    4.86
  -2   6  -1   78.38    5.08
  -2   6  -2  375.35   13.29
   2  -6  -2  371.98   14.06
  -2   6  -3  134.16    6.86
   2  -6  -3  151.28    7.99
  -2   6  -4  780.08   23.79
  -2  -6   4  724.90   23.42
  -2   6  -5  349.57   13.81
  -2  -6   5  322.41   13.45
  -2   6  -5  333.50    9.97
  -2   6  -6  553.68   16.20
  -2   6  -6  574.14   20.72
  -2  -6   6  599.13   20.94
  -2  -6   7   55.17    5.36
   2  -6  -7   68.53    3.22
  -2  -6   7   52.26    3.12
  -2  -6   7   56.94    3.15
  -2   6  -7   53.79    2.68
  -2   6  -7   56.59    2.89
  -2  -6   7   48.83    2.88
  -2   6  -7   55.62    5.34
  -2   6  -8  171.61    6.12
   2  -6  -8  154.11    6.15
  -2  -6   8  178.92    6.63
   2   6   8  165.47   10.31
  -2  -6   8  171.79   10.15
  -2   6  -8  159.54    5.32
  -2  -6   8  163.84    6.18
   2  -6  -8  164.61    5.75
  -2   6  -8  164.05    5.40
  -2  -6   8  172.29    6.43
  -2   6  -8  169.94    5.86
  -2   6  -8  168.27    5.97
   2  -6  -8  145.18    5.97
  -2  -6   8  151.96    6.00
  -2   6  -8  170.64   10.18
  -2   6  -9  156.63    5.98
  -2  -6   9  158.10    6.43
   2  -6  -9  160.45    6.24
   2   6   9  163.18   10.65
  -2  -6   9  161.15   10.26
  -2   6  -9  147.01    5.08
  -2  -6   9  160.45    6.08
  -2   6  -9  154.78    5.41
  -2   6  -9  156.46   10.19
  -2  -6   9  142.98    5.95
  -2  -6   9  153.38    6.30
  -2   6  -9  152.98    5.75
   2  -6  -9  165.50    5.74
   2  -6  -9  155.50    6.07
  -2   6  -9  159.11    5.88
  -2  -6  10   46.08    5.62
   2   6  10   49.64    5.99
   2  -6 -10   42.63    2.32
   2  -6 -10   43.49    2.56
  -2   6 -10   46.41    2.85
   2  -6 -10   44.44    2.95
  -2   6 -10   45.11    2.16
  -2   6 -10   42.28    2.88
  -2  -6  10   46.84    3.22
  -2   6 -10   45.42    2.75
  -2  -6  10   55.19    3.42
  -2  -6  10   45.48    2.99
   2  -6 -11   34.60    5.29
   2   6  11   37.32    5.38
  -2  -6  11   35.75    4.97
  -2   6 -11   39.89    2.66
  -2   6 -11   39.77    2.59
   2  -6 -11   39.88    2.10
  -2  -6  11   41.89    3.10
  -2  -6  11   39.70    2.79
  -2   6 -11   37.44    2.66
  -2   6 -12   36.33    2.43
  -2   6 -12   36.02    2.38
  -2   6 -12   28.90    1.80
  -2  -6  12   37.00    2.93
  -2   6 -12   30.65    2.35
  -2  -6  12   28.64    2.38
  -2  -6  12   31.39    2.64
  -2  -6  13    7.77    1.42
  -2   6 -13    6.02    1.18
  -2  -6  13    7.93    1.64
  -2  -6  13    7.31    1.46
  -2   6 -13    7.34    1.34
   2   6  14   83.94    3.17
  -2   6 -14   88.34    3.32
  -2   6 -14   69.17    2.72
  -2   6 -14   67.32    3.13
  -2  -6  14   88.04    3.75
   2   6  15   27.02    1.39
  -2  -6  15   30.16    1.69
   2   7 -15    2.75    0.54
   2  -7  15    3.12    0.70
  -2   7  15    3.18    0.62
   2   7 -15    3.16    0.63
   2   7 -14   11.08    1.18
   2   7 -14   11.83    1.19
  -2  -7 -14   12.23    0.94
  -2   7  14   12.47    1.34
   2  -7  14   11.59    1.26
   2   7 -14   10.90    1.25
  -2  -7 -14   12.81    1.15
   2  -7  14   12.82    1.37
   2   7 -13   49.35    2.57
  -2  -7 -13   42.72    2.15
  -2   7  13   41.84    2.37
  -2   7  13   45.81    2.70
   2  -7  13   38.03    2.24
   2   7 -13   47.34    2.53
  -2  -7 -13   44.46    2.47
   2  -7  13   50.76    2.74
   2  -7  12   13.38    1.50
  -2   7  12   12.62    1.72
  -2  -7 -12   12.34    1.58
  -2  -7 -12    9.58    0.99
  -2   7  12    9.34    1.45
  -2  -7 -12    9.67    1.24
   2   7 -12   15.20    1.72
  -2  -7 -11   50.34    2.66
   2  -7  11   35.89    5.04
   2   7 -11   42.23    2.74
  -2  -7 -11   43.54    2.73
  -2   7  11   41.07    2.72
  -2  -7 -11   46.24    2.51
  -2   7  11   47.16    3.05
  -2  -7 -11   44.17    2.25
  -2  -7 -10  200.17    7.26
  -2  -7 -10  194.77    6.73
  -2  -7 -10  192.43    6.84
  -2   7  10  213.69    7.56
  -2  -7 -10  196.18    6.96
  -2   7  10  199.03   12.13
   2  -7  10  216.07   12.38
   2   7 -10  213.11    7.26
  -2   7  10  180.56    7.09
   2   7 -10  223.75    7.32
   2  -7  10  198.63    6.71
  -2  -7 -10  199.66    6.61
  -2  -7  -9  316.40   10.03
  -2  -7  -9  331.86   10.41
  -2  -7  -9  318.52    9.96
  -2  -7  -9  333.06   10.18
  -2   7   9  328.82   10.71
  -2  -7  -9  321.96   10.25
  -2   7   9  322.53   15.98
   2  -7   9  322.54   15.80
   2   7  -9  316.50   10.30
  -2   7   9  302.86   10.27
   2   7  -9  320.07   15.68
   2  -7   9  321.20    9.86
  -2  -7  -9  327.05    9.91
   2   7  -9  322.21   10.25
  -2  -7  -8  147.21    5.03
  -2   7   8  146.55    9.55
   2  -7   8  129.55    9.01
  -2  -7  -8  133.72    4.99
  -2  -7  -8  141.03    5.13
  -2  -7  -8  138.39    5.15
  -2  -7  -8  143.74    5.28
   2  -7   8  119.05    4.74
  -2   7   8  144.78    5.50
  -2  -7  -8  138.76    5.33
   2   7  -8  119.85    5.09
   2   7  -8  123.91    8.77
   2   7  -8  128.16    5.03
  -2  -7  -8  142.17    5.25
  -2  -7  -7   31.79    1.95
  -2  -7  -7   33.90    2.09
  -2  -7  -7   32.41    2.09
  -2   7   7   30.67    2.17
  -2  -7  -7   29.63    2.07
   2  -7   7   33.96    1.92
   2   7  -7   34.01    2.18
   2   7  -7   36.12    2.04
  -2   7   7   27.95    4.18
   2  -7   7   37.72    4.63
   2   7  -7   38.70    4.69
  -2  -7  -7   31.77    2.07
  -2  -7  -7   28.24    1.99
  -2  -7  -7   31.30    1.96
  -2  -7  -6  107.42    4.11
   2   7  -6   99.19    7.09
  -2  -7  -6  105.21    4.07
   2  -7   6  101.45    7.13
   2   7  -5   27.29    3.55
   2  -7   5   25.92    3.45
  -2   7   5   24.27    3.72
   2   7  -4  108.37    6.51
  -2   7   4   94.01    6.76
  -2  -7  -4   91.07    4.39
   2   7  -3  808.60   25.40
  -2   7   3  769.79   26.29
   2   7  -2  191.61    8.87
  -2   7   2  219.69    9.93
   2   7  -1   34.16    3.39
   2  -7   1   36.75    3.57
  -2   7   1   34.74    3.64
   2   7   0    1.07    1.61
  -2   7   0    1.05    1.49
   2  -7   0    1.71    1.67
  -2   7   0    0.15    1.70
  -2   7  -1   37.38    3.40
   2  -7  -1   42.84    3.94
  -2   7  -1   37.12    3.73
  -2   7  -2  175.89    8.49
   2  -7  -2  227.17    9.87
  -2   7  -3  812.83   25.72
   2  -7  -3  793.56   26.68
  -2   7  -4  110.91    6.76
  -2   7  -5   22.82    3.34
  -2  -7   5   24.77    3.37
  -2   7  -6   92.07    3.78
  -2  -7   6  102.33    7.08
  -2   7  -6   98.08    6.93
   2  -7  -6  107.42    8.03
  -2   7  -7   42.67    2.48
  -2  -7   7   45.84    2.78
   2  -7  -7   38.25    2.17
  -2   7  -7   45.52    2.11
  -2   7  -7   45.56    2.48
  -2   7  -7   43.87    2.42
   2   7   7   43.81    5.14
  -2  -7   7   39.78    4.74
  -2  -7   7   45.80    2.80
  -2   7  -7   48.20    5.15
   2  -7  -7   39.65    5.30
  -2   7  -8  123.08    4.90
  -2   7  -8  122.26    4.82
   2   7   8  153.16    9.78
  -2  -7   8  111.54    8.35
  -2  -7   8  125.79    5.31
  -2  -7   8  132.86    5.55
  -2  -7   8  120.88    5.20
   2  -7  -8  135.62    4.71
  -2   7  -8  121.66    4.53
  -2  -7   8  119.05    4.99
  -2   7  -8  133.53    9.01
   2  -7  -8  140.52   10.01
  -2   7  -8  124.12    4.96
  -2   7  -9  313.29   10.20
  -2  -7   9  332.06   11.11
  -2  -7   9  333.97   10.70
   2  -7  -9  316.18    9.79
  -2   7  -9  328.87   10.37
   2   7   9  349.83   16.69
  -2  -7   9  319.59   15.68
  -2   7  -9  302.25   10.25
  -2  -7   9  337.87   10.94
  -2  -7   9  313.06   10.44
  -2   7  -9  317.43   15.69
   2  -7  -9  330.42   16.90
  -2   7 -10  212.23    7.22
  -2  -7  10  206.29    7.37
   2  -7 -10  185.81    6.48
  -2   7 -10  216.38    7.31
  -2  -7  10  199.96    7.35
  -2  -7  10  205.24    7.72
   2   7  10  194.52   12.29
  -2  -7  10  200.81   12.00
   2  -7 -10  197.70   12.56
  -2  -7  10  229.52    8.13
  -2   7 -10  180.36    7.09
  -2  -7  11   38.89    3.07
  -2  -7  11   33.92    4.83
  -2  -7  11   36.30    2.66
  -2   7 -11   33.93    2.46
  -2   7 -11   41.50    2.64
  -2   7 -11   40.82    2.55
  -2   7 -12   15.99    1.73
  -2   7 -12   13.21    1.59
  -2  -7  12   16.56    2.10
  -2   7 -12   13.68    1.56
  -2   7 -13   47.63    2.54
  -2  -7  13   52.47    3.11
  -2  -7  13   49.12    2.85
   2   7  13   46.16    2.33
  -2  -7  14   12.92    1.56
  -2   7 -14    9.63    0.80
   2  -7 -14   15.22    1.22
   2   7  14   12.60    1.23
  -2  -7  15    5.04    0.84
   2   7  15    4.69    0.57
   2   8 -15    2.53    0.47
  -2   8  14   16.58    1.33
   2  -8  14   19.46    1.46
   2   8 -14   19.34    1.31
  -2  -8 -14   15.94    1.00
  -2  -8 -14   16.55    1.22
   2   8 -14   20.79    1.42
   2   8 -14   19.08    1.30
   2   8 -13   22.60    1.73
   2   8 -13   22.64    1.69
   2  -8  13   21.44    1.61
  -2  -8 -13   23.42    1.74
  -2  -8 -13   19.54    1.39
  -2  -8 -13   23.82    1.71
  -2   8  13   20.86    1.78
   2  -8  12   12.26    1.50
   2   8 -12   13.43    1.60
  -2  -8 -12    9.63    1.49
  -2  -8 -12   10.07    1.01
  -2   8  12   11.37    1.59
  -2  -8 -12   10.87    1.26
  -2  -8 -11  106.65    4.35
   2   8 -11  122.74    4.79
  -2  -8 -11  103.97    4.34
  -2   8  11  111.84    4.78
   2  -8  11  106.10    4.28
  -2  -8 -11  110.14    4.03
  -2  -8 -10    3.38    1.16
  -2  -8 -10    3.23    1.13
  -2   8  10    1.89    2.46
  -2   8  10    2.68    1.27
  -2   8  10    1.34    2.08
  -2  -8 -10    3.04    0.96
   2  -8  10    1.84    0.94
   2   8 -10    3.31    1.31
  -2  -8 -10    2.69    1.01
   2   8 -10    2.82    1.13
  -2  -8 -10    3.06    1.02
  -2  -8  -9  197.74    6.77
   2  -8   9  221.31    7.01
  -2   8   9  210.39   12.33
   2  -8   9  228.64   12.61
  -2  -8  -9  202.90    7.12
  -2  -8  -9  195.84    7.00
  -2  -8  -9  189.86    7.00
  -2  -8  -9  203.24    7.12
   2  -8   9  204.96    6.91
  -2   8   9  198.92    7.40
  -2   8   9  179.56   11.95
   2   8  -9  220.50    7.38
   2   8  -9  225.59    7.27
   2   8  -9  219.54   12.45
  -2  -8  -9  197.05    6.94
  -2  -8  -8  267.35    8.35
  -2  -8  -8  265.30    8.47
  -2   8   8  255.38   13.56
   2  -8   8  268.73   13.73
  -2  -8  -8  261.95    8.19
  -2  -8  -8  263.04    8.42
  -2  -8  -8  251.55    8.30
  -2  -8  -8  262.83    8.46
  -2   8   8  253.46    8.53
   2  -8   8  231.88    8.05
  -2  -8  -8  255.68    8.56
   2   8  -8  250.22   13.38
   2   8  -8  240.50    8.40
   2   8  -8  239.70    8.24
  -2   8   8  257.37   13.95
  -2  -8  -7    8.29    1.15
   2   8  -7    4.97    1.24
  -2  -8  -7    7.01    1.19
  -2  -8  -7    7.58    1.21
  -2  -8  -7    8.88    1.36
   2   8  -7    4.17    2.27
  -2   8   7    7.15    1.23
  -2  -8  -7    5.81    1.20
   2   8  -7    5.20    0.99
   2  -8   7    4.39    1.01
  -2   8   7    7.07    2.51
  -2  -8  -7    6.35    1.14
  -2   8   6   45.38    5.15
  -2  -8  -6   46.67    2.56
   2  -8   6   44.32    2.31
  -2  -8  -6   46.74    2.48
  -2  -8  -6   46.16    2.34
  -2  -8  -6   50.22    2.66
  -2  -8  -6   48.67    2.64
   2   8  -6   51.40    5.23
  -2  -8  -6   45.22    2.46
  -2   8   5  238.43   12.23
   2   8  -5  260.60   12.10
  -2   8   4  312.81   13.85
   2   8  -4  303.29   13.13
  -2   8   3  273.71   12.27
   2   8  -3  266.38   11.66
  -2   8   2    4.73    2.17
   2   8  -2    3.79    1.73
  -2   8   1   94.33    6.17
   2  -8   1  100.43    6.15
   2   8  -1   84.94    5.73
   2  -8   0   48.77    4.33
  -2   8   0   46.73    4.32
   2   8   0   47.71    4.18
  -2   8   0   49.60    4.21
   2  -8  -1   88.92    5.96
  -2   8  -1   79.35    5.68
  -2   8  -1   83.73    5.53
   2  -8  -2    6.21    2.25
  -2   8  -2    6.98    2.05
  -2   8  -3  253.04   11.16
  -2   8  -4  291.62   12.69
  -2   8  -5  270.39   12.51
  -2  -8   6   53.87    3.01
   2  -8  -6   52.29    2.47
  -2   8  -6   49.00    2.59
  -2   8  -6   47.28    5.09
  -2  -8   6   52.57    3.04
   2  -8  -6   52.92    5.61
  -2  -8   6   49.24    2.80
   2  -8  -7    6.15    0.99
  -2  -8   7    2.67    1.23
  -2   8  -7    3.14    0.87
  -2   8  -7    5.47    2.44
  -2   8  -7    3.44    1.16
  -2   8  -7    3.45    1.02
  -2  -8   7    2.01    1.10
   2  -8  -7    4.21    2.61
  -2  -8   8  234.36    8.56
  -2  -8   8  238.13    8.79
  -2  -8   8  248.45    8.71
   2  -8  -8  263.34    7.90
  -2   8  -8  239.34    8.22
  -2   8  -8  239.49    8.11
  -2   8  -8  231.82   13.02
   2  -8  -8  242.62   13.81
  -2  -8   9  233.54    8.32
  -2  -8   9  252.76    8.74
  -2   8  -9  227.61    7.74
  -2   8  -9  206.43    7.50
  -2  -8   9  238.02    8.25
   2  -8  -9  219.66    7.22
  -2   8  -9  238.59    7.90
   2  -8  -9  225.35   13.40
   2   8   9  215.78   12.95
  -2  -8   9  211.16    7.74
  -2   8  -9  229.58   12.98
  -2   8 -10    1.55    1.22
   2  -8 -10    2.33    2.33
   2  -8 -10    1.25    0.77
  -2  -8  10    1.69    1.29
  -2  -8  10    2.04    1.59
  -2  -8  10    1.55    1.04
  -2   8 -10    2.54    0.94
  -2  -8  10    2.02    1.39
   2   8  10    2.99    2.60
  -2   8 -10    2.48    1.09
  -2   8 -11  111.14    4.60
  -2   8 -11  113.45    4.59
  -2  -8  11  120.54    5.37
  -2  -8  11  116.80    5.28
  -2   8 -12   15.87    1.64
  -2   8 -12   16.82    1.72
  -2  -8  12   16.89    2.09
  -2   8 -13   19.75    1.62
  -2  -8  13   22.35    1.94
   2  -8 -13   18.46    1.53
   2  -8 -14   16.30    1.18
   2   8  14   14.47    1.08
  -2  -8  15    3.31    0.59
   2   9 -14    1.99    0.63
  -2  -9 -14    1.39    0.38
   2  -9  14    2.03    0.78
   2   9 -14    2.74    0.73
  -2   9  14    1.56    0.51
   2  -9  14    2.22    0.78
   2   9 -14    1.67    0.62
   2   9 -13   14.35    1.37
   2  -9  13   16.40    1.56
  -2  -9 -13   13.49    1.10
   2  -9  13   16.96    1.40
   2   9 -13   15.49    1.39
  -2  -9 -13   14.53    1.33
  -2   9  13   14.34    1.35
   2  -9  12    6.05    1.23
  -2  -9 -12    3.22    0.87
  -2   9  12    2.08    1.05
  -2  -9 -12    2.14    0.99
   2  -9  12    3.84    1.21
   2   9 -12    3.87    1.19
   2   9 -11   56.97    3.01
  -2   9  11   52.15    2.96
   2  -9  11   55.62    2.97
  -2  -9 -11   50.20    2.39
   2  -9  11   54.26    2.76
  -2  -9 -11   55.43    2.83
  -2  -9 -11   52.66    2.72
  -2   9  10  285.84    9.72
  -2  -9 -10  283.20    9.40
  -2  -9 -10  301.64    9.57
  -2  -9 -10  296.31    9.45
   2   9 -10  316.65    9.84
   2   9 -10  302.57   15.22
  -2  -9 -10  287.43    9.15
   2  -9  10  297.61    9.51
   2   9 -10  322.85    9.76
  -2  -9 -10  309.94    9.68
  -2   9   9  312.65   15.85
  -2  -9  -9  324.31   10.12
  -2  -9  -9  324.92   10.13
  -2  -9  -9  334.57   10.08
  -2  -9  -9  338.01   10.24
   2   9  -9  317.06   10.02
  -2   9   9  299.04   10.10
   2  -9   9  290.89    9.79
  -2  -9  -9  300.86   10.18
   2   9  -9  307.05   10.16
   2  -9   9  313.08    9.92
  -2  -9  -9  331.48    9.78
   2   9  -9  287.18   15.36
  -2   9   9  275.63   15.09
  -2   9   8   59.80    6.21
  -2  -9  -8   55.58    2.76
   2  -9   8   58.84    2.88
  -2  -9  -8   52.67    2.89
  -2  -9  -8   55.09    2.98
  -2  -9  -8   56.84    2.99
  -2  -9  -8   57.59    3.10
  -2   9   8   52.17    2.93
   2  -9   8   50.71    2.82
  -2  -9  -8   55.84    3.07
   2   9  -8   55.87    3.11
   2   9  -8   54.48    2.87
  -2   9   8   44.87    5.57
   2   9  -8   55.62    6.14
  -2   9   7    1.41    1.83
  -2  -9  -7    2.66    1.10
   2  -9   7    1.33    0.97
   2   9  -7    2.50    2.05
   2   9  -7    0.76    0.79
  -2  -9  -7    1.93    0.90
  -2  -9  -7    1.65    1.02
  -2  -9  -7    3.30    1.05
  -2  -9  -7    2.36    1.03
  -2  -9  -7    1.07    1.05
  -2  -9  -6   56.17    2.94
   2  -9   6   56.67    2.79
  -2  -9  -6   58.09    2.90
  -2  -9  -6   58.27    2.76
   2   9  -6   62.61    5.95
  -2  -9  -6   60.06    3.11
  -2  -9  -6   58.38    2.96
  -2   9   6   51.88    5.51
   2  -9   5   44.74    2.25
  -2  -9  -5   40.57    2.35
   2  -9   5   43.62    2.25
   2   9  -5   47.58    5.05
  -2  -9  -5   40.93    2.18
  -2  -9  -5   40.29    2.33
  -2  -9  -5   40.08    2.51
  -2  -9  -5   42.69    2.54
  -2  -9  -5   39.80    2.34
  -2   9   5   46.87    5.06
  -2  -9  -5   39.42    2.42
   2   9  -4   80.24    6.32
  -2  -9  -4   97.35    3.65
  -2  -9  -4   96.51    3.90
  -2  -9  -4   88.99    3.91
  -2   9   4   93.56    6.88
  -2   9   3  325.53   14.49
   2   9  -3  378.19   14.90
  -2   9   2  217.63   10.48
   2   9  -2  204.83   10.20
  -2   9   1   59.69    5.08
   2  -9   1   68.61    5.33
   2   9  -1   66.40    5.30
  -2   9   1   64.37    5.28
   2  -9   0   80.73    5.93
  -2   9   0   82.25    5.94
   2   9   0   74.98    5.67
  -2   9   0   80.37    5.76
   2  -9  -1   69.38    5.55
  -2   9  -1   65.58    5.17
   2   9   1   66.19    5.31
   2  -9  -2  194.19   10.05
  -2   9  -2  179.77    9.33
  -2   9  -3  361.24   14.85
  -2   9  -4   79.55    6.15
  -2   9  -5   57.45    5.44
   2  -9  -5   46.68    2.38
  -2  -9   5   53.54    3.02
  -2  -9   5   52.44    2.97
   2  -9  -5   52.82    5.54
  -2  -9   5   53.62    2.86
  -2  -9   6   53.78    2.91
  -2   9  -6   55.78    5.74
  -2  -9   6   55.32    3.18
  -2  -9   6   55.14    3.22
   2  -9  -6   52.24    2.53
  -2  -9   6   51.48    2.92
   2  -9  -6   54.46    5.88
   2  -9  -7    3.03    2.47
  -2  -9   7    1.25    1.31
   2  -9  -7    2.12    0.85
  -2  -9   7    1.31    1.30
  -2   9  -7    1.93    2.22
  -2  -9   7    1.15    1.11
  -2   9  -8   48.96    2.84
   2   9   8   42.27    5.54
  -2  -9   8   50.80    3.21
  -2   9  -8   42.11    5.33
   2  -9  -8   47.13    2.42
   2  -9  -8   47.69    5.75
  -2  -9   8   45.29    3.01
  -2  -9   9  289.75   10.22
  -2  -9   9  315.19   10.40
   2  -9  -9  312.38    9.27
  -2   9  -9  296.94    9.85
  -2   9  -9  276.30   15.04
   2  -9  -9  305.99   15.82
  -2  -9   9  298.96   10.60
   2   9   9  321.09   16.09
  -2   9 -10  336.38   10.43
   2   9  10  292.93   15.81
  -2  -9  10  316.17   10.91
   2  -9 -10  296.73   15.63
  -2   9 -10  312.62   10.23
  -2  -9  10  341.53   11.36
  -2  -9  10  330.62   10.76
  -2   9 -11   61.21    3.13
  -2  -9  11   66.12    3.83
  -2  -9  11   55.29    3.51
  -2   9 -11   64.40    3.21
  -2  -9  12    7.94    1.63
  -2   9 -12    6.12    1.24
  -2  -9  12    6.56    1.57
  -2   9 -12    7.76    1.30
  -2  -9  13   16.13    1.69
   2  -9 -13   18.14    1.42
   2   9  13   14.17    1.16
  -2   9 -13   16.46    1.38
  -2  -9  13   17.09    1.71
   2  -9 -14    2.18    0.62
   2  -9 -14    1.96    0.51
  -2  -9  14    2.26    0.67
   2 -10  14    9.52    0.89
   2  10 -14    9.37    0.78
   2  10 -14    7.22    0.64
   2  10 -13   28.75    1.67
  -2 -10 -13   34.42    1.55
   2 -10  13   28.04    1.84
   2 -10  13   27.97    1.72
   2  10 -13   31.05    1.72
  -2 -10 -13   35.98    1.83
   2  10 -12   29.33    1.93
  -2 -10 -12   27.38    1.69
   2 -10  12   27.76    1.96
  -2 -10 -12   30.02    2.00
   2 -10  12   27.89    2.01
  -2  10  12   22.72    1.67
   2  10 -11   16.25    1.69
   2 -10  11   15.40    1.68
  -2 -10 -11   15.75    1.50
  -2 -10 -11   16.96    1.73
   2 -10  11   15.84    1.57
  -2  10  11   15.07    1.53
   2 -10  11   16.94    1.78
   2 -10  10   64.11    3.09
  -2 -10 -10   56.30    2.99
  -2 -10 -10   61.83    3.07
   2  10 -10   69.84    3.39
   2 -10  10   69.83    3.28
  -2 -10 -10   61.42    2.85
  -2 -10 -10   65.41    3.17
  -2 -10 -10   63.01    3.43
   2  10 -10   72.95    3.27
  -2 -10 -10   66.57    3.30
  -2  10  10   55.44    3.04
   2 -10   9   90.48    4.05
  -2 -10  -9  101.43    3.91
  -2 -10  -9   98.39    4.16
  -2 -10  -9  100.78    4.52
  -2 -10  -9   95.42    4.17
  -2 -10  -9   99.48    4.15
  -2 -10  -9   97.44    4.26
  -2  10   9   81.48    3.90
   2 -10   9   83.47    3.93
  -2 -10  -9   96.24    4.31
   2  10  -9   91.95    4.20
   2  10  -9   76.03    7.26
  -2  10   9   95.94    7.97
   2  10  -9   93.36    4.01
  -2  10   8   86.44    7.60
  -2 -10  -8   89.95    4.33
  -2 -10  -8   93.47    4.06
  -2 -10  -8   88.40    4.08
  -2 -10  -8   89.08    4.02
  -2 -10  -8   93.28    4.17
   2  10  -8   90.15    3.92
   2 -10   8   88.24    3.95
  -2 -10  -8   89.79    4.14
   2  10  -8   95.02    4.19
  -2 -10  -8   96.26    3.86
   2 -10   8   84.14    3.84
  -2  10   8   74.49    6.89
   2  10  -8   94.54    8.05
   2 -10   7   87.75    3.90
  -2 -10  -7  104.87    4.07
  -2 -10  -7   99.44    4.22
  -2 -10  -7  104.47    4.44
  -2 -10  -7  103.04    4.31
   2 -10   7   89.69    4.05
  -2 -10  -7  104.06    4.35
   2  10  -7   99.76    8.04
  -2 -10  -7   98.89    4.51
  -2 -10  -7  103.46    4.38
  -2  10   7   90.53    7.45
   2  10  -7   90.08    3.92
  -2 -10  -6   82.79    3.72
  -2 -10  -6   87.55    3.88
  -2 -10  -6   85.35    3.67
   2  10  -6  103.12    7.90
  -2 -10  -6   89.99    4.09
   2 -10   6   94.41    3.84
  -2  10   6   82.76    6.90
  -2 -10  -6   86.46    3.92
  -2  10   5  304.91   14.38
  -2 -10  -5  302.18    9.86
   2 -10   5  315.15    9.71
   2 -10   5  324.58    9.78
  -2 -10  -5  317.15   10.00
   2  10  -5  346.66   15.38
  -2 -10  -5  332.49   10.17
   2 -10   5  297.89    9.29
  -2 -10  -5  307.80    9.89
  -2 -10  -5  332.33   10.28
  -2 -10  -5  320.89   10.01
  -2 -10  -5  318.50    9.72
  -2 -10  -4  229.07    7.50
  -2 -10  -4  210.83    7.12
  -2  10   4  214.62   11.08
   2 -10   4  183.61    6.70
   2 -10   4  186.46    6.67
  -2 -10  -4  205.78    7.09
  -2 -10  -4  216.41    6.99
  -2 -10  -4  216.84    7.17
  -2 -10  -4  226.68    7.27
   2  10  -4  194.94   10.99
  -2 -10  -4  213.49    6.85
  -2 -10  -4  227.65    7.17
   2 -10   3  133.21    4.56
  -2 -10  -3  116.11    4.50
  -2 -10  -3  120.17    4.69
   2  10  -3  140.12    8.42
  -2  10   3  124.11    7.88
  -2 -10  -3  124.06    4.90
  -2 -10  -3  122.50    4.68
  -2 -10  -3  121.95    4.81
  -2  10   2   30.59    3.82
   2  10  -2   27.08    3.85
  -2  10   1   42.02    4.38
   2  10  -1   37.20    4.33
  -2  10   1   43.14    4.55
   2 -10   0    2.76    1.87
  -2  10   0    3.35    2.05
   2  10   0    4.72    2.11
  -2  10   0    4.06    2.08
   2 -10  -1   54.87    5.19
  -2  10  -1   41.43    4.56
   2  10   1   49.52    4.92
  -2  10  -2   28.16    3.79
  -2 -10   2   22.24    1.86
   2 -10  -3  108.47    4.25
  -2 -10   3  123.29    4.89
  -2  10  -3  128.72    8.06
  -2  10  -3  122.32    4.66
  -2 -10   3  118.84    4.90
  -2 -10   3  123.13    4.78
  -2 -10   3  123.12    4.96
   2 -10  -4  218.12   11.47
   2 -10  -4  212.89    6.41
  -2 -10   4  174.31    6.55
   2 -10  -4  219.38    6.58
  -2  10  -4  191.69    6.61
  -2 -10   4  169.83    6.74
   2 -10  -4  206.93    6.49
  -2 -10   4  182.43    6.80
  -2 -10   4  177.15    6.58
  -2 -10   4  173.67    6.57
  -2  10  -4  192.20   10.54
   2 -10  -5  298.72    9.37
  -2  10  -5  314.05   14.78
  -2 -10   5  328.43   10.37
  -2 -10   5  310.90   10.23
   2 -10  -5  288.73    9.09
  -2 -10   5  304.26    9.82
   2 -10  -5  320.21    9.62
  -2  10  -5  321.67    9.83
  -2 -10   5  303.61    9.80
   2 -10  -5  323.35   15.13
  -2 -10   5  319.61   10.09
  -2 -10   6   92.22    4.15
  -2  10  -6  103.49    7.87
  -2  10  -6   94.72    4.07
   2 -10  -6   98.81    3.93
  -2 -10   6  100.52    4.57
   2 -10  -6   94.33    7.75
  -2 -10   6   95.58    4.56
   2 -10  -6   86.33    3.67
   2 -10  -7  101.11    3.87
  -2 -10   7   94.22    4.61
  -2 -10   7   86.91    4.56
  -2  10  -7   88.15    7.46
  -2 -10   8   96.28    4.84
   2 -10  -8   89.84    3.69
  -2  10  -8   96.96    4.26
  -2 -10   8   99.62    4.74
   2  10   8   97.26    8.21
  -2  10  -8   91.01    7.74
   2 -10  -8  102.57    8.27
   2 -10  -9  110.72    4.11
  -2  10  -9  109.12    4.69
  -2  10  -9  110.77    8.59
  -2 -10   9  121.29    5.28
   2  10   9  111.32    8.85
   2 -10  -9  116.17    8.83
  -2 -10  10   73.19    3.75
  -2  10 -10   76.40    3.50
  -2 -10  10   75.27    4.12
  -2 -10  10   68.11    3.79
  -2  10 -11   14.42    1.63
  -2 -10  11   16.61    2.13
   2 -10 -11   16.81    1.71
  -2 -10  11   13.72    1.89
  -2  10 -12   31.12    1.96
   2 -10 -12   28.47    1.77
  -2 -10  12   30.41    2.25
  -2 -10  12   33.97    2.46
  -2 -10  13   27.73    1.93
   2 -10 -13   27.58    1.51
  -2 -10  13   26.14    1.89
  -2 -10  14    8.53    0.77
   2 -10 -14   10.90    0.77
  -2 -10  14   10.02    0.92
   2  11 -13    9.50    0.91
  -2 -11 -13   10.86    0.76
   2 -11  13   10.40    1.00
   2  11 -13    9.84    0.95
  -2 -11 -13   12.17    0.98
  -2  11  13    7.70    0.73
  -2 -11 -12   30.33    1.68
   2 -11  12   34.23    2.03
   2 -11  12   37.56    2.20
  -2 -11 -12   36.20    2.04
  -2  11  12   28.17    1.91
   2  11 -12   35.84    1.96
  -2 -11 -11    3.77    0.96
  -2 -11 -11    3.38    1.10
   2 -11  11    8.47    1.40
   2 -11  11   10.40    1.38
   2  11 -11    9.19    1.30
  -2 -11 -10  143.61    5.56
  -2 -11 -10  143.44    5.19
   2 -11  10  132.14    5.08
   2 -11  10  130.14    5.16
   2 -11  10  138.93    5.31
  -2 -11 -10  146.24    5.40
   2  11 -10  139.30    5.28
  -2 -11  -9   21.82    2.00
   2 -11   9   17.06    1.78
  -2 -11  -9   22.19    1.70
  -2 -11  -9   23.45    1.91
   2  11  -9   18.66    1.88
  -2 -11  -9   22.57    1.89
   2 -11   9   16.54    1.75
  -2 -11  -9   22.56    1.94
   2  11  -9   15.19    1.59
  -2 -11  -8    9.07    1.59
   2 -11   8   11.87    1.55
  -2 -11  -8    9.33    1.31
  -2  11   8    8.92    2.98
   2  11  -8   14.90    3.45
   2  11  -8   13.15    1.73
   2  11  -8   13.05    1.44
  -2 -11  -8   11.02    1.54
  -2 -11  -8   10.09    1.43
  -2 -11  -8    8.49    1.52
   2 -11   8   13.03    1.66
   2 -11   7   17.78    1.78
  -2 -11  -7   17.53    1.74
  -2 -11  -7   18.89    1.84
   2  11  -7   13.87    1.47
  -2 -11  -7   18.49    1.90
   2  11  -7   13.98    3.44
   2 -11   7   16.27    1.64
  -2 -11  -7   17.05    1.61
   2 -11   6  132.32    4.84
  -2 -11  -6  115.41    4.79
   2  11  -6  129.23    9.09
  -2 -11  -6  111.36    4.67
  -2 -11  -6  114.22    4.47
  -2 -11  -6  107.99    4.53
  -2  11   6   88.91    7.21
  -2 -11  -6  103.65    4.47
  -2 -11  -6  110.31    4.54
  -2 -11  -6  121.27    4.96
  -2 -11  -6  115.29    4.88
  -2 -11  -5   33.48    2.35
   2 -11   5   18.20    1.54
  -2 -11  -5   31.92    2.19
  -2  11   5   27.04    3.77
  -2 -11  -5   31.39    2.16
   2 -11   5   22.18    1.90
   2 -11   5   21.48    1.85
  -2 -11  -5   33.98    2.33
   2  11  -5   17.98    3.61
  -2 -11  -5   32.28    2.18
  -2 -11  -5   32.31    2.05
  -2 -11  -5   33.93    2.27
  -2  11   5   27.94    2.27
  -2 -11  -4   53.03    2.90
   2 -11   4   45.46    2.34
  -2 -11  -4   53.83    2.88
   2  11  -4   43.01    5.10
  -2  11   4   43.39    4.76
   2 -11   4   45.06    2.53
   2 -11   4   44.40    2.51
  -2 -11  -4   50.15    2.65
  -2 -11  -4   48.50    2.76
  -2 -11  -4   52.20    2.98
  -2 -11  -4   51.50    2.57
  -2 -11  -4   48.63    2.76
  -2  11   3   64.63    5.67
   2 -11   3   86.16    3.31
  -2 -11  -3   64.56    3.08
   2  11  -3   87.14    6.82
  -2 -11  -3   66.80    3.45
  -2 -11  -3   59.75    3.22
  -2 -11  -3   64.86    3.34
  -2 -11  -3   65.80    3.25
  -2 -11  -3   63.71    3.18
  -2 -11  -3   67.45    3.47
   2 -11   2  390.92   11.60
   2 -11   2  370.81   11.58
  -2 -11  -2  419.34   12.22
  -2 -11  -2  409.10   12.26
  -2 -11  -2  380.94   11.66
   2  11  -2  399.62   16.93
  -2  11   2  419.33   17.55
  -2 -11  -2  403.37   12.22
  -2  11   2  413.18   16.44
  -2 -11  -2  371.55   11.79
  -2 -11  -1   33.19    2.13
  -2 -11  -1   31.30    2.04
  -2 -11  -1   32.80    2.27
  -2 -11  -1   30.41    2.11
  -2 -11  -1   30.83    2.10
  -2  11   1   36.67    4.54
   2  11  -1   11.93    3.01
  -2 -11  -1   25.79    1.84
  -2  11   1   31.23    3.89
  -2 -11  -1   32.61    1.85
   2 -11   0  290.47   13.31
   2 -11   0  263.54    8.10
  -2 -11   0  260.89    8.36
   2 -11   0  283.19    8.60
  -2 -11   0  252.48    8.17
  -2 -11   0  255.54    8.70
  -2 -11   0  263.61    8.56
  -2 -11   0  267.31    8.51
   2  11   0  280.26   13.26
  -2  11   0  296.67   13.50
  -2 -11   1   18.21    1.81
   2 -11  -1   31.53    1.69
   2 -11  -1   33.13    1.84
   2  11   1   34.17    4.42
  -2  11  -1   16.43    3.27
   2 -11  -1   32.92    1.96
  -2 -11   1   17.12    1.41
  -2 -11   1   20.20    1.94
  -2 -11   1   20.07    1.66
  -2 -11   1   18.04    1.69
  -2 -11   1   17.88    1.76
   2 -11  -1   35.71    4.45
  -2 -11   2  390.79   12.11
   2 -11  -2  372.22   11.39
   2 -11  -2  391.25   11.17
   2 -11  -2  389.64   11.46
  -2  11  -2  407.99   16.87
   2  11   2  435.85   17.61
  -2 -11   2  374.25   11.33
  -2  11  -2  374.74   11.84
   2 -11  -2  408.38   11.73
  -2 -11   2  382.73   12.11
  -2 -11   2  387.64   12.12
  -2 -11   2  379.75   11.69
  -2 -11   2  393.70   12.19
  -2 -11   2  387.70   11.73
  -2 -11   3   75.95    3.63
  -2 -11   3   71.55    3.48
   2 -11  -3   57.25    3.01
  -2 -11   3   82.36    3.88
   2 -11  -3   61.12    3.01
  -2 -11   3   76.88    3.08
   2 -11  -3   65.67    3.17
  -2  11  -3   86.88    3.65
  -2  11  -3   91.70    6.92
  -2 -11   3   78.35    3.79
  -2 -11   3   83.67    3.87
  -2 -11   3   76.69    3.35
  -2 -11   3   82.96    3.57
  -2 -11   4   49.33    2.90
   2 -11  -4   59.67    2.63
  -2 -11   4   52.04    2.93
  -2 -11   4   49.54    3.04
   2 -11  -4   55.00    2.78
  -2 -11   4   58.25    3.31
   2 -11  -4   59.21    2.71
  -2 -11   4   48.72    2.89
  -2  11  -4   50.90    5.45
  -2  11  -4   56.54    2.94
   2 -11  -4   65.86    2.95
  -2 -11   4   55.13    3.15
  -2 -11   4   49.29    2.60
   2 -11  -4   70.70    6.45
   2 -11  -5   32.18    1.92
  -2  11  -5   23.75    4.02
   2 -11  -5   33.47    1.87
  -2 -11   5   23.43    2.06
  -2 -11   5   22.41    1.94
  -2 -11   5   21.40    2.18
   2 -11  -5   35.05    2.19
  -2 -11   5   21.67    2.00
  -2 -11   5   22.69    1.96
   2 -11  -5   35.35    4.73
  -2  11  -5   24.59    1.99
   2 -11  -5   38.52    2.18
   2 -11  -6  103.11    4.13
  -2  11  -6  126.76    4.75
   2 -11  -6  108.87    4.36
   2 -11  -6   96.48    3.92
  -2 -11   6  116.66    4.77
  -2 -11   6  127.95    5.28
   2 -11  -6  110.90    8.43
  -2 -11   6  113.08    5.09
   2 -11  -6  100.74    4.40
  -2  11  -6  119.87    8.67
  -2  11  -7   12.86    3.22
   2 -11  -7   17.89    1.47
  -2 -11   7   16.80    2.10
   2 -11  -7   18.93    3.77
  -2 -11   7   14.97    2.09
   2 -11  -7   17.61    1.77
   2 -11  -7   20.45    1.67
  -2  11  -7   15.90    1.69
  -2  11  -8   11.93    1.66
   2  11   8    7.86    3.04
  -2  11  -8    6.28    2.66
   2 -11  -8    5.98    0.99
  -2 -11   8   11.03    1.85
   2 -11  -8    7.41    1.43
  -2 -11   8   11.35    1.88
   2 -11  -8    7.93    2.77
  -2  11  -8    9.98    1.45
  -2 -11   9   15.28    1.89
  -2  11  -9   17.93    1.83
  -2 -11   9   18.67    2.17
  -2 -11  10  148.24    5.88
   2 -11 -10  141.07    5.09
  -2  11 -10  146.12    5.42
  -2 -11  10  129.94    5.68
   2 -11 -10  161.98    5.64
   2 -11 -11    2.98    0.93
  -2 -11  11    7.34    1.45
  -2  11 -11    7.63    1.22
   2 -11 -11    3.18    1.11
  -2 -11  11    9.07    1.72
   2 -11 -12   29.89    1.74
  -2  11 -12   34.76    1.91
  -2 -11  12   33.43    2.18
   2 -11 -12   33.70    1.81
   2 -11 -12   32.11    1.90
  -2 -11  12   36.13    2.39
  -2 -11  13    9.81    1.14
   2 -11 -13    8.52    0.72
  -2 -11  13   10.31    1.04
  -2 -11  13    9.51    1.01
   2  12 -13   24.44    1.14
  -2 -12 -13   27.60    1.27
   2 -12  13   32.18    1.54
   2 -12  13   24.12    1.25
   2  12 -13   31.90    1.29
  -2 -12 -12   32.69    1.77
  -2 -12 -12   30.96    1.53
   2  12 -12   30.97    1.67
   2 -12  12   31.14    1.93
   2 -12  11    3.74    1.24
  -2 -12 -11    5.12    1.10
  -2  12  11    4.32    0.96
  -2 -12 -11    3.48    0.84
   2  12 -11    4.05    1.03
  -2  12  10   17.60    1.67
  -2 -12 -10   19.11    1.61
   2 -12  10   17.15    1.61
   2 -12  10   19.97    1.79
   2  12 -10   19.16    1.72
  -2  12   9   11.78    1.54
  -2 -12  -9   11.09    1.45
   2  12  -9   12.59    1.37
  -2 -12  -9   11.89    1.64
   2  12  -9   14.22    1.66
   2 -12   9   12.66    1.57
   2 -12   9   11.28    1.33
   2 -12   9   10.61    1.55
  -2 -12  -9   13.59    1.57
  -2  12   8   30.28    2.42
  -2 -12  -8   32.42    2.34
   2  12  -8   49.46    2.55
   2 -12   8   48.76    2.82
   2 -12   8   49.64    2.83
  -2 -12  -8   36.88    2.61
   2  12  -8   49.03    2.81
  -2 -12  -7  327.12   10.36
  -2 -12  -7  284.73    9.78
   2  12  -7  300.69   15.43
  -2  12   7  282.42   10.01
  -2 -12  -7  325.63   10.05
  -2 -12  -7  334.64   10.39
   2 -12   7  325.64   10.13
   2 -12   7  316.14   10.13
   2 -12   6   75.75    3.56
  -2 -12  -6   60.12    3.19
   2  12  -6   75.83    7.00
  -2  12   6   59.21    3.33
  -2 -12  -6   70.20    3.44
   2 -12   6   74.00    3.46
  -2 -12  -6   62.06    3.25
   2 -12   6   63.07    2.93
  -2 -12  -6   58.48    3.25
  -2 -12  -6   72.15    3.69
  -2 -12  -6   72.94    3.67
  -2 -12  -5   17.83    1.90
   2 -12   5   21.38    1.64
  -2 -12  -5   16.40    1.76
   2 -12   5   24.72    2.00
   2 -12   5   24.12    1.96
  -2 -12  -5   20.07    2.07
   2  12  -5   17.88    3.71
  -2 -12  -5   18.23    1.82
  -2 -12  -5   17.73    1.80
  -2 -12  -5   19.56    1.87
  -2 -12  -4   53.62    3.00
   2 -12   4   41.59    2.38
  -2 -12  -4   51.18    2.93
   2  12  -4   40.17    5.13
  -2  12   4   42.02    4.65
   2 -12   4   43.10    2.61
   2 -12   4   40.09    2.60
  -2 -12  -4   51.78    3.10
  -2 -12  -4   51.74    2.77
  -2 -12  -4   47.76    2.85
  -2 -12  -4   53.19    3.11
  -2 -12  -4   52.82    2.93
  -2 -12  -3   90.52    4.02
  -2 -12  -3   87.43    4.12
   2 -12   3   89.33    3.64
   2  12  -3   97.64    7.62
  -2  12   3  101.73    8.04
  -2  12   3   88.57    6.66
   2 -12   3   85.20    3.78
  -2 -12  -3   97.22    4.36
  -2 -12  -3   84.55    3.76
  -2 -12  -3   85.03    4.08
  -2 -12  -3   83.75    3.91
  -2 -12  -3   94.25    4.27
  -2  12   2   26.02    3.65
   2 -12   2   27.59    1.93
   2 -12   2   28.05    1.95
  -2 -12  -2   22.34    1.64
  -2 -12  -2   25.35    1.87
  -2  12   2   27.01    4.30
   2  12  -2   33.39    4.51
  -2 -12  -2   25.10    2.10
   2 -12   2   27.47    1.85
  -2 -12  -2   26.14    2.20
  -2 -12  -2   24.81    1.97
  -2 -12  -2   26.67    2.13
  -2 -12  -2   26.69    2.22
  -2 -12  -1  117.70    4.64
  -2 -12  -1  123.37    5.17
  -2 -12  -1  124.20    5.18
   2 -12   1  143.98    4.82
  -2 -12  -1  121.92    5.26
   2  12  -1  153.21    9.45
  -2  12   1  144.40    9.46
  -2 -12  -1  116.74    4.67
   2 -12   1  141.55    4.90
   2 -12   1  139.56    4.86
  -2 -12  -1  123.47    5.05
  -2 -12  -1  119.54    4.98
   2 -12   0  239.08    7.42
  -2 -12   0  220.87    7.50
   2  12   0  248.93   12.81
  -2  12   0  254.57   12.98
   2 -12   0  241.99    7.83
  -2 -12   0  222.28    7.41
  -2 -12   0  226.14    7.80
   2 -12   0  228.62    7.41
  -2 -12   0  230.69    7.86
  -2 -12   0  230.75    7.74
  -2 -12   0  235.55    8.19
   2 -12  -1  104.66    4.33
   2 -12  -1  106.95    4.19
  -2  12  -1  125.15    8.59
   2  12   1  123.35    8.78
   2 -12  -1  110.28    4.55
  -2 -12   1  118.56    4.38
  -2 -12   1  120.20    5.01
  -2 -12   1  122.20    4.92
  -2 -12   1  120.37    4.59
   2 -12  -1  109.13    4.30
  -2 -12   1  129.46    5.21
  -2 -12   1  124.80    4.83
  -2 -12   1  116.01    4.55
  -2 -12   1  123.17    5.10
   2 -12  -2   22.68    1.67
  -2 -12   2   23.70    2.16
   2 -12  -2   20.61    1.65
  -2 -12   2   24.12    2.16
   2 -12  -2   21.79    1.71
   2 -12  -2   19.15    1.51
  -2 -12   2   23.60    1.65
   2 -12  -2   25.82    1.88
  -2  12  -2   24.73    1.98
   2  12   2   23.41    4.13
  -2  12  -2   21.00    3.75
  -2 -12   2   26.85    2.25
  -2 -12   2   24.95    2.16
  -2 -12   2   25.25    1.95
  -2 -12   2   24.80    1.89
  -2 -12   3   70.49    3.67
   2 -12  -3   85.32    3.61
  -2  12  -3   81.19    3.68
  -2 -12   3   71.54    3.81
   2 -12  -3   77.13    3.32
  -2 -12   3   75.81    3.86
  -2 -12   3   63.90    3.47
   2 -12  -3   73.78    3.37
  -2 -12   3   85.72    4.09
   2 -12  -3   72.03    3.25
  -2 -12   3   73.94    3.73
  -2  12  -3   84.62    7.06
   2  12   3   88.96    7.52
  -2 -12   3   80.83    3.96
  -2 -12   3   72.35    3.45
  -2 -12   3   74.19    3.53
   2 -12  -3   96.86    7.58
  -2 -12   4   35.07    2.50
  -2  12  -4   39.44    2.51
   2 -12  -4   51.20    2.60
   2 -12  -4   43.98    2.31
  -2 -12   4   34.74    2.53
  -2 -12   4   35.57    2.58
   2 -12  -4   41.80    2.42
  -2 -12   4   38.32    2.82
   2 -12  -4   43.06    2.30
  -2 -12   4   38.10    2.61
  -2 -12   4   37.63    2.50
  -2 -12   4   33.60    2.55
  -2 -12   4   32.58    2.16
   2 -12  -4   49.21    5.63
  -2  12  -4   34.74    4.88
  -2 -12   5   16.40    1.74
   2 -12  -5   14.42    3.40
   2 -12  -5   15.33    1.44
  -2  12  -5   15.52    3.45
  -2 -12   5   16.63    1.71
  -2 -12   5   16.32    1.82
  -2  12  -5   19.36    1.81
   2 -12  -5   15.88    1.57
   2 -12  -5   13.17    1.37
  -2 -12   5   17.52    1.84
  -2 -12   5   19.18    2.02
   2 -12  -5   13.37    1.56
   2 -12  -6   66.98    3.25
   2 -12  -6   63.06    2.96
  -2 -12   6   64.07    3.37
  -2 -12   6   77.90    4.10
  -2 -12   6   68.48    3.82
   2 -12  -6   71.39    3.43
  -2 -12   6   67.50    3.51
   2 -12  -6   66.30    6.50
  -2 -12   6   67.47    3.38
  -2  12  -6   62.78    6.47
   2 -12  -6   77.06    3.39
  -2  12  -6   73.49    3.51
   2 -12  -6   67.46    3.04
   2 -12  -7  320.00    9.76
  -2 -12   7  318.04   10.95
   2 -12  -7  318.24   10.30
  -2  12  -7  301.57   15.54
  -2 -12   7  324.22   11.00
   2 -12  -7  304.25   15.46
  -2  12  -7  324.08   10.34
   2 -12  -7  342.46   10.15
   2 -12  -7  319.68   10.19
  -2 -12   8   41.80    2.97
  -2  12  -8   42.60    2.55
   2 -12  -8   23.95    1.99
  -2 -12   8   35.94    2.51
   2 -12  -8   25.57    1.70
  -2  12  -8   42.61    2.49
   2 -12  -8   27.51    1.88
   2 -12  -8   28.00    2.23
  -2 -12   8   39.43    2.95
  -2 -12   9   13.64    2.02
   2 -12  -9   12.73    1.62
   2 -12  -9   11.47    1.39
  -2 -12   9   14.69    1.95
  -2  12  -9   16.91    1.71
  -2 -12   9   12.25    1.67
  -2  12  -9   13.68    1.57
   2 -12  -9   13.98    1.44
   2 -12 -10   15.68    1.64
  -2  12 -10   19.38    1.69
   2 -12 -10   15.32    1.41
  -2 -12  10   17.08    1.85
  -2  12 -10   17.64    1.68
   2 -12 -10   17.04    1.48
  -2 -12  10   19.97    1.85
  -2  12 -11    3.78    1.00
   2 -12 -11    4.85    1.12
   2 -12 -11    5.00    1.02
   2 -12 -11    3.99    0.83
  -2 -12  12   30.78    2.06
   2 -12 -12   31.03    1.69
   2 -12 -12   32.85    1.65
   2 -12 -12   26.53    1.39
  -2 -12  13   32.10    1.48
  -2 -13 -12    0.26    0.55
  -2 -13 -12    0.21    0.38
   2  13 -12    0.97    0.59
   2 -13  12    1.14    0.71
   2  13 -12    0.51    0.51
   2  13 -11    5.62    0.95
   2 -13  11    3.89    1.14
  -2 -13 -11    4.05    0.78
   2  13 -10   14.61    1.46
  -2 -13 -10   12.38    1.26
   2 -13  10   13.28    1.38
   2 -13  10   12.86    1.62
   2 -13   9    3.99    1.19
  -2 -13  -9    2.01    1.01
   2  13  -9    3.07    1.19
   2  13  -9    4.23    0.90
  -2 -13  -9    2.12    1.02
   2 -13   9    3.29    1.20
  -2 -13  -8    3.81    1.24
   2  13  -8    1.30    1.15
  -2 -13  -8    5.52    1.24
   2 -13   8    3.12    1.31
   2 -13   8    1.69    1.21
  -2 -13  -7   19.80    2.03
  -2 -13  -7   17.92    1.69
   2  13  -7   18.15    1.89
  -2 -13  -7   20.61    2.07
  -2 -13  -7   18.50    1.79
   2 -13   7   20.98    2.05
   2 -13   7   18.26    1.90
  -2 -13  -7   18.54    2.02
  -2 -13  -6   11.62    1.58
   2 -13   6   16.72    1.51
  -2 -13  -6   12.08    1.52
  -2 -13  -6   13.44    1.84
  -2 -13  -6    9.87    1.39
  -2 -13  -6   11.57    1.52
  -2 -13  -6   11.69    1.57
  -2 -13  -6   12.50    1.78
   2  13  -6   19.02    3.71
   2 -13   6   17.40    1.91
   2 -13   5  135.75    5.36
  -2 -13  -5  124.99    5.32
  -2 -13  -5  132.72    5.35
   2 -13   5  137.31    5.24
   2  13  -5  127.11    9.42
  -2 -13  -5  132.74    5.64
  -2 -13  -5  136.75    5.61
   2 -13   5  128.13    4.91
  -2 -13  -5  125.95    5.26
  -2 -13  -5  136.58    5.47
  -2 -13  -5  131.47    5.33
  -2 -13  -4   86.73    4.20
   2 -13   4  102.07    4.24
  -2 -13  -4   89.69    4.23
  -2 -13  -4   89.89    4.40
  -2 -13  -4   84.53    3.93
   2  13  -4   94.48    7.79
  -2  13   4   95.34    8.02
  -2 -13  -4   89.61    4.24
   2 -13   4   99.45    3.97
  -2 -13  -4   86.74    4.19
  -2 -13  -4   84.83    4.18
   2 -13   4  101.02    4.11
  -2 -13  -4   91.60    4.22
  -2 -13  -4   91.84    4.38
   2 -13   3   18.81    1.70
  -2 -13  -3   23.10    2.06
   2 -13   3   19.67    1.87
   2 -13   3   17.46    1.76
  -2 -13  -3   23.35    2.12
  -2 -13  -3   24.76    2.21
  -2 -13  -3   20.40    2.02
  -2 -13  -3   21.37    1.99
   2 -13   3   17.62    1.68
  -2 -13  -3   21.85    2.09
  -2  13   3   25.67    4.41
   2  13  -3   20.66    3.94
  -2 -13  -3   23.98    2.17
  -2 -13  -3   24.37    1.90
  -2 -13  -2  200.16    7.05
  -2 -13  -2  213.53    7.68
  -2 -13  -2  210.86    7.62
   2 -13   2  204.17    7.09
   2  13  -2  218.73   12.28
  -2  13   2  233.91   12.96
   2 -13   2  222.40    7.24
   2 -13   2  213.07    7.18
  -2 -13  -2  200.56    7.55
   2 -13   2  212.43    7.04
  -2 -13  -2  200.77    7.59
  -2 -13  -2  202.25    7.44
  -2 -13  -1  158.29    6.13
  -2 -13  -1  164.12    6.12
  -2 -13  -1  160.86    6.34
   2 -13   1  159.39    5.78
  -2 -13  -1  152.45    5.57
  -2 -13  -1  162.96    5.79
  -2 -13  -1  163.25    6.32
   2 -13   1  159.92    5.72
  -2 -13  -1  172.59    6.52
   2  13  -1  163.59   10.50
  -2  13   1  182.72   11.13
  -2 -13   0  227.92    7.97
   2 -13   0  245.13    7.67
  -2 -13   0  224.54    7.59
   2 -13   0  235.71    7.40
  -2 -13   0  230.97    7.63
   2  13   0  257.75   13.46
  -2  13   0  246.36   13.21
  -2 -13   0  235.66    8.09
  -2 -13   0  225.20    7.84
  -2 -13   0  240.51    8.38
   2 -13   0  229.83    7.64
   2 -13  -1  170.47    5.98
   2 -13  -1  170.98    5.86
  -2 -13   1  167.59    5.98
  -2  13  -1  172.39   10.79
   2  13   1  178.18   11.14
   2 -13  -1  184.22    6.32
  -2 -13   1  157.35    5.80
  -2  13  -1  167.42    6.27
  -2 -13   1  170.61    6.31
  -2 -13   1  175.96    6.69
  -2 -13   1  156.23    5.95
  -2 -13   1  169.10    6.60
   2 -13  -1  178.59    6.02
  -2 -13   1  166.47    6.59
  -2 -13   1  158.85    6.32
   2 -13  -2  198.26    6.80
  -2 -13   2  202.14    7.14
  -2 -13   2  201.63    7.51
  -2 -13   2  199.28    7.55
  -2 -13   2  195.93    6.73
   2 -13  -2  207.61    7.10
  -2  13  -2  211.98    7.27
   2 -13  -2  206.32    6.92
  -2 -13   2  209.17    7.57
  -2 -13   2  206.99    7.50
   2 -13  -2  196.40    6.80
   2 -13  -2  193.07    6.60
  -2 -13   2  205.46    7.53
  -2  13  -2  219.04   12.21
   2  13   2  210.21   12.39
  -2 -13   2  203.94    7.01
   2 -13  -2  222.36   12.23
  -2 -13   3   17.51    1.78
   2 -13  -3   24.84    1.88
  -2 -13   3   19.00    2.08
  -2 -13   3   18.22    1.73
  -2 -13   3   16.58    2.00
   2 -13  -3   24.91    1.87
  -2 -13   3   19.83    2.07
   2 -13  -3   25.43    1.95
  -2  13  -3   19.60    1.89
  -2 -13   3   19.37    2.16
   2 -13  -3   24.72    1.79
  -2 -13   3   17.96    1.99
   2  13   3   22.47    4.34
  -2  13  -3   13.47    3.40
  -2 -13   3   17.94    1.78
  -2 -13   3   19.27    1.91
   2 -13  -3   26.92    4.24
  -2 -13   4   94.04    3.99
  -2 -13   4   91.26    4.27
  -2 -13   4  105.37    4.77
   2 -13  -4   88.73    3.78
  -2  13  -4  104.09    8.16
   2  13   4   95.24    8.24
  -2 -13   4  100.07    4.29
  -2 -13   4  101.90    4.60
   2 -13  -4   92.10    4.00
  -2  13  -4  109.32    4.42
   2 -13  -4   81.55    7.33
  -2 -13   4   92.21    4.35
  -2 -13   4   94.05    4.36
   2 -13  -4   89.08    3.96
  -2 -13   4   92.32    4.37
   2 -13  -4   83.60    3.79
   2 -13  -5  131.93    4.92
  -2 -13   5  130.11    5.38
   2 -13  -5  147.18    5.23
  -2  13  -5  138.06    5.35
  -2 -13   5  132.70    5.50
  -2 -13   5  125.71    5.28
   2 -13  -5  133.02    9.29
   2 -13  -5  127.88    4.82
  -2  13  -5  119.83    9.11
  -2 -13   5  143.26    5.47
  -2 -13   5  131.90    5.58
   2 -13  -5  129.34    5.13
  -2 -13   5  128.86    5.28
  -2 -13   6   16.39    1.73
  -2  13  -6   16.98    1.77
   2 -13  -6   13.05    1.45
   2 -13  -6   10.02    1.25
  -2 -13   6   13.64    1.65
   2 -13  -6   11.69    1.27
  -2  13  -6   12.68    3.43
  -2 -13   6   17.05    1.78
  -2 -13   6   19.35    2.13
   2 -13  -6   10.33    1.49
  -2 -13   6   16.99    2.19
  -2 -13   6   13.59    1.58
   2 -13  -6    4.98    2.47
   2 -13  -6    9.55    1.31
  -2 -13   7   14.54    1.96
   2 -13  -7   16.74    1.76
  -2  13  -7   17.55    1.83
  -2  13  -7   17.93    1.77
   2 -13  -7   17.49    1.55
   2 -13  -7   16.11    1.36
   2 -13  -7   16.45    1.56
  -2 -13   7   18.21    2.25
  -2  13  -8    1.99    1.13
  -2 -13   8    1.69    1.41
   2 -13  -8    4.48    1.23
   2 -13  -8    4.04    1.00
   2 -13  -8    4.63    0.93
  -2  13  -8    1.69    1.08
  -2 -13   8    1.21    1.48
  -2 -13   9    1.81    1.35
  -2 -13   9    0.93    1.37
   2 -13  -9    0.56    1.07
  -2 -13   9    2.34    1.16
  -2  13  -9    1.18    1.02
  -2  13  -9    2.13    1.03
   2 -13  -9    0.53    0.78
   2 -13  -9    0.32    0.89
   2 -13 -10   15.55    1.46
   2 -13 -10   12.97    1.21
  -2  13 -10   15.75    1.45
  -2 -13  10   15.61    1.83
   2 -13 -10   14.42    1.49
  -2  13 -10   13.78    1.44
  -2 -13  10   15.32    1.53
   2 -13 -11    2.82    0.62
   2 -13 -11    4.09    0.93
  -2  13 -11    4.81    0.93
  -2 -13  11    3.67    0.98
   2 -13 -12    0.31    0.51
  -2  13 -12    0.63    0.57
   2 -13 -12    0.39    0.57
   2 -14  12   33.11    1.44
   2  14 -11    3.77    0.71
   2 -14  11    4.59    0.94
  -2 -14 -10    5.07    0.89
   2 -14  10    6.83    1.24
   2 -14  10    6.65    1.01
   2  14 -10    6.53    1.00
   2 -14   9    0.37    1.06
  -2 -14  -9    0.58    1.05
  -2 -14  -9    1.05    0.94
   2  14  -9    1.63    0.97
   2 -14   9    1.40    1.03
  -2 -14  -9   -0.45    0.84
   2  14  -8   57.39    2.95
   2 -14   8   61.39    3.24
  -2 -14  -8   61.15    2.93
  -2 -14  -8   63.03    3.20
   2 -14   8   59.37    3.14
  -2 -14  -8   58.84    3.19
  -2 -14  -7   10.01    1.35
  -2 -14  -7   11.57    1.65
  -2 -14  -7   10.10    1.39
  -2 -14  -7   10.19    1.67
   2  14  -7    6.39    1.35
  -2 -14  -7   10.99    1.65
   2 -14   7    6.92    1.54
   2 -14   7    6.62    1.46
  -2 -14  -6   32.76    2.32
  -2 -14  -6   38.63    2.67
  -2 -14  -6   32.62    2.26
  -2 -14  -6   36.50    2.57
   2 -14   6   27.00    1.93
  -2 -14  -6   32.38    2.35
   2 -14   6   36.79    2.58
   2 -14   5   34.45    2.52
  -2 -14  -5   36.10    2.56
   2 -14   5   30.51    2.10
  -2 -14  -5   29.42    2.27
  -2  14   5   27.26    4.42
   2  14  -5   23.73    4.22
  -2 -14  -5   31.59    2.52
  -2 -14  -5   34.77    2.41
  -2 -14  -5   32.11    2.37
   2 -14   5   32.65    2.33
  -2 -14  -5   34.32    2.43
  -2 -14  -5   29.07    2.36
  -2 -14  -5   33.67    2.56
  -2 -14  -5   26.39    2.20
  -2 -14  -4   19.57    1.98
   2 -14   4   24.60    2.06
  -2 -14  -4   18.93    1.99
  -2 -14  -4   19.69    2.06
  -2 -14  -4   22.74    1.92
  -2  14   4   19.98    3.91
   2  14  -4   26.05    4.23
  -2 -14  -4   20.24    1.95
  -2 -14  -4   19.03    2.01
   2 -14   4   24.70    1.96
   2 -14   4   22.37    1.84
  -2 -14  -4   22.57    2.14
  -2 -14  -4   23.67    2.18
  -2 -14  -4   19.72    2.06
  -2 -14  -4   22.45    2.10
   2 -14   3   31.03    2.39
   2 -14   3   33.14    2.37
  -2 -14  -3   37.60    2.61
  -2 -14  -3   35.84    2.63
   2 -14   3   33.66    2.25
  -2 -14  -3   38.58    2.38
  -2 -14  -3   34.93    2.62
  -2 -14  -3   38.33    2.75
  -2 -14  -3   37.95    2.78
  -2 -14  -3   44.48    2.80
   2  14  -3   29.58    4.62
  -2  14   3   35.58    5.08
   2 -14   3   31.90    2.27
  -2 -14  -3   37.72    2.74
  -2 -14  -3   38.17    2.67
   2 -14   2   27.80    2.17
   2 -14   2   25.87    2.10
   2 -14   2   24.82    1.90
  -2 -14  -2   31.85    2.14
  -2 -14  -2   32.60    2.48
   2 -14   2   25.10    1.94
  -2  14   2   35.06    5.08
   2  14  -2   22.53    4.15
  -2 -14  -2   31.14    2.52
  -2 -14  -2   32.13    2.58
  -2 -14  -2   31.76    2.41
   2 -14   2   25.63    2.05
  -2 -14  -2   32.82    2.55
   2 -14   1  180.39    5.89
  -2 -14  -1  133.13    5.99
   2  14  -1  189.97   11.25
  -2  14   1  147.34   10.37
  -2 -14  -1  125.13    5.82
   2 -14   1  171.49    5.92
  -2 -14  -1  138.13    5.45
  -2 -14  -1  125.82    5.70
  -2 -14  -1  134.11    5.69
   2 -14   1  169.89    5.59
   2 -14   1  182.84    5.91
  -2 -14   0  491.66   15.67
   2 -14   0  504.23   15.01
  -2 -14   0  505.02   15.71
  -2 -14   0  513.92   15.25
   2 -14   0  523.66   14.98
  -2 -14   0  492.03   14.67
   2 -14   0  500.43   14.63
  -2 -14   0  502.86   14.90
   2  14   0  538.26   22.05
  -2  14   0  549.72   22.21
  -2 -14   0  508.86   15.37
  -2 -14   0  521.09   15.84
  -2 -14   0  503.24   15.14
   2 -14  -1  135.40    5.77
  -2 -14   1  183.33    6.81
  -2 -14   1  182.97    6.75
  -2 -14   1  177.93    6.48
   2 -14  -1  131.92    5.65
   2 -14  -1  140.88    5.65
  -2 -14   1  173.99    5.94
  -2 -14   1  176.21    6.69
   2 -14  -1  148.89    5.97
  -2 -14   1  179.64    5.98
  -2  14  -1  187.65    6.42
  -2 -14   1  181.33    6.77
  -2  14  -1  191.70   11.48
   2  14   1  139.52   10.33
  -2 -14   1  184.60    6.82
  -2 -14   1  180.34    6.42
  -2 -14   1  171.06    6.02
   2 -14  -2   36.39    2.34
  -2 -14   2   35.96    2.71
  -2 -14   2   28.62    2.49
  -2 -14   2   29.06    2.50
   2 -14  -2   34.48    2.07
   2 -14  -2   35.97    2.20
  -2 -14   2   29.48    2.10
  -2 -14   2   27.12    2.53
  -2 -14   2   29.67    2.44
  -2 -14   2   28.83    2.50
  -2 -14   2   32.83    2.34
  -2 -14   2   30.51    2.03
   2 -14  -2   38.08    2.39
  -2  14  -2   31.80    2.33
  -2  14  -2   32.98    4.77
   2  14   2   40.21    5.41
   2 -14  -3   37.40    2.37
  -2 -14   3   33.86    2.65
  -2 -14   3   34.81    2.30
  -2 -14   3   37.39    2.81
   2 -14  -3   37.40    2.24
  -2 -14   3   31.65    2.58
  -2  14  -3   33.49    4.86
   2  14   3   47.80    5.81
   2 -14  -3   38.37    2.38
  -2  14  -3   36.37    2.43
  -2 -14   3   34.12    2.65
  -2 -14   3   36.46    2.62
  -2 -14   3   32.98    2.31
   2 -14  -3   35.82    4.82
  -2 -14   4   17.49    1.64
  -2 -14   4   17.81    1.84
  -2 -14   4   19.29    2.18
   2 -14  -4   14.55    1.45
   2  14   4   18.29    3.91
  -2  14  -4   15.85    3.61
  -2 -14   4   18.72    1.81
  -2 -14   4   19.10    2.01
   2 -14  -4   15.18    1.60
  -2 -14   4   18.45    1.87
   2 -14  -4   14.81    1.63
  -2 -14   4   17.80    1.98
   2 -14  -4   15.54    1.62
  -2  14  -4   20.09    1.90
  -2 -14   4   21.16    2.00
   2 -14  -4   21.94    3.86
  -2 -14   5   29.49    1.97
  -2 -14   5   29.68    2.24
  -2 -14   5   29.34    2.37
  -2 -14   5   31.25    2.46
   2 -14  -5   32.44    2.23
   2 -14  -5   32.55    1.97
  -2  14  -5   33.77    4.76
   2  14   5   27.17    4.54
   2 -14  -5   34.23    2.19
  -2  14  -5   33.10    2.31
  -2 -14   5   37.18    2.87
  -2 -14   5   31.27    2.26
   2 -14  -5   30.24    2.06
  -2 -14   5   30.78    2.37
  -2 -14   5   30.28    2.33
   2 -14  -5   29.22    4.35
  -2 -14   6   35.36    2.34
   2 -14  -6   39.90    2.13
  -2 -14   6   37.91    2.51
  -2  14  -6   41.55    2.51
   2 -14  -6   44.71    2.43
  -2 -14   6   37.24    2.47
  -2 -14   6   38.35    2.73
   2 -14  -6   40.53    2.49
  -2 -14   6   33.46    2.35
  -2 -14   7    7.89    1.76
   2 -14  -7   12.74    1.31
  -2  14  -7    8.78    1.38
  -2 -14   7    6.31    1.54
   2 -14  -7   10.96    1.43
  -2 -14   7   10.93    1.53
  -2  14  -7    8.71    1.43
   2 -14  -7    9.67    1.18
  -2 -14   8   63.98    3.57
   2 -14  -8   65.39    2.69
  -2  14  -8   64.24    3.05
  -2 -14   8   66.24    3.52
   2 -14  -8   65.93    3.10
  -2  14  -8   63.18    3.05
   2 -14  -8   55.48    2.70
   2 -14  -8   61.90    3.02
  -2 -14   8   59.29    3.09
   2 -14  -8   64.80    3.01
  -2 -14   9    1.35    1.25
   2 -14  -9    0.54    0.62
  -2 -14   9    1.28    1.16
   2 -14  -9    0.75    0.97
  -2 -14   9    1.55    0.98
   2 -14  -9    0.17    0.86
  -2  14  -9    1.98    0.96
   2 -14  -9    0.29    0.90
  -2  14  -9    1.03    0.89
  -2  14 -10    6.85    1.02
  -2 -14  10    5.21    0.99
  -2  14 -10    7.97    1.03
   2 -14 -10    3.92    0.93
   2 -14 -10    4.26    0.67
  -2 -14  10    5.07    1.24
   2 -14 -10    5.34    1.01
  -2  14 -11    2.90    0.72
  -2 -14  11    2.87    0.75
  -2 -14  11    3.81    0.92
  -2 -14  12   35.79    1.40
  -2 -15 -11   11.56    0.67
   2 -15  11   19.42    1.12
  -2 -15 -10    1.26    0.55
  -2 -15 -10    1.86    0.76
   2 -15  10    0.80    0.62
   2  15 -10    1.43    0.63
  -2 -15  -9   33.27    2.02
  -2 -15  -9   30.74    1.73
  -2 -15  -9   30.69    1.88
   2 -15   9   31.47    1.94
   2  15  -9   29.39    1.75
  -2 -15  -8   18.84    1.71
  -2 -15  -8   19.42    1.52
   2 -15   8   20.57    1.88
   2 -15   8   19.69    1.77
   2  15  -8   20.47    1.63
  -2 -15  -8   19.52    1.79
  -2 -15  -7   12.16    1.36
  -2 -15  -7   10.96    1.53
   2 -15   7    8.23    1.59
   2  15  -7    8.34    1.36
  -2 -15  -6   21.62    1.90
  -2 -15  -6   26.30    2.16
  -2 -15  -6   20.83    1.89
  -2 -15  -6   23.54    2.18
   2 -15   6   25.56    2.09
   2 -15   6   24.29    1.74
  -2 -15  -5   88.32    4.04
  -2 -15  -5   93.04    4.19
  -2 -15  -5   93.88    4.32
  -2 -15  -5   96.90    4.20
   2 -15   5   86.70    4.03
  -2 -15  -5   95.99    4.21
  -2 -15  -5   97.72    4.30
  -2 -15  -5   95.48    4.35
   2 -15   5   86.06    4.15
   2 -15   5   77.52    3.73
  -2 -15  -5   92.47    4.10
   2 -15   4   17.47    1.72
  -2 -15  -4    7.46    1.47
  -2 -15  -4    9.25    1.38
  -2 -15  -4    9.54    1.65
  -2 -15  -4    9.66    1.54
  -2 -15  -4    7.54    1.55
  -2 -15  -4    9.33    1.56
   2 -15   4   15.49    1.64
  -2 -15  -4    9.64    1.65
  -2 -15  -4   10.33    1.68
  -2 -15  -4    8.23    1.53
   2 -15   3   52.71    2.99
   2 -15   3   50.34    2.90
  -2 -15  -3   49.44    3.10
  -2 -15  -3   48.52    2.72
   2 -15   3   46.28    2.71
  -2 -15  -3   46.68    3.08
  -2 -15  -3   48.31    3.00
  -2 -15  -3   50.46    3.05
  -2 -15  -3   49.42    3.18
   2  15  -3   47.53    5.59
   2 -15   3   48.14    2.79
  -2 -15  -3   46.60    3.04
  -2 -15  -3   44.83    3.00
   2 -15   2  124.03    5.03
   2 -15   2  120.80    5.00
   2 -15   2  116.46    4.80
  -2 -15  -2  126.65    5.46
  -2 -15  -2  126.86    4.88
  -2 -15  -2  127.00    5.49
   2 -15   2  119.17    4.76
  -2 -15  -2  128.49    5.22
   2  15  -2  120.52    9.05
  -2  15   2  124.04    9.32
   2 -15   2  126.91    5.00
  -2 -15  -2  129.47    5.51
  -2 -15  -2  119.69    5.34
   2 -15   1   14.55    1.60
  -2 -15  -1    9.26    1.33
   2 -15   1   14.28    1.45
  -2 -15  -1    8.67    1.52
  -2 -15  -1    8.78    1.57
   2  15  -1   14.55    3.39
  -2  15   1   15.40    3.54
   2 -15   1   17.22    1.72
   2 -15   1   14.64    1.70
  -2 -15  -1   11.51    1.92
  -2 -15   0   91.96    4.18
   2 -15   0   96.43    4.07
   2 -15   0   96.22    4.10
   2 -15   0   97.07    4.23
  -2 -15   0   90.42    3.91
  -2  15   0   94.16    4.21
   2  15   0  102.23    8.34
  -2  15   0   98.47    8.18
  -2 -15   0   95.19    4.69
  -2 -15   0   93.33    4.13
  -2 -15   0   89.88    4.58
  -2 -15   0   96.98    4.61
  -2 -15   0   93.59    4.38
   2 -15   0   93.27    4.18
  -2 -15   0   92.21    4.62
  -2 -15   1   15.86    1.84
   2 -15  -1    8.53    1.33
   2 -15  -1    9.03    1.40
  -2 -15   1   15.72    1.98
  -2 -15   1   16.74    1.53
  -2  15  -1   16.30    1.73
  -2  15  -1   17.80    3.83
   2  15   1    9.31    3.05
  -2 -15   1   15.58    2.00
  -2 -15   1   13.70    1.48
  -2 -15   1   15.94    2.07
  -2 -15   1   16.61    2.10
  -2 -15   1   15.53    1.95
  -2 -15   1   15.80    1.76
  -2 -15   2  115.43    5.27
  -2  15  -2  112.82    8.76
   2  15   2  125.23    9.45
   2 -15  -2  126.24    4.94
  -2 -15   2  115.16    5.27
  -2 -15   2  117.59    5.14
   2 -15  -2  125.81    4.70
  -2 -15   2  111.67    4.51
  -2 -15   2  117.38    5.31
  -2 -15   2  123.30    5.27
  -2 -15   2  118.33    4.94
  -2  15  -2  116.84    4.87
  -2 -15   2  116.88    5.24
   2 -15  -3   40.27    2.29
   2 -15  -3   51.00    2.83
  -2 -15   3   47.85    3.14
   2 -15  -3   53.36    2.83
  -2  15  -3   49.54    2.83
  -2  15  -3   49.53    5.68
  -2 -15   3   48.37    2.64
  -2 -15   3   52.40    3.18
  -2 -15   3   46.54    2.75
  -2 -15   3   48.99    3.06
  -2 -15   3   54.53    3.27
  -2 -15   3   45.65    3.01
   2 -15  -3   47.25    2.56
   2 -15  -4   10.19    1.45
  -2 -15   4   19.82    2.02
  -2 -15   4   19.30    1.67
  -2 -15   4   19.91    1.90
  -2 -15   4   20.83    2.23
   2 -15  -4    9.57    1.26
  -2 -15   4   19.65    1.70
   2 -15  -4   11.17    1.46
  -2  15  -4   22.89    1.90
  -2 -15   4   20.67    2.04
  -2 -15   4   20.23    1.97
  -2 -15   5   80.49    4.19
   2 -15  -5   85.30    3.34
  -2 -15   5   78.45    3.61
  -2 -15   5   70.53    3.55
  -2 -15   5   70.60    3.23
  -2 -15   5   77.83    3.79
   2 -15  -5   80.45    3.48
  -2 -15   5   76.12    3.75
   2 -15  -5   80.33    3.41
  -2 -15   5   72.41    3.64
   2 -15  -5   94.64    3.68
  -2  15  -5   77.00    3.60
   2 -15  -6   27.25    1.99
  -2  15  -6   32.67    2.13
   2 -15  -6   29.43    1.93
  -2 -15   6   27.77    2.04
   2 -15  -6   27.81    2.10
   2 -15  -6   25.42    1.89
  -2 -15   6   32.98    2.16
  -2 -15   6   29.75    2.06
  -2 -15   6   29.57    2.01
  -2 -15   7    8.13    1.48
   2 -15  -7    8.39    1.27
  -2 -15   7    7.44    1.25
   2 -15  -7    8.84    1.31
   2 -15  -7    9.13    1.10
  -2  15  -7    8.50    1.27
  -2  15  -7    7.58    1.28
  -2 -15   7    9.47    1.79
   2 -15  -8   16.68    1.47
  -2 -15   8   18.43    1.55
  -2  15  -8   17.62    1.49
  -2 -15   8   15.48    1.87
   2 -15  -8   16.40    1.54
  -2  15  -8   18.47    1.54
   2 -15  -8   17.46    1.52
  -2 -15   8   15.20    1.69
  -2 -15   9   27.27    1.71
  -2  15  -9   26.61    1.72
   2 -15  -9   31.66    1.79
   2 -15  -9   29.00    1.74
  -2 -15   9   27.09    1.93
  -2  15  -9   29.05    1.70
  -2  15 -10    1.27    0.63
  -2 -15  10    1.37    0.66
   2 -15 -10    2.04    0.74
  -2 -15  10    1.04    0.82
   2 -15 -11   12.29    0.83
  -2  15 -11   17.22    0.93
  -2 -16 -10    6.24    0.54
   2 -16  10    7.17    0.78
  -2 -16  -9   14.53    1.17
   2  16  -9   15.62    1.08
  -2 -16  -9   14.04    1.04
   2 -16   9   14.57    1.20
   2 -16   9   13.81    1.30
  -2 -16  -8    6.00    1.08
   2  16  -8    8.02    1.03
   2 -16   8    9.82    1.31
  -2 -16  -8    6.34    0.92
   2 -16   8    9.33    1.21
   2 -16   7   56.01    2.84
   2  16  -7   51.49    2.49
  -2 -16  -6    5.93    1.15
   2 -16   6    3.71    1.32
   2 -16   6    3.00    1.12
  -2 -16  -6    4.93    1.31
   2  16  -6    2.93    1.12
   2 -16   6    2.63    0.84
  -2 -16  -5    0.98    1.01
  -2 -16  -5    1.41    0.98
  -2 -16  -5    1.14    1.02
   2 -16   5    0.66    1.05
   2 -16   5    1.31    0.94
  -2 -16  -5    0.55    1.14
  -2 -16  -5    0.54    1.00
  -2 -16  -4   65.37    3.55
  -2 -16  -4   70.01    3.54
  -2 -16  -4   63.66    3.38
   2 -16   4   69.81    3.34
  -2 -16  -4   69.77    3.55
  -2 -16  -4   64.70    3.13
  -2 -16  -4   69.45    3.52
  -2 -16  -4   67.90    3.48
   2 -16   4   72.08    3.55
   2 -16   4   67.52    3.27
  -2 -16  -4   67.12    3.44
  -2 -16  -3   44.82    2.94
  -2 -16  -3   46.00    2.82
  -2 -16  -3   43.38    2.76
   2 -16   3   42.59    2.52
  -2 -16  -3   45.37    2.93
  -2 -16  -3   44.46    2.49
  -2 -16  -3   43.10    2.81
  -2 -16  -3   42.60    2.82
   2 -16   3   41.90    2.71
   2 -16   3   40.00    2.60
  -2 -16  -3   45.92    2.93
  -2 -16  -2   32.23    2.33
  -2 -16  -2   31.25    2.49
   2 -16   2   25.33    1.98
  -2 -16  -2   33.28    2.12
  -2  16   2   31.15    2.15
  -2 -16  -2   35.74    2.61
   2 -16   2   24.91    1.92
  -2 -16  -2   34.94    2.62
   2 -16   2   26.47    2.16
   2 -16   2   31.65    2.29
  -2 -16  -2   34.04    2.59
   2 -16   1   87.61    3.68
  -2 -16  -1   70.04    3.34
  -2  16   1   69.86    3.46
   2 -16   1   87.29    3.84
  -2 -16  -1   65.61    3.85
  -2 -16  -1   73.09    3.77
   2 -16   1   85.91    3.72
  -2 -16  -1   70.24    3.98
  -2 -16  -1   69.71    3.53
   2 -16   0  145.94    5.37
  -2 -16   0  150.27    6.11
  -2 -16   0  135.85    5.32
   2 -16   0  133.32    5.00
  -2 -16   0  147.56    5.74
  -2 -16   0  146.80    6.02
  -2 -16   0  143.51    5.24
  -2  16   0  143.64    5.44
  -2 -16   0  143.59    5.95
   2 -16   0  147.51    5.53
   2 -16   0  156.56    5.50
  -2 -16   0  145.28    5.99
   2 -16   0  140.40    5.55
  -2 -16   0  134.11    5.91
  -2 -16   1   91.06    4.16
  -2 -16   1  106.11    4.74
   2 -16  -1   76.73    3.60
  -2 -16   1   99.00    4.30
  -2 -16   1   96.16    4.51
  -2  16  -1  100.08    4.10
  -2 -16   1  102.40    4.66
   2 -16  -1   79.50    3.96
  -2 -16   1  100.36    4.68
   2 -16  -1   84.76    3.83
  -2 -16   1  102.38    4.65
   2 -16  -2   30.29    1.99
  -2  16  -2   25.33    1.99
  -2 -16   2   24.20    2.26
  -2 -16   2   26.56    2.11
  -2 -16   2   25.59    2.33
   2 -16  -2   28.27    1.96
   2 -16  -2   28.80    2.17
  -2 -16   2   21.86    2.31
  -2 -16   2   20.43    2.19
  -2 -16   2   23.85    2.19
   2 -16  -3   44.91    2.41
  -2 -16   3   44.39    2.90
   2 -16  -3   46.16    2.56
  -2  16  -3   48.23    2.63
  -2 -16   3   40.53    2.55
  -2 -16   3   44.01    2.81
   2 -16  -3   45.98    2.70
  -2 -16   3   43.66    2.93
  -2 -16   3   43.48    2.90
  -2 -16   3   43.46    2.90
   2 -16  -4   74.22    3.11
  -2 -16   4   74.94    3.67
   2 -16  -4   73.00    3.37
   2 -16  -4   70.57    3.31
  -2 -16   4   68.92    3.61
  -2  16  -4   72.38    3.34
  -2 -16   4   70.75    3.51
  -2 -16   4   71.83    3.22
   2 -16  -4   62.73    2.92
  -2 -16   4   73.83    3.84
  -2 -16   4   72.61    3.59
  -2 -16   5    2.58    1.02
  -2  16  -5    3.28    1.01
  -2 -16   5    2.64    0.97
  -2 -16   5    2.17    1.10
   2 -16  -5    1.95    1.09
  -2 -16   5    2.36    1.12
   2 -16  -5    2.76    0.93
  -2 -16   5    3.05    1.50
  -2  16  -6    1.99    0.91
   2 -16  -6    5.67    1.23
  -2 -16   6    2.27    0.87
   2 -16  -6    4.81    1.03
  -2 -16   6    1.75    0.86
  -2  16  -6    2.70    1.10
  -2 -16   6    1.34    0.86
   2 -16  -7   41.98    2.23
  -2  16  -7   47.51    2.32
  -2  16  -7   47.35    2.37
  -2  16  -8    7.99    0.99
   2 -16  -8    5.84    1.02
   2 -16  -8    4.33    0.92
  -2  16  -8    7.41    1.01
  -2 -16   8    8.09    1.34
   2 -16  -9   13.51    1.09
  -2  16  -9   13.98    1.08
   2 -16  -9   14.18    1.08
  -2  16 -10    7.54    0.64
   2 -16 -10    6.74    0.63
  -2 -17  -9    1.63    0.37
  -2 -17  -9    1.32    0.42
   2 -17   8   23.39    1.53
  -2 -17  -8   26.61    1.33
   2  17  -8   23.27    1.28
  -2 -17  -8   24.88    1.48
   2 -17   7    9.77    1.22
   2  17  -7    9.64    1.02
   2 -17   6   18.51    1.66
   2 -17   6   14.99    1.06
  -2 -17  -6   21.24    1.70
  -2  17   6   17.05    1.20
   2  17  -6   19.01    1.46
  -2 -17  -5   19.84    1.71
   2 -17   5   28.09    1.91
  -2 -17  -5   20.37    1.56
  -2  17   5   19.13    1.42
   2 -17   5   25.90    1.68
  -2 -17  -5   20.94    1.76
  -2 -17  -5   22.44    1.85
  -2 -17  -4   95.09    4.13
  -2 -17  -4  102.30    4.09
   2 -17   4   90.14    3.79
  -2 -17  -4   91.08    4.02
  -2 -17  -4   95.33    3.68
  -2  17   4   84.00    3.48
  -2 -17  -4   96.48    4.06
   2 -17   4   88.15    3.92
  -2 -17  -4   93.04    3.92
   2 -17   4   79.01    3.66
  -2 -17  -4   93.69    3.95
  -2 -17  -3    3.05    1.24
  -2 -17  -3    3.23    1.21
  -2 -17  -3    3.71    1.25
  -2 -17  -3    4.76    1.37
  -2 -17  -3    3.69    1.28
  -2  17   3    3.50    0.97
  -2 -17  -3    4.18    1.01
  -2 -17  -3    4.56    1.33
   2 -17   3    9.68    1.37
  -2 -17  -3    3.24    1.28
   2 -17   3    8.04    1.37
  -2 -17  -2  116.05    4.58
   2 -17   2  109.03    4.27
  -2 -17  -2  111.17    4.88
  -2 -17  -2  111.44    4.28
  -2  17   2  104.99    4.22
   2 -17   2  102.89    4.14
  -2 -17  -2  113.20    4.88
   2 -17   2  119.12    4.56
  -2 -17  -2  119.74    4.94
   2 -17   2  114.91    4.59
  -2 -17  -2  118.38    4.93
   2 -17   1   90.76    3.83
  -2 -17  -1   93.77    3.76
  -2  17   1   92.00    3.81
   2 -17   1   93.53    3.93
  -2 -17  -1   97.22    4.26
   2 -17   1   97.60    4.15
  -2 -17  -1   84.56    4.28
  -2 -17  -1   99.39    4.55
  -2 -17  -1   89.97    3.87
  -2 -17   0  112.48    4.83
   2 -17   0   90.40    3.67
  -2 -17   0   94.69    3.92
  -2 -17   0   99.59    4.60
  -2 -17   0  105.59    4.46
  -2  17   0  102.98    4.08
  -2 -17   0  106.30    4.72
   2 -17   0  107.28    4.23
  -2 -17   0  100.90    4.67
   2 -17   0  105.76    4.19
   2 -17   0   99.33    4.33
   2 -17  -1   86.05    3.60
  -2 -17   1   90.81    4.38
  -2 -17   1   96.45    4.40
  -2 -17   1   91.93    4.11
  -2  17  -1   92.18    3.82
   2 -17  -1   96.76    4.03
  -2 -17   1   94.95    4.41
   2 -17  -1   93.19    3.84
  -2 -17   1   99.25    4.52
   2 -17  -2  103.81    4.25
  -2 -17   2  119.15    5.02
  -2 -17   2  122.38    4.97
  -2 -17   2  121.09    4.69
  -2  17  -2  117.00    4.45
   2 -17  -2  112.98    4.63
   2 -17  -2  111.09    4.64
  -2 -17   2  119.01    5.02
   2 -17  -2  115.83    4.36
  -2 -17   2  121.52    5.02
  -2 -17   3   10.25    1.55
  -2  17  -3    9.89    1.27
  -2 -17   3   10.10    1.29
  -2 -17   3    8.14    1.39
   2 -17  -3    3.49    1.04
  -2 -17   3   12.49    1.59
  -2 -17   3   12.49    1.64
   2 -17  -3    5.25    1.23
   2 -17  -3    5.41    1.04
  -2 -17   3   11.21    1.58
   2 -17  -4   87.25    3.59
  -2 -17   4   83.98    3.82
  -2  17  -4   82.96    3.46
  -2 -17   4   76.33    3.36
  -2 -17   4   84.72    3.69
  -2 -17   4   90.64    4.03
   2 -17  -4   87.53    3.43
  -2 -17   4   88.81    3.81
   2 -17  -4   90.46    3.66
  -2 -17   4   83.19    3.76
   2 -17  -5   19.53    1.40
  -2 -17   5   27.74    1.87
  -2  17  -5   29.03    1.72
  -2 -17   5   34.51    2.32
   2 -17  -5   21.40    1.73
  -2 -17   5   30.90    1.87
  -2 -17   5   29.11    1.83
  -2  17  -6   22.61    1.50
  -2 -17   6   24.26    2.01
   2 -17  -6   25.79    1.74
  -2  17  -6   24.56    1.64
   2 -17  -6   21.10    1.39
  -2  17  -7    8.72    0.94
   2 -17  -7    8.33    1.11
   2 -17  -7    7.45    0.89
   2 -17  -8   21.39    1.20
  -2  17  -8   22.68    1.26
   2 -17  -9    1.41    0.40
  -2  17  -9    2.08    0.41
   2  18  -7   32.01    1.44
  -2 -18  -7   36.78    1.74
  -2  18   6    5.95    0.53
   2  18  -6    7.31    0.85
   2 -18   5    9.13    0.92
  -2 -18  -5    9.17    1.08
  -2 -18  -5   10.91    1.21
   2 -18   5   10.17    0.89
  -2 -18  -5    9.30    0.98
  -2  18   5    8.15    0.77
   2  18  -5   12.09    1.14
   2 -18   5   10.62    0.98
   2 -18   5   10.95    1.26
  -2 -18  -4   28.16    1.88
  -2 -18  -4   27.84    1.64
  -2  18   4   27.02    1.47
  -2 -18  -4   30.87    2.02
  -2 -18  -4   29.18    1.87
  -2 -18  -4   27.93    1.89
   2 -18   4   28.67    1.91
   2 -18   4   28.35    1.77
  -2 -18  -3   15.54    1.54
   2 -18   3    8.15    1.20
  -2 -18  -3   13.91    1.54
  -2 -18  -3   12.78    1.19
  -2  18   3   12.53    1.10
  -2 -18  -3   13.21    1.53
  -2 -18  -3   13.72    1.40
  -2 -18  -3   13.65    1.48
  -2 -18  -3   12.38    1.45
   2 -18   3    9.79    1.31
   2 -18   2   29.42    1.93
  -2 -18  -2   19.10    1.87
  -2 -18  -2   20.21    1.86
  -2 -18  -2   17.26    1.41
  -2  18   2   16.84    1.34
  -2 -18  -2   17.49    1.53
   2 -18   2   25.92    1.53
  -2 -18  -2   17.07    1.75
  -2 -18  -2   20.64    1.85
   2 -18   2   29.92    1.86
  -2  18   1  146.12    5.01
  -2 -18  -1  158.83    5.85
  -2 -18  -1  140.48    5.04
   2 -18   1  149.36    5.19
  -2 -18  -1  162.32    5.61
   2 -18   1  155.29    5.48
  -2 -18  -1  147.39    5.70
   2 -18   1  144.51    5.04
   2 -18   0  107.61    4.09
  -2  18   0  103.18    3.91
  -2 -18   0  115.30    4.69
  -2 -18   0  113.58    4.42
  -2 -18   0  115.02    4.65
  -2 -18   0  104.08    4.54
   2 -18   0  100.98    4.26
  -2 -18   1  168.87    6.10
  -2 -18   1  173.91    5.85
  -2 -18   1  171.47    6.07
  -2  18  -1  167.18    5.41
  -2 -18   1  172.36    6.13
   2 -18  -1  154.90    5.55
   2 -18  -1  160.45    5.47
  -2 -18   1  170.13    6.11
   2 -18  -2   17.47    1.64
  -2 -18   2   29.67    2.17
  -2 -18   2   29.48    1.85
  -2 -18   2   29.39    2.06
  -2  18  -2   27.93    1.62
   2 -18  -2   16.85    1.38
  -2 -18   2   28.04    2.07
   2 -18  -2   16.98    1.54
   2 -18  -2   15.83    1.40
  -2 -18   2   27.86    2.07
  -2 -18   3   10.93    1.37
  -2 -18   3   12.36    1.26
  -2  18  -3   12.07    1.15
  -2 -18   3   13.77    1.57
   2 -18  -3   16.65    1.49
   2 -18  -3   13.56    1.25
  -2 -18   3   11.54    1.45
   2 -18  -3   16.41    1.32
   2 -18  -3   17.41    1.47
  -2 -18   3   13.39    1.51
  -2 -18   4   27.66    1.75
  -2 -18   4   28.79    1.91
   2 -18  -4   27.47    1.73
  -2 -18   4   29.65    1.80
  -2 -18   4   29.19    1.83
   2 -18  -4   27.47    1.80
  -2  18  -4   28.24    1.60
  -2  18  -5    7.87    0.86
  -2 -18   5    7.28    0.95
  -2 -18   5    6.81    0.89
   2 -18  -5    6.39    0.98
  -2 -18   5    9.28    1.30
   2 -18  -5    6.19    1.01
  -2 -18   5    6.45    0.80
   2 -18  -6   10.61    1.04
   2 -18  -6    9.80    1.04
   2 -18  -7   37.64    1.71
  -2  18  -7   37.66    1.53
   2 -18  -7   35.23    1.64
   2 -18  -7   40.92    1.73
  -2 -19  -6   36.00    1.49
   2  19  -5   14.45    0.93
   2 -19   5   16.14    1.17
   2 -19   4   18.31    1.14
   2  19  -4   22.63    1.21
   2 -19   4   17.13    1.12
  -2 -19  -4   13.78    1.10
  -2 -19  -4   13.32    1.20
   2 -19   4   17.39    1.06
   2 -19   4   17.53    1.28
   2 -19   3    9.31    0.89
  -2 -19  -3   13.83    1.26
  -2  19   3   11.54    0.76
   2 -19   3    8.09    1.05
   2 -19   3    8.59    0.92
  -2 -19  -3   13.25    1.06
  -2 -19  -3   13.54    1.31
  -2 -19  -2    9.49    1.19
  -2 -19  -2    8.60    1.16
   2 -19   2    7.81    0.95
  -2 -19  -2    5.84    0.80
  -2  19   2    6.84    0.70
  -2 -19  -2    6.89    1.14
   2 -19   2    7.35    1.09
  -2 -19  -1    0.60    0.95
   2 -19   1    0.27    0.71
   2 -19   1    0.25    0.56
  -2 -19  -1    0.81    1.00
   2 -19   1   -0.15    0.83
  -2  19   1    0.74    0.49
  -2 -19   0    0.37    0.88
   2 -19   0   -0.10    0.65
  -2 -19   0    0.82    0.99
  -2 -19   0    0.82    0.96
  -2  19   0    0.07    0.51
   2 -19  -1    1.28    0.68
  -2  19  -1    1.05    0.54
  -2 -19   1   -0.04    0.81
   2 -19  -1    1.02    0.74
   2 -19  -1    0.88    0.73
  -2 -19   1    1.49    0.88
  -2 -19   1    1.35    1.01
   2 -19  -1    0.66    0.84
  -2 -19   1    0.80    0.94
   2 -19  -2    8.22    0.95
  -2  19  -2    7.21    0.77
  -2 -19   2    7.43    1.11
  -2 -19   2    7.65    1.07
   2 -19  -2    7.16    1.00
   2 -19  -2    6.76    0.92
   2 -19  -2    5.53    0.69
  -2 -19   2    7.39    1.08
  -2 -19   2    7.47    1.23
   2 -19  -2    6.98    1.05
   2 -19  -3   13.15    1.10
  -2  19  -3    8.68    0.81
  -2 -19   3    9.52    1.06
   2 -19  -3   11.62    1.20
   2 -19  -3   12.26    0.95
  -2 -19   3    9.98    1.13
  -2 -19   3    9.87    1.21
   2 -19  -4    9.89    0.98
  -2  19  -4   15.30    0.90
   2 -19  -4   10.28    0.93
  -2 -19   4   12.23    0.88
   2 -19  -4   10.81    1.10
  -2 -19   4   14.91    1.07
  -2 -19   4   14.60    1.11
   2 -19  -5   23.84    1.23
   2 -19  -5   20.94    1.30
   2 -19  -5   21.35    1.14
   2 -19  -6   34.87    1.44
   2 -19  -6   36.18    1.40
   2 -20   3    7.55    0.61
  -2 -20  -3   14.49    0.93
   2 -20   2    9.27    0.70
   2 -20   2   11.63    0.82
   2 -20   2   11.36    0.88
   2  20  -2   10.00    0.69
   2 -20   2   11.95    0.92
  -2 -20  -2    8.04    0.83
   2 -20   1   36.23    1.72
  -2 -20  -1   41.43    1.89
  -2 -20  -1   38.24    1.84
   2 -20   1   38.05    1.76
   2 -20   1   33.63    1.61
   2 -20   1   39.88    1.69
  -2 -20  -1   39.61    1.83
   2 -20   0    6.44    0.81
  -2 -20   0    7.48    0.92
  -2 -20   0    7.63    0.91
  -2 -20   0    6.31    0.86
   2 -20  -1   38.76    1.76
   2 -20  -1   33.42    1.53
  -2 -20   1   40.80    1.81
  -2 -20   1   41.02    1.88
  -2 -20   1   40.92    1.89
   2 -20  -1   37.49    1.76
   2 -20  -1   38.66    1.76
   2 -20  -1   38.57    1.68
   2 -20  -2    6.95    0.70
  -2 -20   2    9.37    0.77
  -2 -20   2   10.21    0.88
   2 -20  -2    6.67    0.73
  -2 -20   2   11.20    0.93
   2 -20  -2    6.58    0.73
   2 -20  -2    6.63    0.67
   2 -20  -3   12.62    0.86
   2 -20  -3   13.63    0.87
  -3   0   0    0.71    1.18
   3   0   0    0.16    0.80
  -3   0   1   52.79    3.77
  -3   0  -1   55.76    3.39
   3   0   1   50.25    2.08
   3   0   2  162.10    5.10
  -3   0   2  159.12    4.94
   3   0   3   62.33    3.26
  -3   0   3   64.16    3.15
  -3   0  -4  116.92    4.46
   3   0   4  124.19    5.72
  -3   0   4  120.97    5.53
  -3   0  -5   66.12    3.08
  -3   0   5   69.52    2.67
   3   0   5   65.97    4.40
  -3   0   5   68.84    4.34
  -3   0  -6   48.95    2.74
  -3   0   6   51.00    2.17
   3   0   6   48.08    4.15
  -3   0   6   49.89    4.13
  -3   0  -7    3.24    1.25
  -3   0   7    2.45    0.70
   3   0   7    3.86    1.95
  -3   0   7    3.93    1.83
  -3   0   8   17.65    1.86
   3   0  -8   18.71    1.74
  -3   0   8   20.25    2.01
  -3   0   8   17.79    1.93
  -3   0   8   18.94    2.15
  -3   0  -8   17.94    1.33
  -3   0  -8   19.48    1.40
  -3   0  -8   17.60    2.09
  -3   0   8   19.46    1.31
  -3   0  -8   19.74    1.47
   3   0   8   20.43    3.39
  -3   0   8   19.64    3.24
   3   0  -9   11.74    1.60
  -3   0   9   12.23    1.87
  -3   0   9   14.25    2.11
  -3   0  -9   11.98    1.38
  -3   0  -9   11.66    1.28
  -3   0  -9   10.94    1.45
   3   0  -9   12.18    1.55
  -3   0   9   14.33    1.97
  -3   0  -9   13.51    1.49
  -3   0  -9   11.55    1.94
  -3   0  -9   13.13    1.31
   3   0   9   16.37    3.31
  -3   0   9    9.86    2.82
  -3   0 -10   32.64    2.19
   3   0 -10   36.71    2.57
  -3   0 -10   36.28    2.96
  -3   0 -10   37.80    2.39
   3   0 -10   37.91    2.67
  -3   0  10   39.53    3.00
  -3   0  10   35.58    2.74
  -3   0  10   36.65    2.98
  -3   0 -10   35.72    2.06
  -3   0 -10   36.90    2.44
   3   0 -10   35.64    2.47
  -3   0 -10   42.42    2.28
   3   0  10   41.19    5.10
  -3   0  10   38.71    4.87
  -3   0 -11   21.07    1.77
  -3   0  11   19.88    2.23
  -3   0  11   19.95    2.39
  -3   0 -11   20.25    1.67
  -3   0 -11   20.84    1.92
   3   0 -11   20.45    1.95
  -3   0  11   21.77    2.36
  -3   0 -11   21.38    1.99
  -3   0 -11   17.81    2.26
   3   0  11   22.51    4.14
  -3   0  11   19.67    3.66
   3   0 -11   20.43    2.07
   3   0 -11   21.73    2.09
  -3   0 -11   19.50    1.73
  -3   0 -12   68.44    3.44
  -3   0  12   67.05    3.78
  -3   0  12   66.55    4.01
  -3   0 -12   68.01    3.14
   3   0 -12   71.93    3.63
   3   0 -12   70.47    3.62
  -3   0 -12   63.20    3.32
   3   0 -12   65.69    3.36
  -3   0  12   75.08    4.00
  -3   0 -12   58.66    3.71
  -3   0 -12   68.19    3.11
  -3   0  13   11.10    1.94
   3   0 -13    8.77    1.51
  -3   0 -13   10.71    1.37
  -3   0  13   10.13    1.74
  -3   0  13   12.71    1.76
   3   0  13    9.76    1.24
   3   0 -13    9.70    1.40
  -3   0  14    5.60    1.53
  -3   0 -14    5.54    0.96
   3   0 -14    6.96    1.21
  -3   0  14    5.49    1.34
   3   0 -14    5.85    1.03
   3   0  14    5.32    0.89
  -3   0  15   29.03    1.89
  -3   0 -15   25.39    1.26
   3   0  15   30.44    1.70
  -3   0 -15   31.91    1.66
  -3   0  15   28.22    1.76
  -3   0  16    3.19    0.50
   3   0  16    1.82    0.43
  -3  -1 -15    1.27    0.46
  -3  -1 -15    0.47    0.60
  -3  -1 -15    0.83    0.68
  -3   1  15    1.09    0.94
  -3   1  15    1.25    0.87
  -3  -1 -14    0.25    0.72
  -3  -1 -14    0.06    0.91
   3   1 -14    0.88    0.95
  -3   1  14    0.61    1.29
   3   1 -14    0.18    0.77
   3  -1  14    0.63    0.77
  -3   1  14    0.48    0.86
  -3   1  14   -0.17    1.08
  -3   1  13   62.73    3.49
  -3   1  13   65.72    3.71
   3   1 -13   61.18    3.16
  -3  -1 -13   63.55    3.01
   3  -1  13   55.13    2.79
   3   1 -13   56.31    2.93
  -3   1  12    1.55    1.49
  -3   1  12    2.37    1.62
   3   1 -12    2.07    1.12
  -3  -1 -12    1.46    1.12
   3   1 -12    2.43    1.36
  -3  -1 -12    1.74    0.89
   3   1 -12    3.14    1.33
  -3  -1 -12    3.45    1.15
  -3   1  12    2.52    1.42
  -3   1  11  115.78    5.21
  -3   1  11  116.67    5.43
  -3  -1 -11  112.74    4.18
   3   1 -11  105.01    4.62
  -3  -1 -11  108.43    4.68
  -3  -1 -11  101.58    4.38
   3   1 -11  110.96    4.84
   3   1 -11  112.69    4.87
  -3  -1 -11  111.89    4.45
  -3  -1 -11  118.27    4.85
  -3   1  11  108.96    5.19
   3  -1  11  113.37    8.68
  -3   1  11  103.84    8.13
  -3  -1 -10   49.24    2.75
   3   1 -10   53.52    3.09
  -3   1  10   60.63    3.71
  -3  -1 -10   51.77    2.53
  -3  -1 -10   50.90    2.95
   3   1 -10   55.32    3.04
  -3  -1 -10   54.76    2.88
  -3   1  10   51.95    3.38
  -3   1  10   52.45    3.44
  -3  -1 -10   60.35    2.78
  -3   1  10   49.50    5.38
   3  -1  10   52.24    5.80
   3   1  -9   19.45    1.89
  -3   1   9   23.41    2.27
  -3   1   9   22.98    2.30
  -3  -1  -9   19.50    1.64
  -3  -1  -9   21.21    1.83
   3   1  -9   18.54    1.77
  -3  -1  -9   22.23    1.79
  -3  -1  -9   26.78    1.74
  -3   1   9   23.31    2.43
  -3   1   9   18.44    3.55
   3  -1   9   20.49    3.60
  -3   1   8   24.70    2.18
  -3  -1  -8   29.26    1.96
  -3   1   8   23.12    3.51
   3  -1   8   23.65    3.63
  -3   1   8   24.35    1.46
  -3  -1  -8   25.14    1.50
  -3   1   8   25.58    2.38
  -3   1   7  115.79    3.95
  -3   1   7  102.33    6.72
   3  -1   7  121.29    7.23
  -3   1   6   10.05    1.00
   3  -1   6    6.76    2.01
  -3   1   6   10.22    2.14
  -3   1   5   60.92    2.51
  -3   1   5   51.82    3.88
   3  -1   5   59.39    4.16
  -3  -1  -4  136.56    4.86
  -3   1   4  133.11    5.93
   3  -1   4  148.03    6.30
   3  -1   3   98.33    4.21
  -3   1   3   85.42    3.96
   3  -1   2   22.37    1.43
  -3   1   2   26.03    1.47
   3  -1   1   21.78    1.57
  -3   1   1   20.64    2.67
  -3  -1  -1   22.26    1.98
   3  -1   0   11.20    1.50
  -3   1   0   13.11    2.02
  -3  -1   0   10.13    1.58
  -3   1  -1   21.36    2.33
  -3  -1   1   25.44    2.52
  -3   1  -2   31.98    2.72
   3   1   2   29.38    1.71
  -3  -1   2   25.63    1.44
  -3  -1   3   92.87    4.03
   3   1   3   91.59    4.20
   3   1   4  137.82    6.23
  -3  -1   4  143.29    6.16
  -3  -1   4  145.67    4.58
  -3   1  -4  142.13    4.99
   3   1   5   53.79    3.95
  -3  -1   5   52.44    3.81
  -3  -1   5   51.55    2.17
  -3   1  -5   54.67    2.70
  -3  -1   6    6.81    1.93
   3   1   6   11.33    2.32
  -3   1  -6    7.37    1.27
  -3  -1   6    8.75    0.93
   3   1   7  120.11    7.28
  -3  -1   7  114.86    6.99
  -3   1  -7  118.06    4.99
  -3  -1   7  111.97    3.91
  -3   1  -8   22.42    1.48
  -3   1  -8   21.31    1.54
  -3  -1   8   22.96    1.41
  -3   1  -8   22.09    2.26
  -3  -1   8   19.87    3.22
   3   1   8   22.59    3.57
  -3  -1   8   21.46    2.14
  -3  -1   8   22.64    2.08
   3  -1  -8   25.47    1.96
  -3  -1   8   18.77    1.96
  -3  -1   9   22.56    2.15
  -3  -1   9   19.17    3.55
   3   1   9   26.86    4.00
   3  -1  -9   25.42    1.98
  -3   1  -9   20.66    1.79
  -3   1  -9   22.02    1.61
  -3   1  -9   22.71    1.66
  -3   1  -9   20.68    1.64
  -3   1  -9   22.15    2.36
  -3  -1   9   20.40    2.30
   3  -1  -9   23.98    2.07
   3  -1  -9   24.17    2.06
  -3  -1   9   21.99    2.15
  -3  -1  10   47.59    5.34
   3   1  10   58.92    6.11
   3  -1 -10   52.52    3.03
  -3   1 -10   52.85    2.95
  -3   1 -10   52.01    2.74
  -3   1 -10   56.84    2.71
  -3  -1  10   55.78    3.53
   3  -1 -10   50.19    3.04
   3  -1 -10   52.43    3.18
  -3   1 -10   57.47    3.61
  -3   1 -10   55.61    2.92
  -3   1 -10   48.23    2.71
  -3  -1  10   53.69    3.33
  -3  -1  11  110.03    5.04
  -3  -1  11  105.13    8.17
   3   1  11  114.32    8.66
  -3   1 -11  108.60    4.19
  -3   1 -11  107.95    4.62
   3  -1 -11  111.76    4.73
  -3   1 -11  111.68    4.51
   3  -1 -11  111.30    4.86
   3  -1 -11  110.76    4.81
  -3   1 -11  103.10    4.36
  -3  -1  11  107.40    5.23
  -3   1 -11  117.03    5.32
  -3  -1  12    0.74    1.25
   3  -1 -12    4.22    1.45
  -3   1 -12    3.08    1.17
  -3   1 -12    2.55    1.12
  -3   1 -12    4.02    1.50
   3  -1 -12    1.78    1.17
  -3   1 -12    3.56    1.18
  -3  -1  12    3.62    1.57
  -3   1 -12    2.91    0.96
   3  -1 -12    1.32    1.20
  -3   1 -13   58.92    2.57
  -3   1 -13   65.14    3.07
   3   1  13   55.45    2.70
  -3  -1  13   61.85    3.53
  -3  -1  13   60.49    3.34
   3  -1 -13   61.64    3.20
  -3   1 -13   55.00    3.34
   3  -1 -13   58.76    2.97
   3  -1 -14    0.26    0.82
  -3  -1  14    1.49    1.08
  -3   1 -14   -0.17    0.89
  -3   1 -14    0.32    0.75
   3  -1 -14    0.36    0.94
  -3   1 -15    0.79    0.45
  -3   1 -15    0.32    0.63
   3   1  15    1.63    0.75
  -3   1 -15    0.59    0.67
  -3  -1  15    0.85    0.70
  -3  -2 -15    7.38    0.90
  -3  -2 -15    6.96    0.67
   3  -2  15    8.49    1.01
  -3   2  15    5.91    1.11
  -3   2  15    6.58    1.09
   3  -2  15    6.42    0.75
   3   2 -15    7.61    0.90
   3   2 -14    6.67    1.18
  -3  -2 -14    7.48    1.00
  -3   2  14    8.48    1.47
  -3  -2 -14    8.65    1.29
   3   2 -14    7.41    1.06
   3  -2  14    8.09    1.11
  -3  -2 -13   -0.39    0.89
  -3  -2 -13    0.97    1.06
   3   2 -13    0.61    1.07
  -3   2  13    1.10    1.51
  -3  -2 -13    1.15    0.71
   3  -2  13    0.14    0.86
   3   2 -13    0.92    0.98
  -3  -2 -12   23.19    1.94
   3   2 -12   17.00    1.97
   3   2 -12   19.05    1.84
  -3  -2 -12   23.19    1.99
   3   2 -12   18.67    1.93
  -3  -2 -12   25.82    2.35
  -3   2  12   23.52    2.47
  -3  -2 -11   63.94    3.35
  -3  -2 -11   62.29    3.10
   3   2 -11   57.87    3.35
  -3   2  11   66.47    3.95
  -3  -2 -11   63.20    2.81
   3  -2  11   56.25    6.12
  -3   2  11   52.36    5.90
  -3   2  11   70.83    3.87
  -3  -2 -11   67.27    3.12
   3   2 -11   53.35    3.12
  -3  -2 -11   63.71    3.33
  -3  -2 -11   65.41    3.80
  -3  -2 -10   60.17    3.23
  -3  -2 -10   49.60    2.77
   3   2 -10   50.47    3.05
  -3   2  10   59.90    3.74
  -3  -2 -10   54.92    2.57
   3  -2  10   52.32    5.75
  -3   2  10   53.43    5.70
  -3  -2 -10   58.26    3.58
  -3  -2 -10   58.72    2.93
   3   2 -10   52.31    2.98
  -3  -2 -10   54.76    3.06
  -3   2  10   58.38    3.53
  -3   2   9  247.04    8.91
  -3  -2  -9  239.66    7.27
   3  -2   9  248.85   12.63
  -3   2   9  236.29   12.20
   3   2  -9  222.81    7.87
  -3  -2  -9  229.33    7.94
  -3   2   9  234.66    7.16
  -3  -2  -9  245.11    8.73
  -3  -2  -9  241.18    7.90
  -3  -2  -9  244.43    8.19
  -3   2   9  246.02    8.59
  -3   2   8   15.44    2.04
  -3  -2  -8   15.53    1.20
   3  -2   8   17.18    3.21
  -3   2   8   13.35    2.88
  -3  -2  -8   17.85    1.58
  -3   2   8   15.16    1.80
  -3  -2  -8   18.94    1.35
   3   2  -8   17.35    1.57
  -3  -2  -8   14.06    1.47
  -3   2   8   16.04    1.98
  -3   2   8   16.11    1.19
  -3  -2  -8   17.49    1.93
  -3   2   7   83.09    3.08
  -3  -2  -7   79.11    3.91
  -3   2   7   70.19    5.55
   3  -2   7   80.33    5.93
  -3   2   6   71.36    2.82
  -3  -2  -6   66.43    3.30
  -3   2   6   62.75    4.83
  -3  -2  -5   56.50    2.77
   3  -2   5   63.91    4.36
  -3   2   5   53.34    3.96
   3   2  -4   72.84    4.25
  -3  -2  -4   71.94    3.09
   3  -2   4   77.34    4.35
  -3   2   4   70.93    4.15
   3   2  -3  155.66    6.09
  -3   2   3  152.13    5.98
   3  -2   3  152.37    5.96
  -3   2   2    2.35    0.83
   3   2  -2    1.58    0.77
   3   2  -1   10.82    0.85
  -3  -2  -1   10.63    1.27
   3  -2   1   11.79    1.42
  -3   2   1   14.49    2.38
  -3   2   1    9.47    0.79
  -3   2   1   11.15    0.88
  -3  -2   0  217.04    7.49
   3  -2   0  212.50    7.96
  -3   2   0  216.26    8.90
  -3   2  -1   10.24    0.80
  -3   2  -1    9.19    1.94
   3   2   1    9.47    0.85
   3   2   1    8.00    0.72
  -3   2  -2    2.59    1.42
   3   2   2    2.44    0.79
  -3   2  -2    1.66    0.74
  -3   2  -3  149.02    5.96
  -3  -2   3  147.30    5.84
  -3   2  -4   71.05    3.07
  -3  -2   4   73.92    2.66
  -3  -2   4   70.15    4.07
   3   2   4   75.01    4.32
  -3  -2   5   58.33    2.32
  -3   2  -5   58.81    2.83
  -3  -2   5   55.96    4.03
   3   2   5   49.75    3.97
  -3  -2   6   76.11    2.82
  -3   2  -6   74.94    3.49
  -3  -2   6   70.10    5.01
   3   2   6   65.95    5.06
  -3  -2   7   76.17    2.93
  -3   2  -7   77.94    3.86
  -3  -2   7   79.35    5.76
   3   2   7   82.78    6.06
   3  -2  -8   17.44    1.75
   3  -2  -8   16.37    1.71
  -3  -2   8   21.04    2.05
  -3  -2   8   18.93    2.13
  -3   2  -8   19.39    1.38
   3  -2  -8   16.20    1.61
  -3   2  -8   18.22    1.34
  -3  -2   8   18.76    2.10
  -3   2  -8   20.19    2.10
  -3  -2   8   17.19    1.82
  -3   2  -8   16.66    1.40
  -3   2  -8   20.76    1.52
  -3  -2   8   22.12    3.41
   3   2   8   17.10    3.26
  -3  -2   9  242.63    8.64
   3  -2  -9  237.14    8.17
   3  -2  -9  247.65    8.35
  -3  -2   9  243.61    8.80
  -3   2  -9  230.50    7.32
  -3  -2   9  226.03   12.06
   3   2   9  248.88   12.78
  -3   2  -9  252.49    8.98
  -3   2  -9  242.49    7.57
  -3   2  -9  226.89    7.71
  -3  -2   9  252.01    8.91
  -3  -2   9  236.01    8.39
  -3   2  -9  231.77    7.90
   3  -2  -9  246.39    8.18
  -3  -2  10   51.91    3.21
  -3  -2  10   51.57    3.45
  -3   2 -10   49.02    2.87
   3  -2 -10   56.12    3.13
  -3   2 -10   50.41    2.75
  -3   2 -10   52.13    2.60
  -3   2 -10   54.51    3.54
  -3  -2  10   54.67    3.56
  -3  -2  10   42.62    5.12
   3   2  10   52.59    5.88
  -3  -2  10   51.83    3.34
   3  -2 -10   54.44    3.13
   3  -2 -10   57.88    3.27
  -3   2 -11   61.90    3.11
  -3   2 -11   51.61    2.91
  -3  -2  11   60.24    3.79
  -3   2 -11   55.79    3.13
   3  -2 -11   69.88    3.47
  -3   2 -11   65.01    2.91
   3  -2 -11   65.63    3.48
   3  -2 -11   66.05    3.58
  -3  -2  11   59.65    3.81
  -3   2 -11   62.95    3.77
  -3  -2  11   53.18    3.37
  -3  -2  11   54.11    5.76
   3   2  11   70.40    6.69
  -3  -2  12   21.01    2.42
   3  -2 -12   22.84    2.12
   3  -2 -12   23.97    2.15
  -3   2 -12   18.32    1.60
  -3  -2  12   17.99    2.00
  -3  -2  12   19.36    2.28
  -3   2 -12   18.12    1.79
   3  -2 -12   27.00    2.12
  -3   2 -12   18.85    2.14
  -3  -2  13    0.52    1.49
  -3   2 -13    0.45    0.69
   3  -2 -13    0.74    1.13
   3  -2 -13    0.85    1.00
  -3  -2  13    0.93    1.32
  -3   2 -13    0.55    0.95
  -3   2 -13    0.56    1.08
  -3  -2  13   -0.18    1.16
  -3   2 -14    9.40    1.30
  -3   2 -14    7.75    1.04
  -3  -2  14    8.98    1.57
  -3  -2  15    8.75    1.16
  -3   2 -15    8.27    0.68
  -3  -2  15    8.21    1.03
  -3   2 -15    9.22    0.95
  -3   2 -15    6.13    0.90
   3   2  15    7.63    0.99
   3  -3  15   16.06    1.24
   3   3 -15   14.61    1.09
  -3  -3 -15   13.54    0.84
   3  -3  15   13.71    1.02
   3   3 -15   10.02    0.77
  -3   3  15   18.18    1.33
   3   3 -14    1.73    0.94
   3  -3  14    0.67    0.86
  -3   3  14    2.09    1.21
  -3  -3 -14    3.39    0.85
  -3  -3 -14    1.75    0.89
   3   3 -14    1.06    0.81
  -3   3  13   11.56    1.82
   3   3 -13   11.80    1.42
  -3  -3 -13   10.59    1.60
   3  -3  13   14.08    1.45
  -3  -3 -13   11.49    1.07
  -3   3  13   12.80    1.91
  -3  -3 -13   11.83    1.34
   3   3 -13   12.21    1.56
   3   3 -12   14.15    1.63
  -3  -3 -12   17.36    1.78
   3   3 -12   17.02    1.95
  -3   3  12   18.65    2.18
  -3  -3 -12   18.48    2.05
  -3  -3 -12   18.77    1.78
  -3   3  12   19.59    2.26
  -3  -3 -11   41.28    2.59
  -3   3  11   39.39    3.07
  -3  -3 -11   36.61    2.03
   3   3 -11   30.77    2.30
  -3  -3 -11   35.38    2.49
   3   3 -11   31.63    2.51
  -3   3  11   39.00    2.96
  -3  -3 -11   34.09    2.75
  -3  -3 -11   39.10    2.28
   3  -3  11   30.61    4.58
  -3   3  11   27.54    4.25
  -3  -3 -10   45.21    2.75
  -3   3  10   47.94    3.24
  -3   3  10   50.34    3.42
  -3  -3 -10   42.20    2.19
  -3  -3 -10   45.42    2.77
   3   3 -10   47.32    2.72
  -3  -3 -10   38.88    2.44
  -3  -3 -10   46.96    3.14
   3  -3  10   50.76    5.61
  -3   3  10   40.94    5.08
  -3  -3 -10   42.95    2.49
  -3   3   9   32.80    2.57
   3   3  -9   34.06    2.25
  -3  -3  -9   27.21    2.15
  -3   3   9   33.62    2.74
  -3   3   9   35.09    2.88
  -3  -3  -9   33.42    1.94
  -3  -3  -9   31.68    2.63
  -3   3   9   32.30    1.66
  -3  -3  -9   31.66    2.13
   3  -3   9   33.68    4.48
  -3   3   9   30.41    4.20
  -3  -3  -9   34.16    2.35
  -3   3   8    5.46    1.35
  -3   3   8    5.96    1.53
  -3   3   8    7.51    1.52
  -3  -3  -8    6.08    0.92
  -3   3   8    5.62    2.23
   3   3  -8    9.42    1.26
  -3  -3  -8    9.43    1.06
  -3  -3  -8    5.16    1.07
  -3  -3  -8    6.24    1.17
  -3   3   8    6.16    0.85
  -3  -3  -8    4.98    1.41
  -3  -3  -8    6.52    1.17
  -3  -3  -8    6.49    1.02
  -3  -3  -7   53.77    3.08
  -3   3   7   55.93    2.39
  -3  -3  -7   52.74    2.64
  -3   3   7   49.94    3.00
  -3  -3  -7   56.69    2.41
   3  -3   7   61.51    5.20
  -3   3   7   51.97    4.78
   3  -3   6   85.29    5.80
  -3   3   6   70.96    5.34
  -3  -3  -6   79.14    3.65
  -3   3   6   91.62    3.36
   3  -3   5  150.41    7.31
  -3   3   5  139.13    6.99
  -3  -3  -5  134.36    5.07
   3   3  -5  147.87    7.15
  -3   3   4   68.30    4.16
   3  -3   4   62.14    4.06
  -3  -3  -4   64.32    2.86
   3   3  -4   64.45    4.13
  -3   3   3  352.97   11.53
   3  -3   3  331.10   11.29
   3   3  -3  351.25   11.62
   3   3  -2  234.45    8.06
   3  -3   1   37.58    2.71
  -3   3   1   35.56    3.62
   3   3  -1   35.33    2.08
  -3  -3   0  272.07    8.56
   3  -3   0  289.94   10.05
  -3   3   0  292.82   11.07
   3   3   0  259.33    8.37
  -3   3   0  283.07    8.47
   3  -3  -1   37.13    3.21
  -3   3  -1   38.80    3.41
  -3   3  -1   36.28    2.08
   3   3   1   37.15    2.08
  -3   3  -2  222.23    9.26
  -3   3  -2  223.48    7.69
  -3   3  -3  340.01   11.42
  -3  -3   3  332.88    9.56
   3   3   3  371.84   11.74
  -3  -3   3  340.00   11.20
  -3   3  -4   63.97    4.04
  -3  -3   4   66.88    2.47
  -3   3  -4   59.08    2.83
   3   3   4   71.20    4.34
  -3  -3   4   70.24    4.13
  -3   3  -5  133.62    6.87
   3   3   5  151.90    7.43
  -3  -3   5  135.24    6.86
  -3  -3   5  142.20    4.53
  -3   3  -5  140.68    5.16
  -3  -3   6   79.20    5.46
   3   3   6   85.28    5.92
  -3  -3   6   83.94    3.09
  -3   3  -6   87.01    3.86
  -3  -3   7   48.77    4.66
   3   3   7   56.19    5.08
  -3   3  -7   50.08    2.14
  -3  -3   7   51.43    3.15
  -3   3  -7   54.13    3.09
  -3  -3   7   50.89    3.14
   3  -3  -8    4.75    1.23
  -3  -3   8   10.28    1.74
   3  -3  -8    6.65    1.32
  -3  -3   8    8.16    1.38
  -3  -3   8    8.79    1.63
  -3   3  -8    9.47    1.04
  -3   3  -8    9.25    1.04
  -3   3  -8    9.40    1.24
  -3   3  -8    7.98    1.07
  -3   3  -8   10.67    1.71
   3  -3  -8    4.82    1.17
  -3  -3   8    8.32    2.39
   3   3   8    7.48    2.72
  -3   3  -8    9.93    1.17
   3  -3  -9   29.63    2.33
  -3  -3   9   35.08    2.72
   3  -3  -9   30.12    2.39
  -3  -3   9   30.12    2.62
  -3   3  -9   33.13    1.87
   3  -3  -9   30.79    2.29
  -3   3  -9   32.91    2.22
  -3   3  -9   35.71    2.84
  -3  -3   9   29.52    2.37
  -3   3  -9   32.00    2.05
  -3   3  -9   34.13    2.00
  -3  -3   9   33.21    4.44
   3   3   9   35.82    4.74
   3  -3 -10   40.43    2.80
   3  -3 -10   41.96    2.90
  -3  -3  10   46.09    3.22
  -3  -3  10   47.50    2.99
  -3  -3  10   47.70    3.27
  -3   3 -10   45.54    2.38
  -3   3 -10   45.56    2.71
   3  -3 -10   46.03    2.85
  -3  -3  10   47.97    3.35
  -3   3 -10   52.70    3.36
  -3   3 -10   49.24    2.44
  -3   3 -10   49.09    2.68
  -3  -3  10   42.98    5.15
   3   3  10   40.13    5.27
  -3  -3  11   34.19    2.75
   3  -3 -11   39.73    2.76
  -3  -3  11   31.68    2.83
  -3   3 -11   32.89    2.71
  -3  -3  11   29.96    2.45
  -3  -3  11   32.88    2.80
  -3  -3  11   30.00    4.42
   3   3  11   40.46    5.15
  -3   3 -11   33.33    2.11
  -3   3 -11   29.81    2.18
  -3   3 -11   33.22    2.01
  -3   3 -11   32.35    2.21
   3  -3 -11   36.45    2.56
  -3   3 -11   30.27    2.24
   3  -3 -12   17.84    1.98
  -3   3 -12   16.75    1.52
  -3  -3  12   16.15    2.12
  -3   3 -12   16.58    2.02
  -3   3 -12   13.64    1.64
   3  -3 -12   17.97    1.83
  -3  -3  12   15.06    2.09
  -3  -3  12   15.73    1.83
  -3   3 -13    9.91    1.58
  -3   3 -13   12.68    1.42
  -3   3 -13   11.13    1.09
  -3  -3  13   13.14    1.86
  -3  -3  13   13.74    1.91
  -3   3 -14    0.53    0.65
  -3   3 -14    1.38    0.96
  -3  -3  14    2.26    1.18
  -3  -3  14   -0.39    1.13
  -3  -3  15   14.63    1.28
  -3  -3  15   15.88    1.35
  -3   3 -15   14.99    1.13
   3   3  15   15.95    1.14
  -3   3 -15   11.86    0.78
  -3   4  15    2.55    0.70
  -3   4  15    2.00    0.82
   3  -4  15    3.62    0.67
  -3  -4 -15    2.23    0.44
   3   4 -15    4.02    0.68
  -3  -4 -14   17.62    1.30
   3   4 -14   18.49    1.49
   3   4 -14   17.61    1.34
  -3  -4 -14   16.22    1.50
  -3   4  14   18.91    1.68
  -3   4  14   18.63    1.77
   3  -4  14   18.30    1.49
  -3   4  13    6.63    1.52
  -3  -4 -13    5.71    1.28
   3   4 -13    7.72    1.32
   3   4 -13    9.59    1.27
  -3  -4 -13    7.51    1.17
  -3   4  13    9.06    1.65
   3  -4  13    7.67    1.21
  -3  -4 -13    6.48    0.86
  -3   4  12    4.87    1.69
  -3   4  12    6.62    1.62
  -3  -4 -12    6.53    1.44
   3   4 -12    6.05    1.52
   3   4 -12    5.27    1.22
  -3  -4 -12    5.99    1.04
  -3  -4 -12    5.12    1.34
  -3  -4 -12    6.81    1.25
  -3  -4 -11   25.40    2.22
  -3  -4 -11   24.19    1.66
  -3   4  11   25.17    2.53
  -3  -4 -11   25.72    2.07
  -3   4  11   27.38    2.57
   3   4 -11   24.14    2.02
  -3  -4 -11   25.31    2.15
  -3  -4 -11   29.55    2.47
   3  -4  11   24.84    4.07
  -3   4  11   22.77    3.79
   3  -4  10   38.64    4.96
  -3   4  10   41.16    5.00
  -3  -4 -10   38.48    2.57
   3   4 -10   33.82    2.41
  -3   4  10   40.47    3.03
  -3  -4 -10   42.74    2.75
  -3  -4 -10   39.92    2.05
  -3  -4 -10   41.42    2.39
  -3  -4 -10   42.00    2.97
  -3  -4 -10   41.93    2.63
  -3   4  10   45.92    3.22
  -3   4   9    0.67    1.35
  -3  -4  -9    1.08    1.04
  -3   4   9   -0.26    1.83
   3  -4   9    1.05    1.84
  -3  -4  -9    0.83    0.92
  -3  -4  -9    0.84    1.13
  -3  -4  -9    1.28    1.05
  -3   4   9    0.65    1.36
  -3  -4  -9    0.41    1.03
   3   4  -9    0.65    0.94
  -3   4   8   36.20    2.71
  -3  -4  -8   32.09    1.73
  -3  -4  -8   36.83    2.62
  -3   4   8   37.14    1.83
  -3  -4  -8   34.13    2.28
  -3  -4  -8   35.33    2.21
  -3   4   8   37.41    2.76
  -3  -4  -8   40.36    1.93
  -3  -4  -8   33.32    2.22
   3   4  -8   33.09    2.11
   3  -4   8   37.72    4.53
  -3   4   8   34.35    4.34
   3  -4   7   86.08    6.43
  -3   4   7   83.33    6.26
  -3  -4  -7   87.75    3.24
  -3  -4  -7   85.88    3.67
  -3  -4  -7   94.25    3.44
  -3   4   7   91.02    4.23
  -3   4   7   94.57    4.25
  -3  -4  -7   86.43    4.06
  -3   4   7   95.73    3.46
  -3  -4  -6   87.98    3.77
   3   4  -6   72.63    5.36
  -3   4   6   84.31    5.76
   3  -4   6   75.84    5.62
  -3  -4  -5  111.81    4.37
   3   4  -5  113.68    6.34
  -3  -4  -5  114.31    3.60
  -3   4   5  114.61    6.36
   3  -4   5  108.70    6.32
  -3  -4  -4  127.65    4.77
  -3  -4  -4  135.74    4.28
  -3   4   4  129.18    6.45
  -3  -4  -3   81.00    3.19
  -3  -4  -3   82.92    2.89
  -3   4   3   89.22    6.46
  -3  -4  -2   57.33    2.32
   3   4  -2   59.04    3.40
   3   4  -1  150.99    5.89
   3  -4   1  160.38    6.74
   3   4   0   52.07    2.91
  -3   4   0   54.02    2.97
   3  -4   0   53.47    3.76
  -3   4  -1  156.22    6.02
   3  -4  -1  165.37    7.53
  -3  -4   1  155.72    5.73
  -3  -4   2   58.07    2.12
  -3   4  -2   59.18    3.41
  -3  -4   2   57.98    2.33
   3  -4  -2   53.24    4.41
  -3   4  -2   54.97    4.29
  -3   4  -3   62.06    3.82
  -3  -4   3   60.71    2.39
  -3   4  -3   58.55    2.64
  -3  -4   3   65.84    2.34
  -3   4  -4  153.94    5.29
  -3  -4   4  147.94    4.71
  -3   4  -4  157.49    7.12
  -3  -4   4  157.30    6.98
  -3   4  -5  107.76    4.21
  -3  -4   5  111.23    3.61
  -3  -4   5   94.50    3.34
  -3   4  -5  113.39    6.18
   3   4   5  120.32    6.61
  -3  -4   5  109.44    6.07
  -3   4  -6   78.27    3.64
  -3  -4   6   72.52    5.33
  -3   4  -6   75.54    5.43
  -3  -4   7   77.91    3.91
  -3   4  -7   79.50    2.99
  -3   4  -7   80.71    3.03
  -3   4  -7   87.51    4.08
  -3  -4   7   84.74    4.16
  -3  -4   7   91.17    4.33
   3  -4  -7   84.99    3.69
  -3  -4   7   92.02    6.39
   3  -4  -8   35.68    2.44
   3  -4  -8   36.73    2.45
  -3  -4   8   38.97    2.90
  -3   4  -8   39.46    2.82
  -3   4  -8   38.07    2.19
  -3  -4   8   36.87    2.83
  -3  -4   8   34.17    2.37
  -3  -4   8   39.07    2.77
  -3   4  -8   39.48    1.94
  -3   4  -8   38.67    2.27
  -3   4  -8   38.73    1.93
   3  -4  -8   35.74    2.33
  -3   4  -8   40.01    2.14
  -3  -4   8   38.86    4.46
   3   4   8   41.69    4.84
   3  -4  -9    0.48    1.19
  -3  -4   9    1.63    1.11
  -3  -4   9   -0.16    1.33
  -3   4  -9    2.55    0.93
  -3   4  -9    1.95    0.88
  -3   4  -9    0.82    0.87
   3  -4  -9    1.43    1.14
  -3   4  -9    1.52    1.01
   3   4   9   -0.84    1.96
  -3  -4   9    0.51    1.83
  -3   4  -9    0.64    1.22
  -3  -4   9    0.68    1.36
   3  -4  -9    1.07    1.27
  -3  -4  10   34.59    2.88
   3  -4 -10   41.83    2.82
  -3  -4  10   38.23    2.92
  -3   4 -10   33.62    2.08
   3  -4 -10   42.19    2.70
  -3   4 -10   35.07    2.38
  -3   4 -10   37.44    2.86
  -3  -4  10   34.10    2.52
  -3   4 -10   37.41    2.10
  -3   4 -10   35.47    2.32
  -3  -4  10   30.64    4.39
   3   4  10   42.74    5.38
  -3  -4  11   21.67    2.08
  -3  -4  11   23.89    2.54
  -3   4 -11   24.46    2.35
  -3  -4  11   21.07    3.72
   3   4  11   25.04    4.16
  -3  -4  11   25.04    2.47
  -3   4 -11   23.20    1.84
  -3   4 -11   20.71    1.62
  -3   4 -11   20.48    1.85
  -3  -4  11   20.08    2.31
   3  -4 -11   23.73    2.23
  -3   4 -11   22.01    1.96
   3  -4 -11   26.30    2.22
  -3  -4  12    4.33    1.28
  -3  -4  12    6.24    1.61
  -3   4 -12    7.18    1.12
  -3   4 -12    5.31    1.26
  -3  -4  12    5.62    1.69
  -3   4 -12    8.21    1.51
  -3  -4  13    7.99    1.60
  -3   4 -13    9.68    1.29
  -3   4 -13    8.48    0.95
  -3  -4  13   10.90    1.79
  -3   4 -13    9.02    1.44
  -3  -4  14   18.71    1.71
  -3  -4  14   20.51    1.90
  -3   4 -14   19.99    1.33
  -3   4 -14   16.94    1.55
  -3   4 -15    4.81    0.70
   3   4  15    2.28    0.62
  -3  -4  15    4.37    0.91
  -3   4 -15    3.40    0.42
   3   5 -15    1.04    0.49
   3  -5  15    1.51    0.59
  -3   5  15    1.14    0.64
  -3  -5 -15    1.34    0.33
   3  -5  14    5.56    1.04
   3   5 -14    6.10    0.99
  -3  -5 -14    5.68    0.84
   3   5 -14    5.86    0.89
  -3   5  14    5.28    1.06
  -3   5  14    6.43    1.26
   3  -5  14    4.64    0.77
  -3   5  13    5.15    1.30
  -3  -5 -13    4.61    1.12
  -3  -5 -13    5.74    1.05
   3   5 -13    6.91    1.25
  -3  -5 -13    4.99    0.78
   3  -5  13    4.51    1.16
  -3   5  13    5.49    1.47
   3   5 -13    5.19    1.09
  -3  -5 -12   20.31    1.90
   3   5 -12   23.72    2.12
  -3   5  12   25.16    2.35
  -3   5  12   20.50    2.13
  -3  -5 -12   17.96    1.92
   3   5 -12   22.84    1.85
  -3  -5 -12   21.64    1.79
  -3  -5 -12   16.87    1.41
  -3  -5 -11   11.11    1.62
   3   5 -11   12.78    1.57
  -3   5  11   13.03    1.95
  -3  -5 -11   11.81    1.70
  -3   5  11    9.96    1.86
  -3  -5 -11   11.70    1.32
  -3  -5 -11   10.67    1.50
   3   5 -10   19.85    1.80
  -3  -5 -10   14.32    1.26
   3  -5  10   17.08    3.44
  -3   5  10   16.93    3.55
  -3   5  10   18.98    2.24
  -3  -5 -10   17.70    1.99
  -3  -5 -10   14.81    1.84
  -3  -5 -10   17.39    1.77
  -3   5  10   15.40    2.05
  -3  -5  -9   30.06    2.27
   3   5  -9   39.96    2.37
  -3  -5  -9   32.18    2.52
  -3   5   9   34.67    2.79
  -3  -5  -9   30.22    2.31
  -3  -5  -9   32.96    1.79
  -3   5   9   29.99    4.28
   3  -5   9   38.97    4.77
  -3   5   9   28.80    2.56
  -3  -5  -9   30.70    2.24
  -3  -5  -8   45.23    2.49
  -3  -5  -8   48.96    2.96
  -3   5   8   48.24    2.15
   3   5  -8   39.03    2.42
  -3  -5  -8   45.13    2.63
  -3  -5  -8   47.40    2.61
  -3   5   8   46.55    3.08
  -3  -5  -8   48.22    2.76
  -3  -5  -8   46.60    2.08
  -3  -5  -8   44.70    2.65
  -3   5   8   46.75    3.01
  -3   5   8   44.41    4.92
   3  -5   8   50.63    5.20
  -3  -5  -8   46.31    2.54
  -3   5   7  186.85    6.92
  -3  -5  -7  164.69    6.31
  -3  -5  -7  196.83    5.78
  -3   5   7  182.59    9.89
   3  -5   7  193.41   10.19
  -3  -5  -7  177.11    6.24
  -3  -5  -7  172.38    6.27
  -3  -5  -7  184.44    6.69
  -3   5   7  208.78    6.18
  -3  -5  -7  183.09    6.43
  -3   5   7  188.58    6.84
   3   5  -7  172.87    9.58
  -3  -5  -6   19.33    1.68
  -3   5   6   21.70    3.11
   3  -5   6   11.43    2.61
   3   5  -6   11.47    2.43
  -3  -5  -5  118.63    4.51
  -3  -5  -5  116.51    3.68
   3   5  -5  115.28    6.59
  -3   5   5  110.94    6.52
   3  -5   5  114.12    6.64
  -3   5   4   13.51    3.27
  -3  -5  -4   12.31    1.23
  -3  -5  -4   14.29    0.98
   3   5  -4   16.16    2.37
  -3  -5  -3    2.34    0.74
  -3   5   3    2.53    2.30
  -3  -5  -3    2.52    0.66
   3   5  -3    2.45    1.35
  -3   5   2   60.46    5.07
  -3  -5  -2   54.31    2.24
   3   5  -2   53.52    3.55
  -3   5   1  112.58    6.85
  -3  -5  -1  109.32    3.77
   3   5  -1  119.76    5.33
   3  -5   0  176.61    7.75
  -3  -5   0  164.13    5.22
   3   5   0  162.64    6.70
  -3   5   0  175.32    6.89
   3  -5  -1  113.22    6.20
  -3  -5   1  111.66    3.61
  -3   5  -1  115.61    5.18
   3   5   1  116.89    5.20
   3  -5  -2   53.98    4.55
  -3  -5   2   54.29    2.21
  -3   5  -2   54.23    3.55
  -3   5  -3    2.18    0.73
   3  -5  -3    1.31    1.80
  -3  -5   3    2.33    0.66
  -3   5  -3    2.46    1.28
  -3   5  -4   12.76    1.24
  -3  -5   4   11.59    0.94
  -3   5  -5  111.20    4.15
  -3   5  -5  115.21    6.43
  -3  -5   5   89.51    3.20
   3   5   5  126.63    6.95
  -3  -5   5   98.34    5.94
  -3   5  -6   13.07    1.51
  -3   5  -6    9.16    2.34
  -3  -5   6    9.04    2.25
  -3  -5   7  180.22    6.91
  -3   5  -7  192.30    6.77
  -3  -5   7  177.32    6.41
  -3  -5   7  171.91    6.60
  -3   5  -7  177.46    5.52
  -3   5  -7  175.10    5.51
  -3   5  -7  174.98    6.00
   3   5   7  187.65   10.27
  -3  -5   7  184.27    9.79
  -3  -5   7  187.41    7.05
   3  -5  -7  171.01    6.30
  -3   5  -7  174.75    9.64
  -3  -5   7  174.17    6.60
  -3   5  -8   46.09    2.92
  -3   5  -8   38.74    2.28
  -3  -5   8   42.65    2.84
  -3   5  -8   38.59    1.97
  -3   5  -8   37.17    2.13
  -3  -5   8   39.72    2.97
  -3  -5   8   39.57    2.49
   3   5   8   51.62    5.45
  -3  -5   8   37.46    4.51
  -3   5  -8   40.12    1.99
  -3   5  -8   37.50    2.30
   3  -5  -8   38.87    2.48
   3  -5  -8   43.81    2.70
  -3  -5   8   42.82    3.05
  -3   5  -9   35.77    2.71
  -3   5  -9   34.51    2.22
  -3  -5   9   31.26    2.32
  -3  -5   9   34.11    2.85
  -3   5  -9   34.62    1.95
  -3   5  -9   36.38    2.03
   3   5   9   32.39    4.74
  -3  -5   9   28.87    4.25
  -3  -5   9   36.10    2.77
   3  -5  -9   30.63    2.48
  -3  -5   9   40.57    3.04
  -3   5  -9   35.06    2.28
   3  -5  -9   29.20    2.29
  -3  -5  10   17.70    1.88
   3   5  10   20.45    4.07
  -3  -5  10   20.44    3.66
  -3   5 -10   18.23    1.61
  -3  -5  10   20.79    2.36
  -3   5 -10   21.37    2.17
   3  -5 -10   14.88    1.87
  -3   5 -10   20.58    1.86
  -3  -5  10   23.07    2.34
  -3   5 -10   20.48    1.53
  -3   5 -10   19.92    1.77
  -3   5 -11   10.57    1.45
  -3   5 -11   12.74    1.80
  -3  -5  11   14.20    1.98
  -3  -5  11   13.33    2.03
  -3   5 -11   11.56    1.24
  -3   5 -11   10.03    1.44
  -3   5 -11   12.29    1.56
  -3  -5  12   21.80    2.25
  -3   5 -12   23.94    1.91
  -3   5 -12   23.83    1.88
  -3  -5  12   22.55    2.44
  -3   5 -12   23.29    1.69
  -3  -5  12   27.76    2.39
  -3   5 -12   23.63    2.14
  -3  -5  13    7.52    1.60
  -3   5 -13    5.22    0.80
  -3   5 -13    4.94    1.16
  -3  -5  13    5.98    1.34
  -3  -5  14    6.43    1.27
  -3  -5  14    3.99    0.67
  -3   5 -14    5.14    0.80
   3   5  14    5.70    0.90
  -3   5 -14    5.42    0.94
   3   5  15    0.96    0.54
  -3  -5  15    0.68    0.73
   3  -5 -15    1.10    0.46
  -3   5 -15    1.27    0.50
   3  -6  15    9.16    0.80
  -3   6  15    8.01    0.77
  -3   6  15    8.80    0.86
   3   6 -14   15.23    1.20
   3   6 -14   11.86    1.00
   3  -6  14   14.33    1.11
  -3   6  14   14.21    1.41
  -3   6  14   11.48    1.08
   3  -6  14   16.84    1.37
  -3  -6 -14   14.69    1.08
   3   6 -13   50.84    2.49
  -3  -6 -13   53.38    2.49
   3  -6  13   57.08    2.78
  -3  -6 -13   50.28    2.11
  -3   6  13   48.73    2.66
  -3   6  13   54.21    2.95
  -3   6  12    1.18    1.34
   3   6 -12    0.22    1.25
   3  -6  12    0.47    0.78
  -3  -6 -12    2.61    1.18
  -3  -6 -12    1.60    0.97
   3   6 -12    1.18    0.97
  -3  -6 -12    1.48    0.74
  -3   6  12    2.20    1.23
  -3   6  11    6.69    1.54
  -3  -6 -11    6.67    1.45
   3   6 -11    6.09    1.28
  -3  -6 -11    7.16    1.32
  -3  -6 -11    6.04    1.34
  -3   6  11    7.52    1.77
  -3  -6 -11    5.01    1.03
   3   6 -10   72.01    3.40
  -3   6  10   76.15    4.06
  -3  -6 -10   65.58    3.46
  -3  -6 -10   64.46    2.62
   3  -6  10   64.75    2.87
  -3  -6 -10   70.02    3.16
  -3   6  10   60.83    6.14
   3  -6  10   77.42    6.74
  -3   6  10   61.24    3.63
  -3  -6 -10   60.53    3.49
  -3  -6 -10   62.04    3.29
  -3  -6  -9   42.34    2.83
  -3   6   9   41.84    5.08
   3  -6   9   44.94    5.25
   3   6  -9   39.47    2.49
  -3   6   9   48.86    3.22
  -3  -6  -9   45.86    2.78
  -3  -6  -9   42.65    1.96
  -3   6   9   42.71    2.94
  -3  -6  -9   46.83    2.73
  -3  -6  -9   42.43    2.48
  -3   6   8   11.40    1.80
  -3  -6  -8    9.36    1.31
  -3  -6  -8    8.92    1.46
  -3   6   8   11.74    1.68
  -3   6   8   10.58    2.86
   3  -6   8   19.35    3.48
   3   6  -8   12.16    2.89
  -3  -6  -8   10.82    1.51
   3   6  -8   12.15    1.43
  -3  -6  -8   11.35    1.47
  -3   6   7   54.23    3.14
  -3  -6  -7   46.88    2.71
  -3  -6  -7   48.53    2.72
  -3  -6  -7   48.47    2.83
  -3   6   7   62.04    2.64
  -3   6   7   54.14    5.27
   3  -6   7   59.36    5.44
   3   6  -7   60.51    5.35
  -3   6   7   53.63    3.00
  -3  -6  -7   50.87    2.86
  -3  -6  -7   57.74    2.27
   3   6  -7   53.54    2.70
  -3  -6  -6   26.86    2.04
  -3   6   6   28.36    2.15
  -3  -6  -6   24.87    1.78
  -3  -6  -6   26.68    1.67
  -3  -6  -6   25.52    1.92
  -3  -6  -6   25.18    1.49
   3   6  -6   21.89    3.25
  -3  -6  -6   26.73    1.81
  -3  -6  -6   29.85    2.01
  -3   6   6   28.06    3.61
   3  -6   6   24.64    3.51
  -3  -6  -5  207.67    6.98
   3   6  -5  226.92   10.16
  -3   6   5  214.48   11.90
   3   6  -4   17.37    2.57
  -3  -6  -4   15.65    1.31
  -3  -6  -4   16.50    1.07
  -3   6   4   13.54    3.33
  -3  -6  -3   15.42    1.22
  -3  -6  -3   13.21    1.02
  -3   6   3   13.89    3.26
  -3  -6  -2   81.71    2.92
   3   6  -2   70.97    4.51
  -3   6   2   84.88    6.33
  -3  -6  -1  130.76    4.40
   3   6  -1  140.62    6.47
  -3   6   1  148.50    6.67
   3  -6   1  154.52    7.25
  -3   6   1  141.36    8.05
  -3  -6   0   10.90    0.99
   3   6   0   12.87    1.96
  -3   6   0   11.64    1.88
   3  -6   0    9.78    2.16
  -3   6   0    9.42    2.46
  -3  -6   1  131.61    4.38
  -3   6  -1  141.93    6.49
   3   6   1  139.70    6.48
   3  -6  -1  146.86    7.50
  -3   6  -1  149.68    8.01
  -3  -6   2   72.97    2.75
  -3   6  -2   77.28    4.63
  -3   6  -2   76.37    5.58
  -3   6  -3   17.01    2.43
  -3   6  -3   17.34    1.30
  -3  -6   3   16.57    1.14
   3  -6  -3   15.26    3.07
  -3   6  -4   19.46    2.72
   3  -6  -4   16.90    3.46
  -3   6  -4   18.75    1.44
  -3  -6   4   16.29    1.08
   3  -6  -5  202.81   11.43
  -3   6  -5  210.92    9.77
  -3   6  -5  195.94    6.70
  -3  -6   6   19.94    1.97
   3  -6  -6   18.59    3.78
  -3  -6   6   14.99    1.82
  -3   6  -6   19.58    1.74
   3   6   6   22.40    3.50
  -3  -6   6   19.59    3.06
  -3  -6   6   19.83    2.09
  -3   6  -6   17.57    1.47
  -3   6  -6   20.31    3.13
  -3  -6   7   61.48    3.42
  -3  -6   7   53.01    3.12
  -3   6  -7   57.01    5.34
  -3   6  -7   56.40    2.40
  -3  -6   7   57.85    3.11
  -3   6  -7   58.92    2.37
  -3   6  -7   57.63    2.80
  -3   6  -7   61.71    2.88
   3   6   7   60.83    5.83
  -3  -6   7   58.52    5.37
  -3  -6   7   57.95    3.43
  -3   6  -7   61.09    3.21
  -3  -6   8   14.14    1.95
   3   6   8    7.24    2.85
  -3  -6   8   12.99    3.01
  -3   6  -8   12.25    2.97
  -3   6  -8   12.45    1.41
  -3  -6   8   15.71    2.01
  -3  -6   8   13.04    1.81
  -3   6  -8   11.33    1.18
  -3   6  -8   12.60    1.43
  -3   6  -8   11.08    1.59
  -3   6  -8   11.67    1.26
  -3  -6   8   10.51    1.64
   3   6   9   44.04    5.38
  -3  -6   9   43.58    5.02
  -3  -6   9   40.14    2.87
  -3   6  -9   39.16    2.15
  -3   6  -9   38.85    2.15
  -3   6  -9   39.67    2.42
  -3  -6   9   42.28    3.16
  -3   6  -9   40.75    2.49
  -3  -6   9   42.59    3.10
  -3   6  -9   39.58    2.81
   3   6  10   65.05    6.65
  -3  -6  10   67.28    6.29
  -3  -6  10   77.38    4.27
  -3  -6  10   73.75    4.18
   3  -6 -10   70.78    7.53
  -3   6 -10   68.80    3.14
  -3  -6  10   73.52    3.91
  -3   6 -10   71.27    3.41
  -3   6 -10   71.52    2.98
  -3   6 -10   71.54    3.76
   3  -6 -10   62.96    3.15
  -3   6 -10   69.08    3.42
  -3  -6  11    5.64    1.56
  -3   6 -11    5.76    0.96
  -3   6 -11    5.14    1.21
   3  -6 -11    7.04    1.10
  -3   6 -11    4.69    1.25
  -3   6 -11    5.69    1.23
  -3  -6  11    5.02    1.72
  -3   6 -12    0.66    0.76
  -3  -6  12    0.60    1.18
  -3   6 -12    0.70    0.89
  -3  -6  12    1.19    1.38
  -3   6 -12    1.12    1.00
  -3   6 -13   46.58    2.01
  -3   6 -13   48.85    2.59
  -3  -6  14    9.58    0.87
   3   6  14    8.91    0.88
  -3   6 -14   10.89    0.92
   3  -6 -15    8.36    0.63
   3   6  15    6.51    0.58
  -3  -6  15    8.34    0.89
  -3   6 -15    8.61    0.68
  -3  -7 -14    1.69    0.57
   3   7 -14    1.32    0.66
   3  -7  14    0.87    0.61
   3  -7  14    1.13    0.75
   3   7 -14    0.66    0.49
  -3   7  14    0.86    0.75
  -3   7  13    5.61    1.26
  -3  -7 -13    7.05    1.13
  -3   7  13    5.39    0.97
   3   7 -13    4.73    0.93
   3  -7  13    5.31    1.16
  -3  -7 -13    5.30    0.70
  -3  -7 -13    5.98    0.95
  -3  -7 -12   14.70    1.62
  -3  -7 -12   15.28    1.48
   3  -7  12   10.69    1.29
   3   7 -12   15.29    1.73
  -3  -7 -12   17.83    1.53
  -3   7  12   12.15    1.51
  -3  -7 -12   14.71    1.23
  -3   7  12   13.50    1.82
   3   7 -12   14.41    1.48
  -3  -7 -11   11.09    1.57
  -3   7  11    9.10    1.49
   3   7 -11    9.58    1.40
  -3   7  11   10.37    1.77
  -3  -7 -11    9.84    1.20
  -3  -7 -11    9.52    1.38
  -3  -7 -10   11.89    1.56
  -3  -7 -10   10.29    1.47
  -3   7  10   14.32    3.29
  -3   7  10   11.24    1.86
  -3   7  10    5.42    2.80
  -3  -7 -10    9.65    1.52
   3   7 -10   12.11    1.58
   3  -7  10   12.67    1.30
  -3  -7 -10   10.28    1.32
  -3   7  10   10.38    1.65
  -3  -7  -9   15.50    1.69
  -3   7   9   11.33    3.12
  -3  -7  -9   13.83    1.68
  -3  -7  -9   12.81    1.48
  -3   7   9   14.94    1.91
  -3  -7  -9   13.70    1.67
  -3   7   9   11.90    1.66
   3   7  -9   16.72    1.65
  -3  -7  -9   15.33    1.52
  -3   7   9   12.05    3.77
  -3  -7  -9   12.86    1.37
  -3  -7  -8   13.16    1.61
  -3  -7  -8   11.01    1.48
  -3  -7  -8   11.98    1.49
  -3   7   8   12.95    1.79
   3  -7   8    9.74    1.20
  -3  -7  -8   14.06    1.62
  -3  -7  -8   14.48    1.42
   3   7  -8   12.59    1.49
  -3  -7  -8   13.07    1.46
  -3   7   8   10.80    2.97
   3   7  -8    9.12    2.74
  -3   7   8   15.43    3.91
  -3   7   7   24.45    3.71
  -3  -7  -7   26.23    1.90
  -3  -7  -7   21.50    1.85
  -3  -7  -7   25.83    2.06
  -3  -7  -7   24.34    1.91
  -3   7   7   27.40    2.23
   3  -7   7   23.87    1.61
  -3  -7  -7   21.35    1.83
   3   7  -7   27.25    3.80
   3   7  -7   22.85    1.81
  -3  -7  -7   23.42    1.77
  -3   7   7   23.84    4.42
  -3  -7  -6    8.14    1.17
   3   7  -6    8.21    2.32
  -3   7   6    6.84    2.22
  -3  -7  -6    8.24    1.31
  -3  -7  -6    7.57    1.18
  -3  -7  -6    9.05    1.17
  -3  -7  -6    8.41    1.39
  -3   7   6    8.61    1.38
   3  -7   6    7.24    0.98
   3   7  -6    6.22    1.07
  -3   7   6    8.82    3.05
  -3  -7  -6    8.38    0.94
  -3  -7  -6    8.04    1.02
  -3  -7  -6    7.76    1.17
  -3   7   5   39.84    5.10
   3   7  -5   33.83    3.88
  -3  -7  -5   35.94    2.07
  -3  -7  -5   36.00    2.40
  -3  -7  -5   37.73    1.85
  -3  -7  -5   39.42    2.17
  -3  -7  -5   39.65    2.44
  -3  -7  -4   18.25    1.41
   3   7  -4   24.25    3.07
  -3   7   4   24.81    4.09
   3   7  -3    1.66    1.38
  -3   7   3   -0.24    1.93
   3   7  -2   88.06    5.36
  -3  -7  -2   85.64    3.08
   3   7  -1   40.82    3.45
  -3   7   1   33.17    3.27
  -3  -7  -1   31.09    1.59
   3  -7   1   40.23    3.75
  -3   7   1   32.99    4.06
   3   7   0   17.01    2.40
  -3   7   0   17.54    2.43
  -3  -7   0   16.40    1.19
   3  -7   0   19.26    2.87
  -3   7   0   20.93    3.23
  -3   7  -1   42.12    3.57
   3   7   1   36.33    3.32
  -3  -7   1   35.52    1.70
   3  -7  -1   32.05    3.64
  -3   7  -1   37.49    4.08
  -3   7  -2   83.74    5.19
  -3  -7   2   77.37    2.88
  -3   7  -3    2.28    1.53
  -3  -7   3    2.08    0.63
   3  -7  -3    0.65    1.97
  -3   7  -4   21.40    2.95
   3  -7  -4   16.08    3.37
  -3  -7   5   40.75    2.71
   3  -7  -5   40.88    2.17
  -3  -7   5   33.84    2.65
  -3   7  -5   39.64    4.15
  -3   7  -5   38.27    2.20
   3  -7  -5   33.78    4.73
  -3  -7   6    7.92    1.33
  -3   7  -6    9.12    1.25
  -3  -7   6    8.05    1.70
  -3  -7   6    7.38    1.53
   3  -7  -6    8.05    3.12
   3  -7  -6    8.24    1.20
  -3  -7   6    8.93    1.63
  -3   7  -6    7.46    0.86
  -3   7  -6    7.85    2.36
   3   7   6   11.06    2.81
  -3   7  -6    9.80    1.18
  -3   7  -6    9.59    1.18
  -3  -7   7   22.33    1.98
  -3  -7   7   25.08    2.36
  -3   7  -7   25.19    1.85
  -3  -7   7   27.04    2.14
  -3  -7   7   27.58    2.40
   3  -7  -7   24.90    1.85
  -3   7  -7   23.85    1.52
  -3   7  -7   23.84    1.82
   3   7   7   28.49    4.27
  -3   7  -7   24.38    1.96
  -3   7  -7   30.49    4.04
  -3   7  -8   13.40    1.45
   3   7   8   17.93    3.70
  -3   7  -8   10.69    2.91
  -3   7  -8   12.32    1.52
  -3  -7   8   14.28    2.15
  -3  -7   8   11.89    1.92
  -3  -7   8   12.46    1.91
   3  -7  -8   11.63    1.42
  -3   7  -8   10.16    1.19
  -3   7  -8   12.07    1.48
  -3   7  -8   11.55    1.26
  -3  -7   8   10.12    1.58
  -3   7  -9   12.24    1.62
  -3  -7   9   14.33    1.83
  -3  -7   9   13.36    2.00
  -3   7  -9   14.09    1.53
  -3  -7   9   15.32    2.16
   3  -7  -9   14.96    3.91
   3  -7  -9   12.40    1.45
  -3   7  -9   13.47    1.39
  -3   7  -9   12.51    1.26
   3   7   9   11.85    3.18
  -3   7  -9   15.19    1.63
  -3   7 -10   11.69    1.48
  -3   7 -10   10.64    1.48
   3  -7 -10    9.50    1.27
  -3   7 -10   10.97    1.52
  -3   7 -10   12.61    1.23
  -3  -7  10   13.22    2.18
  -3  -7  10   12.47    2.03
   3  -7 -10   12.54    3.62
   3   7  10   10.57    3.08
  -3  -7  10   12.37    1.77
   3  -7 -11    9.05    1.11
  -3   7 -11   10.21    1.40
  -3   7 -11   11.05    1.08
  -3   7 -11    8.89    1.36
  -3  -7  11    9.94    1.81
  -3  -7  11   10.44    1.95
  -3  -7  11    9.16    1.59
  -3   7 -11    8.60    1.36
  -3  -7  12   17.89    2.07
  -3   7 -12   14.12    1.46
  -3   7 -12   11.88    1.40
  -3  -7  12   14.73    2.03
   3   7  13    6.85    0.88
  -3   7 -13    5.59    0.69
  -3  -7  14    0.93    0.51
   3  -7 -14    1.49    0.66
   3   7  14    0.78    0.56
  -3   7 -14    0.89    0.47
   3  -8  14    2.04    0.60
   3   8 -14    2.12    0.55
  -3   8  14    1.78    0.74
  -3   8  14    1.43    0.57
  -3  -8 -14    1.96    0.47
  -3   8  13   17.80    1.52
   3   8 -13   16.43    1.22
  -3  -8 -13   17.07    1.28
  -3  -8 -12   29.11    1.89
  -3  -8 -12   28.41    1.84
   3   8 -12   27.93    1.86
   3  -8  12   26.53    1.85
  -3   8  12   32.06    2.21
  -3  -8 -12   29.33    2.02
  -3  -8 -12   29.42    1.63
   3   8 -11   44.44    2.48
  -3  -8 -11   37.00    2.32
  -3  -8 -11   34.89    2.34
  -3   8  11   38.60    2.67
  -3  -8 -11   37.71    2.44
   3  -8  11   40.00    2.15
  -3  -8 -11   39.01    2.10
   3   8 -10   75.48    3.65
  -3  -8 -10   85.61    3.99
  -3  -8 -10   89.96    3.63
   3  -8  10   78.72    3.50
  -3  -8 -10   90.71    4.04
  -3   8  10   89.68    4.28
  -3  -8 -10   91.33    3.92
  -3   8   9   10.33    3.30
  -3  -8  -9   11.47    1.59
  -3  -8  -9   11.30    1.53
  -3   8   9   10.08    2.91
   3   8  -9    9.91    1.43
  -3  -8  -9   10.69    1.45
   3  -8   9   11.18    1.32
  -3  -8  -9   11.13    1.35
  -3   8   9   11.57    1.77
  -3  -8  -8    8.07    1.25
   3   8  -8    4.65    1.19
  -3  -8  -8    9.08    1.41
  -3  -8  -8    9.32    1.28
  -3  -8  -8    9.19    1.47
  -3   8   8    9.32    1.58
   3  -8   8    3.86    1.06
  -3  -8  -8    7.58    1.35
  -3   8   8    6.34    2.87
  -3  -8  -8    8.69    1.25
  -3   8   8    7.36    2.58
   3   8  -8    3.68    2.24
  -3  -8  -7   16.78    1.61
  -3  -8  -7   18.48    1.77
  -3  -8  -7   15.88    1.51
  -3  -8  -7   19.76    1.88
  -3   8   7   19.89    1.92
  -3   8   7   13.04    3.52
  -3  -8  -7   16.96    1.68
   3  -8   7   19.86    1.55
  -3  -8  -7   16.79    1.61
   3   8  -7   18.32    1.68
  -3  -8  -7   13.23    1.61
  -3   8   7   15.03    3.26
   3   8  -7   14.15    3.11
  -3  -8  -6   26.86    2.06
   3   8  -6   16.60    1.62
  -3  -8  -6   26.24    2.15
  -3   8   6   24.11    1.98
   3   8  -6   17.90    3.25
  -3   8   6   21.75    4.12
  -3  -8  -6   25.93    1.88
   3  -8   6   16.27    1.49
  -3  -8  -6   25.08    1.62
  -3  -8  -6   24.89    1.99
  -3  -8  -6   22.43    1.78
  -3  -8  -6   25.04    1.74
  -3  -8  -6   25.28    1.86
  -3  -8  -5   44.15    2.37
  -3  -8  -5   47.24    2.78
  -3   8   5   46.09    5.49
  -3  -8  -5   42.50    2.35
   3  -8   5   43.47    2.18
   3  -8   5   39.11    2.10
  -3  -8  -5   47.17    2.29
   3   8  -5   42.17    4.47
  -3  -8  -5   43.53    2.06
  -3  -8  -5   45.88    2.78
  -3  -8  -5   43.21    2.53
  -3   8   4   17.21    3.71
  -3  -8  -4   14.99    1.47
   3   8  -4   17.16    2.92
  -3  -8  -4   16.61    1.39
  -3  -8  -4   15.44    1.35
  -3  -8  -4   17.28    1.56
   3  -8   4   20.08    1.41
  -3  -8  -4   15.82    1.78
  -3   8   3   56.10    5.68
   3   8  -3   54.95    4.64
  -3   8   2   40.12    4.61
   3   8  -2   43.60    4.01
  -3   8   1   47.66    4.84
   3  -8   1   59.84    4.83
   3   8  -1   48.88    4.21
  -3   8   1   43.42    4.02
   3  -8   0   32.40    3.76
  -3   8   0   26.71    3.78
   3   8   0   29.73    3.33
  -3   8   0   33.95    3.45
   3  -8  -1   45.03    4.50
  -3   8  -1   49.84    4.88
  -3   8  -1   54.11    4.33
   3   8   1   42.35    3.99
   3  -8  -2   47.28    4.78
  -3   8  -2   38.23    3.77
   3  -8  -3   66.77    5.94
  -3   8  -3   62.14    4.98
  -3   8  -4   21.06    3.08
   3  -8  -4   16.74    3.39
   3  -8  -4   17.95    1.41
  -3  -8   4   18.79    1.79
  -3   8  -4   17.55    1.51
  -3  -8   5   39.65    2.96
  -3  -8   5   46.60    3.03
   3  -8  -5   46.60    2.40
  -3  -8   5   38.97    2.46
  -3  -8   5   46.66    2.78
  -3   8  -5   45.18    2.43
  -3   8  -5   42.17    4.47
   3  -8  -5   54.32    5.96
  -3  -8   6   20.37    2.13
   3  -8  -6   25.91    1.80
  -3   8  -6   19.96    1.65
  -3   8  -6   17.29    3.24
  -3   8  -6   18.68    1.64
  -3  -8   6   18.49    2.22
  -3  -8   6   18.11    2.02
  -3  -8   6   18.33    1.87
  -3  -8   7   18.14    1.85
  -3  -8   7   21.70    2.33
  -3  -8   7   20.25    2.15
  -3  -8   7   20.62    2.24
   3  -8  -7   14.29    1.49
  -3   8  -7   18.42    1.38
   3   8   7   19.49    3.73
  -3   8  -7   18.19    3.35
  -3   8  -7   22.29    1.80
  -3   8  -7   18.79    1.66
  -3  -8   8    5.58    1.24
   3  -8  -8    9.91    1.29
  -3  -8   8    7.65    1.72
  -3   8  -8    5.15    1.03
  -3   8  -8    3.69    2.16
  -3   8  -8    5.00    0.99
  -3   8  -8    5.89    1.20
  -3   8  -8    6.77    1.27
  -3   8  -8    5.07    1.09
  -3  -8   8    5.69    1.61
   3   8   9   11.31    3.20
  -3  -8   9   13.94    2.20
   3  -8  -9   13.19    3.70
   3  -8  -9   13.07    1.42
  -3   8  -9   13.40    1.42
  -3  -8   9   11.44    1.62
  -3  -8   9   13.72    1.98
  -3   8  -9   14.42    1.60
  -3   8  -9   11.87    1.45
  -3   8  -9   15.59    1.59
  -3   8  -9   13.83    1.25
  -3   8 -10   72.83    3.49
  -3   8 -10   79.37    3.59
  -3   8 -10   67.64    3.38
  -3  -8  10   75.92    4.14
  -3   8 -10   74.20    2.97
   3  -8 -10   86.29    3.40
  -3  -8  10   81.74    4.42
  -3   8 -11   43.44    2.51
  -3  -8  11   44.61    3.08
  -3   8 -11   44.34    2.50
  -3  -8  11   50.57    3.35
  -3  -8  12   28.12    2.34
  -3   8 -12   25.60    1.84
  -3  -8  13   16.21    1.66
  -3  -8  13   15.62    1.30
  -3  -8  14    2.11    0.81
  -3  -8  14    1.57    0.48
  -3   8 -14    1.07    0.37
   3   9 -14    2.39    0.54
  -3   9  14    1.97    0.51
  -3  -9 -14    1.46    0.32
   3  -9  14    1.74    0.56
   3  -9  13   -0.04    0.79
   3  -9  13   -0.07    0.57
   3   9 -13    0.43    0.56
  -3   9  13   -0.21    0.88
  -3  -9 -13   -0.08    0.57
  -3   9  13    0.09    0.64
  -3  -9 -12    3.31    0.71
   3  -9  12    2.74    1.00
   3  -9  12    1.05    0.91
   3   9 -12    1.81    0.84
  -3  -9 -12    2.65    0.88
  -3   9  12    2.33    0.99
  -3  -9 -12    2.84    0.89
   3  -9  11   16.65    1.42
  -3  -9 -11   13.64    1.25
  -3  -9 -11   14.16    1.49
  -3  -9 -11   13.40    1.49
   3   9 -11   18.75    1.60
  -3  -9 -11   15.31    1.63
  -3   9  11   14.17    1.65
  -3  -9 -10   49.09    2.46
   3  -9  10   42.54    2.43
  -3  -9 -10   48.56    2.68
  -3  -9 -10   47.91    2.79
   3   9 -10   41.14    2.53
  -3   9  10   45.92    2.85
  -3  -9 -10   48.88    2.80
  -3   9   9   24.35    2.13
   3   9  -9   22.35    1.90
  -3  -9  -9   25.28    2.03
   3  -9   9   21.04    1.74
  -3  -9  -9   24.53    2.05
  -3   9   9   25.74    4.17
   3   9  -9   21.66    3.76
  -3  -9  -9   25.83    2.15
  -3  -9  -9   28.25    2.12
   3  -9   9   20.60    1.76
  -3  -9  -9   26.23    1.91
  -3   9   9   22.21    4.12
  -3  -9  -8   63.40    3.04
   3   9  -8   64.17    3.16
  -3  -9  -8   62.28    3.28
   3  -9   8   60.32    2.99
  -3  -9  -8   59.49    3.20
   3   9  -8   57.28    5.89
  -3  -9  -8   60.39    3.34
  -3   9   8   57.53    5.93
  -3  -9  -8   63.40    3.37
  -3   9   8   59.06    3.24
  -3   9   8   49.47    6.02
  -3  -9  -7    3.35    1.32
   3   9  -7    0.33    0.98
  -3   9   7    1.04    1.01
   3  -9   7    1.35    0.96
  -3  -9  -7    1.64    0.99
  -3  -9  -7    2.80    1.10
  -3   9   7    1.88    1.91
   3   9  -7    0.52    1.83
  -3   9   7    2.22    2.18
  -3  -9  -7    1.51    1.12
  -3  -9  -7    2.94    1.03
  -3  -9  -6   35.75    2.57
  -3   9   6   36.30    5.06
  -3  -9  -6   31.36    2.14
   3  -9   6   26.75    1.90
  -3  -9  -6   30.97    1.85
  -3  -9  -6   33.97    2.37
  -3  -9  -6   31.49    2.14
  -3  -9  -6   34.47    2.43
  -3  -9  -6   28.29    2.05
  -3  -9  -6   33.67    2.13
   3   9  -6   31.46    4.26
  -3  -9  -5   10.40    1.37
  -3  -9  -5   11.38    1.33
  -3  -9  -5   11.83    1.45
  -3  -9  -5   11.29    1.42
  -3  -9  -5   11.67    1.66
  -3   9   5   13.73    3.47
  -3  -9  -5   14.62    1.52
   3  -9   5    9.37    1.16
   3  -9   5   10.52    1.20
  -3  -9  -5   11.02    1.33
  -3  -9  -5   10.25    1.14
  -3  -9  -5   10.42    1.04
  -3  -9  -5   12.87    1.32
  -3  -9  -5   11.23    1.46
   3   9  -5   14.33    2.96
  -3  -9  -4   12.49    1.50
  -3  -9  -4   11.71    1.23
  -3  -9  -4   11.82    1.44
  -3  -9  -4   11.63    1.27
  -3  -9  -4   11.01    1.46
  -3  -9  -4   12.78    1.51
  -3  -9  -4   12.09    1.56
  -3  -9  -4   12.30    1.48
  -3   9   4   11.08    3.04
   3  -9   4   13.80    1.29
   3  -9   4   12.62    1.22
  -3  -9  -4   12.16    1.25
   3   9  -4   16.02    2.99
  -3  -9  -4   12.06    1.41
  -3  -9  -4   10.28    1.27
  -3  -9  -4   12.14    1.08
  -3  -9  -3   -0.20    0.71
  -3  -9  -3    0.06    0.90
  -3  -9  -3    0.70    0.97
  -3  -9  -3    1.00    0.96
  -3  -9  -3   -0.06    0.99
  -3  -9  -3    0.17    0.83
  -3  -9  -3   -0.06    0.99
  -3   9   3    0.52    2.26
   3  -9   3    1.40    0.73
   3  -9   3    1.00    0.75
  -3  -9  -3    0.64    0.89
   3   9  -3    0.40    1.61
  -3  -9  -3   -0.25    0.62
  -3  -9  -3    0.05    0.81
  -3   9   3   -0.14    1.10
  -3  -9  -3    0.52    0.70
  -3  -9  -3    0.03    0.57
  -3  -9  -2   12.65    1.56
  -3   9   2   14.27    2.76
   3   9  -2    8.78    2.24
  -3  -9  -2   13.13    1.41
  -3  -9  -2   13.64    1.62
  -3  -9  -2   14.21    1.55
  -3   9   2   13.21    2.97
  -3  -9  -2   13.04    1.57
   3   9  -1   32.45    3.64
  -3   9   1   20.41    3.10
  -3   9   1   21.86    3.59
   3  -9   1   29.23    3.68
   3   9   0    2.19    1.74
  -3   9   0    2.41    1.66
  -3   9   0    1.37    1.82
   3  -9   0    1.24    1.74
  -3   9  -1   23.39    3.15
   3   9   1   20.52    3.06
   3  -9  -1   24.28    3.61
  -3   9  -1   26.27    3.81
  -3  -9   2    9.59    1.45
   3  -9  -2   12.73    2.91
   3  -9  -2   10.13    1.08
  -3  -9   2    8.16    1.33
   3   9   2   10.51    2.54
  -3   9  -2    9.01    2.28
  -3  -9   2   10.06    1.38
  -3  -9   2    7.02    1.19
  -3  -9   2    8.04    1.39
  -3  -9   2    8.61    1.30
   3  -9  -3    1.25    1.91
  -3  -9   3    0.91    1.29
  -3  -9   3    1.14    0.93
  -3   9  -3    1.19    1.49
  -3  -9   3    1.83    1.08
  -3   9  -3    1.20    0.86
  -3  -9   3    0.53    0.85
  -3  -9   3    0.79    1.03
  -3  -9   3    0.71    0.91
  -3  -9   4   11.20    1.50
  -3   9  -4    9.99    1.26
  -3  -9   4   12.05    1.70
  -3  -9   4   11.62    1.45
   3  -9  -4   11.39    3.18
   3  -9  -4   10.13    1.19
  -3  -9   4   11.82    1.59
  -3   9  -4   12.84    2.76
  -3  -9   4   12.45    1.34
  -3  -9   4   11.59    1.47
  -3  -9   5    9.28    1.53
  -3  -9   5   10.42    1.47
  -3  -9   5    9.38    1.39
  -3   9  -5   10.62    1.31
  -3  -9   5    9.05    1.75
   3  -9  -5    7.36    2.93
   3  -9  -5   10.21    1.23
  -3  -9   5   11.77    1.82
  -3  -9   5    9.16    1.32
  -3  -9   5    9.86    1.34
  -3  -9   5    8.93    1.32
  -3   9  -5    8.56    2.50
   3  -9  -6   32.10    2.01
  -3  -9   6   25.12    2.13
  -3   9  -6   26.95    1.97
  -3  -9   6   26.90    2.56
  -3   9  -6   27.03    3.96
  -3  -9   6   24.03    2.21
  -3  -9   6   27.12    2.45
  -3  -9   7    0.26    1.06
  -3   9  -7    1.41    1.02
   3   9   7    2.88    2.56
  -3   9  -7   -0.26    1.66
  -3   9  -7    1.11    0.95
  -3  -9   7    1.15    1.40
  -3  -9   7    2.74    1.36
  -3  -9   7    0.82    1.40
   3  -9  -7    3.65    1.03
   3   9   8   54.58    6.00
  -3  -9   8   58.04    3.53
  -3  -9   8   62.95    3.92
  -3  -9   8   70.44    3.92
   3  -9  -8   59.57    2.94
  -3   9  -8   64.83    3.18
  -3   9  -8   51.27    5.71
  -3   9  -8   60.65    3.11
   3  -9  -8   65.53    6.94
  -3  -9   8   60.67    3.14
  -3   9  -8   58.00    2.65
  -3   9  -9   20.59    1.85
   3   9   9   29.61    4.52
  -3   9  -9   19.17    3.62
  -3  -9   9   23.21    2.33
  -3   9  -9   22.59    1.89
   3  -9  -9   29.49    1.86
   3  -9  -9   27.52    4.71
  -3   9  -9   20.40    1.44
  -3   9 -10   47.13    2.67
  -3  -9  10   44.55    3.09
  -3   9 -10   47.69    2.68
   3  -9 -10   54.43    2.49
  -3  -9  10   48.99    3.41
  -3  -9  11   20.20    2.26
  -3   9 -11   16.13    1.56
  -3  -9  12    3.34    1.27
   3  -9 -12    3.19    0.96
  -3  -9  12    3.86    1.41
  -3   9 -12    2.33    0.84
  -3  -9  13    0.13    0.85
  -3  -9  13   -0.12    0.67
   3  -9 -13   -0.12    0.68
   3  -9 -13    0.06    0.44
  -3  -9  14    1.17    0.54
  -3  -9  14    1.00    0.35
  -3 -10 -13   18.72    1.05
   3 -10  13   16.25    1.19
  -3  10  13   17.59    1.26
   3  10 -12    9.66    1.00
  -3 -10 -12    7.07    0.96
   3 -10  12    9.40    1.19
  -3  10  12    5.98    0.91
   3 -10  12    8.37    1.14
  -3  10  12    6.54    1.26
  -3 -10 -12    7.81    1.00
  -3 -10 -11   28.79    1.93
  -3 -10 -11   26.05    1.77
   3  10 -11   20.64    1.63
  -3  10  11   21.65    1.71
   3 -10  11   20.14    1.60
  -3 -10 -11   25.13    1.55
   3  10 -10    3.55    1.10
  -3  10  10    2.49    1.07
  -3 -10 -10    3.40    1.10
  -3 -10 -10    3.72    0.99
   3 -10  10    2.53    1.00
  -3 -10 -10    3.68    1.16
  -3 -10  -9    0.26    1.08
   3  10  -9    0.21    1.02
  -3 -10  -9    0.05    0.87
   3 -10   9   -0.10    0.97
  -3  10   9    0.95    0.97
   3 -10   9   -0.25    0.93
  -3 -10  -9   -0.06    1.01
  -3 -10  -9   -0.06    0.99
  -3  10   8    8.03    2.81
   3 -10   8    7.77    1.28
  -3 -10  -8    9.63    1.33
  -3  10   8    8.70    2.73
   3  10  -8    5.16    2.31
  -3 -10  -8    7.29    1.44
   3 -10   8    7.84    1.29
   3  10  -8    6.78    1.31
  -3 -10  -8    6.99    1.42
  -3  10   7    2.77    2.23
   3 -10   7    1.16    1.04
  -3 -10  -7    0.57    1.00
  -3  10   7    0.28    1.90
   3  10  -7    0.54    1.89
  -3 -10  -7    0.63    1.25
   3  10  -7    0.50    1.00
  -3 -10  -7    0.56    1.03
  -3 -10  -7    0.21    1.11
  -3 -10  -6   25.97    1.97
  -3 -10  -6   31.14    2.43
  -3 -10  -6   25.39    1.98
  -3 -10  -6   25.24    1.97
  -3  10   6   32.89    4.67
   3 -10   6   26.79    1.97
  -3 -10  -6   24.81    1.66
  -3 -10  -6   24.89    1.86
  -3 -10  -6   27.37    2.25
  -3 -10  -6   25.15    1.97
  -3 -10  -6   24.48    1.93
  -3 -10  -6   30.20    2.02
   3  10  -6   27.05    4.15
  -3 -10  -5   44.26    2.73
  -3 -10  -5   46.36    2.99
  -3 -10  -5   43.13    2.69
   3  10  -5   59.32    5.60
  -3 -10  -5   50.36    3.03
  -3 -10  -5   45.78    2.72
  -3  10   5   48.90    5.65
   3 -10   5   53.31    2.62
   3 -10   5   52.93    2.60
  -3 -10  -5   42.92    2.31
  -3 -10  -5   44.30    2.14
  -3 -10  -5   45.91    2.58
  -3 -10  -5   46.77    2.73
  -3 -10  -5   47.08    2.86
  -3 -10  -5   45.94    2.62
  -3  10   5   43.50    3.01
  -3 -10  -4   39.16    2.60
  -3 -10  -4   38.22    2.49
   3  10  -4   32.97    4.31
  -3 -10  -4   39.23    2.57
  -3 -10  -4   37.31    2.48
  -3  10   4   29.83    4.58
   3 -10   4   30.59    2.03
   3 -10   4   29.31    1.99
  -3 -10  -4   36.18    2.09
  -3 -10  -4   37.93    1.89
  -3 -10  -4   38.79    2.25
  -3 -10  -4   40.32    2.56
  -3 -10  -4   40.54    2.42
  -3  10   4   39.69    2.78
  -3 -10  -4   37.08    2.44
  -3 -10  -4   38.47    2.22
  -3 -10  -4   40.03    2.53
  -3 -10  -3  150.11    5.68
   3  10  -3  143.51    8.62
  -3 -10  -3  146.75    5.45
  -3  10   3  152.57    5.90
  -3 -10  -3  138.93    5.50
  -3 -10  -3  140.97    5.13
  -3 -10  -3  144.17    5.65
  -3  10   3  156.05    9.68
   3 -10   3  132.76    4.97
   3 -10   3  143.19    5.03
  -3 -10  -3  134.77    5.08
  -3 -10  -3  146.36    4.81
  -3 -10  -3  142.66    5.78
  -3 -10  -3  151.84    5.84
  -3 -10  -3  149.26    5.55
  -3 -10  -3  141.82    5.06
  -3 -10  -3  143.68    5.72
  -3 -10  -2   13.00    1.69
  -3  10   2   15.80    3.02
   3  10  -2   14.14    2.86
  -3 -10  -2   13.35    1.47
  -3 -10  -2   13.35    1.52
  -3  10   2   13.82    1.63
  -3 -10  -2   12.95    1.25
  -3  10   2   14.26    3.14
  -3 -10  -2   13.57    1.67
   3 -10   2   15.20    1.34
  -3 -10  -2   12.50    1.34
  -3 -10  -2   12.81    1.14
  -3 -10  -2   15.04    1.74
  -3 -10  -2   15.86    1.70
  -3 -10  -2   14.39    1.72
  -3 -10  -2   12.56    1.22
  -3 -10  -1  103.03    4.58
  -3 -10  -1   99.89    4.51
  -3  10   1  109.21    7.73
   3 -10   1   82.35    3.60
  -3 -10  -1   97.55    3.97
  -3 -10  -1   96.38    4.14
  -3  10   1  100.60    4.25
  -3 -10  -1   93.92    4.13
  -3 -10  -1   94.13    3.68
  -3 -10  -1  101.03    3.66
   3  10  -1   94.22    6.63
  -3  10   1  110.52    7.21
  -3 -10  -1  100.44    4.41
  -3 -10  -1   96.11    4.14
  -3 -10  -1   95.80    3.68
  -3 -10  -1  100.48    4.25
   3 -10   0    1.39    1.84
  -3  10   0   -0.97    1.97
   3 -10   0    0.70    0.71
  -3 -10   0    0.15    1.13
   3  10   0    1.25    1.63
  -3  10   0    0.21    1.62
  -3 -10   0    0.12    0.92
  -3  10   0    0.39    0.85
  -3 -10   0    0.38    0.90
  -3 -10   0    0.25    0.97
  -3 -10   0   -0.28    1.07
  -3 -10   0    0.87    0.81
  -3 -10   1   95.38    4.46
  -3 -10   1   89.79    3.60
  -3 -10   1   89.28    3.89
  -3 -10   1   97.70    4.33
  -3 -10   1   88.97    3.86
  -3 -10   1   93.95    4.23
   3 -10  -1   99.66    3.75
  -3  10  -1   91.23    6.58
   3  10   1  100.92    6.89
  -3 -10   1   95.97    4.23
  -3  10  -1   87.05    3.87
  -3 -10   1   90.03    4.25
  -3 -10   1   92.91    4.15
   3 -10  -1  110.57    7.62
  -3 -10   1   90.55    4.38
  -3 -10   2   16.28    1.91
   3 -10  -2   22.07    3.64
  -3 -10   2   15.11    1.75
   3  10   2   21.64    3.42
  -3  10  -2   13.43    2.81
  -3  10  -2   15.55    1.47
  -3 -10   2   14.84    1.69
  -3 -10   2   13.97    1.33
  -3 -10   2   14.89    1.56
  -3 -10   2   15.02    1.84
  -3 -10   2   15.52    1.58
  -3 -10   2   15.12    1.66
   3 -10  -2   14.46    1.42
  -3 -10   2   15.90    1.76
  -3 -10   3  137.66    5.83
   3 -10  -3  155.59    9.71
  -3 -10   3  130.75    5.40
  -3  10  -3  135.26    8.34
  -3 -10   3  132.99    4.89
  -3 -10   3  144.98    5.34
  -3 -10   3  127.83    5.32
  -3 -10   3  131.45    5.49
  -3 -10   3  129.56    5.03
  -3 -10   3  128.12    5.34
   3 -10  -3  154.14    5.20
  -3  10  -3  132.22    5.13
  -3 -10   3  131.65    5.55
  -3 -10   4   29.45    2.41
  -3 -10   4   27.56    2.21
  -3 -10   4   30.74    2.48
  -3 -10   4   32.44    2.70
   3 -10  -4   40.29    2.19
  -3  10  -4   30.21    4.05
  -3  10  -4   35.24    2.25
  -3 -10   4   31.28    2.31
  -3 -10   4   31.17    2.35
  -3 -10   4   33.45    2.32
  -3 -10   4   32.46    2.07
  -3 -10   5   51.66    2.98
  -3 -10   5   50.38    2.90
  -3 -10   5   52.12    2.95
   3 -10  -5   41.96    2.48
  -3  10  -5   54.85    5.51
  -3 -10   5   54.99    2.77
  -3 -10   5   49.79    3.28
  -3  10  -5   53.06    2.83
  -3 -10   5   51.77    3.16
  -3 -10   6   30.13    2.64
   3 -10  -6   26.48    1.90
  -3  10  -6   24.42    3.99
  -3  10  -6   27.41    2.05
  -3 -10   6   29.51    2.07
  -3 -10   6   29.18    2.35
   3 -10  -6   22.67    1.50
  -3 -10   6   22.45    2.09
  -3 -10   6   24.81    2.54
  -3 -10   7   -0.44    1.17
  -3  10  -7    0.72    1.03
  -3 -10   7   -0.25    1.39
   3 -10  -7    0.59    0.85
   3  10   7   -0.29    1.92
  -3  10  -7   -0.27    1.71
  -3 -10   7    0.96    0.98
  -3 -10   7   -0.07    1.03
   3 -10  -7    2.64    2.31
  -3  10  -7   -0.23    0.91
  -3 -10   7    1.87    1.46
  -3 -10   8    8.91    1.64
  -3  10  -8    8.78    1.37
  -3 -10   8    7.38    1.75
   3 -10  -8    8.56    1.22
   3  10   8   13.77    3.30
  -3  10  -8    7.85    2.74
  -3 -10   8    9.04    1.92
  -3 -10   8    7.80    1.29
   3 -10  -8   13.60    3.63
  -3  10  -8    7.21    1.29
  -3 -10   8    7.60    1.31
  -3  10  -9    0.48    0.98
  -3 -10   9    0.63    0.95
   3 -10  -9    1.02    0.83
  -3  10  -9    0.38    0.90
  -3 -10   9    0.81    1.24
  -3  10 -10    2.98    1.07
  -3 -10  10    2.34    1.23
  -3  10 -10    2.97    1.08
  -3  10 -11   21.70    1.69
  -3 -10  11   19.89    2.14
  -3 -10  11   17.71    1.86
   3 -10 -12    6.51    1.04
  -3 -10  12   10.22    1.51
  -3 -10  12    7.73    1.28
  -3  10 -12    6.52    0.74
   3 -10 -12    4.64    0.73
  -3 -10  12    8.97    1.16
  -3  10 -12    8.24    1.06
  -3 -10  13   16.38    1.13
  -3 -10  13   14.69    1.21
   3 -10 -13   17.83    1.16
  -3 -11 -13    8.44    0.61
   3  11 -12    5.96    0.76
  -3  11  12    6.71    1.05
   3 -11  12    6.66    1.05
  -3 -11 -12    6.80    0.86
   3 -11  11   15.85    1.42
  -3 -11 -11   19.16    1.45
  -3 -11 -11   17.04    1.51
   3 -11  11   18.06    1.45
  -3  11  11   15.85    1.63
   3  11 -11   16.42    1.33
   3  11 -10   18.56    1.59
   3 -11  10   20.07    1.69
  -3 -11 -10   21.70    1.57
  -3 -11 -10   22.36    1.74
  -3 -11 -10   21.98    1.85
  -3  11  10   20.16    1.94
   3 -11  10   18.62    1.51
  -3 -11  -9    1.39    0.94
   3 -11   9    3.02    1.12
  -3  11   9    1.67    1.20
  -3 -11  -9    3.86    1.26
  -3 -11  -9    2.53    1.16
   3  11  -9    5.07    1.16
   3 -11   9    3.71    1.10
  -3 -11  -9    1.10    1.05
   3  11  -8   27.44    2.11
   3 -11   8   31.98    2.23
  -3 -11  -8   34.68    2.16
   3 -11   8   33.50    2.24
  -3 -11  -8   31.45    2.37
  -3 -11  -8   31.51    2.40
  -3  11   8   32.25    2.53
  -3  11   7    0.29    1.79
   3 -11   7    1.96    1.12
  -3 -11  -7    3.29    1.14
  -3  11   7    2.41    1.30
  -3 -11  -7    2.34    1.18
  -3 -11  -7    3.14    1.30
   3  11  -7    2.18    1.11
  -3 -11  -7    3.83    1.19
  -3  11   7    2.51    2.12
   3  11  -7    3.00    2.04
  -3 -11  -6   76.45    3.64
  -3 -11  -6   81.86    4.05
   3 -11   6   76.16    3.17
  -3 -11  -6   77.71    3.68
  -3 -11  -6   75.67    3.64
  -3  11   6   75.84    6.95
   3 -11   6   84.12    3.69
  -3 -11  -6   75.72    3.15
   3  11  -6   80.20    6.96
  -3 -11  -6   78.35    3.68
  -3 -11  -6   86.11    4.09
  -3 -11  -6   79.52    3.61
  -3  11   6   84.85    4.19
  -3 -11  -6   82.20    3.58
  -3 -11  -6   75.11    3.65
  -3 -11  -5   25.63    2.35
  -3 -11  -5   25.73    2.11
  -3  11   5   20.60    3.79
   3 -11   5   32.48    2.15
   3 -11   5   32.93    2.11
  -3 -11  -5   23.12    1.68
  -3 -11  -5   24.46    2.05
  -3 -11  -5   23.08    1.87
  -3 -11  -5   26.23    2.26
  -3 -11  -5   25.47    2.02
  -3  11   5   26.27    2.35
   3  11  -5   34.98    4.62
  -3 -11  -5   25.37    2.14
   3 -11   5   30.73    1.80
  -3 -11  -5   24.77    2.12
  -3 -11  -4   46.62    2.85
   3  11  -4   32.02    4.50
  -3 -11  -4   46.09    2.70
  -3  11   4   47.21    2.97
  -3 -11  -4   44.77    2.84
  -3 -11  -4   41.12    2.41
  -3 -11  -4   44.56    2.77
  -3  11   4   44.17    5.17
   3 -11   4   30.14    2.21
   3 -11   4   27.16    2.10
  -3 -11  -4   45.19    2.33
  -3 -11  -4   44.46    2.05
  -3 -11  -4   49.01    2.86
  -3 -11  -4   44.89    2.44
  -3 -11  -4   49.14    2.91
  -3 -11  -4   44.28    2.87
  -3 -11  -4   47.61    2.99
  -3 -11  -3   30.53    2.39
   3  11  -3   24.52    3.75
  -3  11   3   30.56    4.33
  -3 -11  -3   30.38    2.20
  -3  11   3   29.80    2.33
  -3 -11  -3   27.90    2.24
  -3 -11  -3   28.44    1.94
  -3 -11  -3   28.47    2.28
  -3  11   3   25.27    4.14
   3 -11   3   26.07    1.86
   3 -11   3   27.30    1.92
  -3 -11  -3   28.49    1.93
  -3 -11  -3   26.38    1.57
  -3 -11  -3   28.78    1.94
  -3 -11  -3   29.52    2.27
  -3 -11  -3   26.21    2.28
  -3 -11  -3   29.79    2.36
  -3 -11  -3   29.90    2.42
  -3 -11  -2   22.30    2.11
   3  11  -2   32.31    4.12
  -3  11   2   25.51    3.98
  -3 -11  -2   23.47    1.98
  -3 -11  -2   21.65    1.95
  -3  11   2   25.63    2.11
  -3 -11  -2   22.55    1.69
  -3  11   2   20.67    3.69
  -3 -11  -2   24.28    2.22
   3 -11   2   30.24    1.89
  -3 -11  -2   22.96    1.76
  -3 -11  -2   21.56    1.45
  -3 -11  -2   22.54    1.67
  -3 -11  -2   24.91    2.28
  -3 -11  -2   22.37    2.16
  -3 -11  -2   22.79    2.09
  -3 -11  -1   47.58    3.08
   3  11  -1   38.03    4.49
  -3  11   1   46.22    5.00
  -3 -11  -1   44.23    2.73
  -3  11   1   47.54    2.74
  -3 -11  -1   44.95    2.33
  -3 -11  -1   46.70    3.03
  -3  11   1   45.45    5.10
   3 -11   1   40.22    2.31
   3 -11   1   40.63    2.27
  -3 -11  -1   46.80    2.56
  -3 -11  -1   44.46    2.14
  -3 -11  -1   51.89    2.89
  -3 -11  -1   43.68    2.88
  -3 -11  -1   46.06    2.75
  -3 -11   0   38.82    2.48
   3  11   0   45.07    4.79
  -3  11   0   45.82    4.84
  -3 -11   0   42.93    2.69
  -3  11   0   39.79    2.44
  -3 -11   0   37.64    2.08
  -3 -11   0   34.41    2.80
  -3 -11   0   40.25    2.53
   3 -11   0   38.36    2.21
   3 -11   0   41.13    2.16
  -3 -11   0   41.56    2.45
  -3 -11   0   36.06    1.96
  -3 -11   0   37.77    2.61
  -3 -11   0   40.30    2.82
  -3 -11   0   38.95    2.82
   3 -11   0   41.34    4.85
  -3 -11   1   43.17    2.86
  -3 -11   1   41.29    2.49
  -3  11  -1   42.79    4.66
   3  11   1   54.29    5.29
  -3 -11   1   39.97    2.69
  -3  11  -1   39.47    2.40
  -3 -11   1   48.04    3.09
  -3 -11   1   40.18    2.13
  -3 -11   1   41.05    2.75
   3 -11  -1   45.84    2.25
   3 -11  -1   45.00    2.37
  -3 -11   1   39.93    2.47
  -3 -11   1   44.07    2.76
  -3 -11   1   44.78    2.93
  -3 -11   1   38.26    2.07
   3 -11  -1   48.16    5.29
  -3 -11   1   40.93    2.93
  -3 -11   2   27.34    2.38
   3 -11  -2   19.32    1.51
   3  11   2   21.32    3.63
  -3  11  -2   25.16    3.74
  -3 -11   2   27.35    2.09
  -3 -11   2   24.00    2.18
  -3 -11   2   25.29    2.00
  -3 -11   2   24.95    1.66
  -3 -11   2   24.06    2.23
   3 -11  -2   20.46    1.75
  -3 -11   2   27.45    2.33
   3 -11  -2   16.52    3.60
  -3 -11   2   25.53    2.27
  -3 -11   3   29.15    2.37
   3 -11  -3   31.03    2.06
  -3 -11   3   24.86    2.08
  -3 -11   3   32.00    2.66
   3 -11  -3   25.70    1.87
   3 -11  -3   27.16    1.67
  -3  11  -3   28.66    3.99
   3  11   3   30.11    4.34
  -3 -11   3   24.25    1.94
  -3 -11   3   27.45    2.28
  -3 -11   3   26.74    1.79
  -3 -11   3   30.68    2.23
  -3 -11   3   31.27    2.47
   3 -11  -3   27.95    4.45
  -3 -11   3   24.79    2.21
  -3 -11   4   34.17    2.57
   3 -11  -4   55.12    2.65
  -3 -11   4   32.58    2.57
   3 -11  -4   44.77    2.33
   3 -11  -4   45.81    2.39
  -3  11  -4   29.90    4.26
  -3 -11   4   30.14    2.38
  -3 -11   4   28.79    2.06
  -3 -11   4   34.27    2.66
  -3 -11   4   30.91    2.78
  -3 -11   4   32.42    2.43
  -3 -11   4   31.56    2.03
   3 -11  -4   58.03    6.08
  -3 -11   4   30.79    2.43
  -3 -11   5   31.67    2.33
   3 -11  -5   24.82    1.86
  -3  11  -5   25.79    4.07
  -3 -11   5   32.07    2.03
  -3 -11   5   32.89    2.37
   3 -11  -5   22.15    1.65
  -3 -11   5   28.04    2.29
  -3 -11   5   31.56    2.58
   3 -11  -5   23.21    1.88
  -3 -11   5   29.36    2.24
  -3 -11   5   34.11    2.57
  -3 -11   6   85.91    4.47
   3 -11  -6   79.13    3.63
  -3 -11   6   94.50    4.68
   3 -11  -6   85.80    3.61
  -3  11  -6   83.84    7.14
  -3 -11   6   85.13    3.63
  -3  11  -6   81.42    3.79
  -3 -11   6   91.63    4.24
  -3 -11   6   83.54    3.85
   3 -11  -6   72.71    3.17
  -3 -11   6   80.20    3.87
   3 -11  -7    2.25    2.21
  -3 -11   7    4.02    1.66
   3 -11  -7    2.68    0.97
   3  11   7    1.69    2.07
  -3  11  -7    2.72    2.07
   3 -11  -7    3.15    1.15
  -3 -11   7    1.92    1.58
  -3 -11   7    2.31    1.01
  -3 -11   7    2.04    1.12
  -3 -11   7    1.47    1.14
  -3  11  -7    2.72    1.12
  -3  11  -7    2.79    1.13
  -3  11  -8   32.73    2.22
  -3  11  -8   34.43    2.28
   3 -11  -8   33.81    2.05
  -3 -11   8   34.32    2.84
  -3 -11   8   29.97    2.38
  -3 -11   8   35.03    2.90
   3 -11  -8   36.60    2.33
  -3  11  -9    3.06    1.10
   3 -11  -9    2.14    0.82
   3 -11  -9    1.91    1.09
  -3 -11   9    3.01    1.53
  -3 -11   9    2.54    1.25
  -3  11  -9    2.65    1.07
  -3 -11  10   19.54    1.88
   3 -11 -10   24.58    1.85
  -3 -11  10   18.36    1.83
  -3  11 -10   19.89    1.66
   3 -11 -10   20.29    1.46
  -3 -11  11   16.69    1.60
  -3  11 -11   16.52    1.42
   3 -11 -11   19.14    1.52
   3 -11 -12    6.83    0.91
  -3  11 -12    4.00    0.55
   3 -11 -12    7.38    0.86
  -3 -11  12    6.46    0.95
  -3  11 -12    6.31    0.88
   3 -11 -13   10.34    0.76
  -3 -11  13    7.68    0.73
  -3 -12 -12   10.43    0.83
   3 -12  12    9.50    0.98
   3 -12  11   -0.21    0.82
   3  12 -11   -0.11    0.63
  -3 -12 -11    1.17    0.75
  -3  12  11    0.48    0.73
  -3 -12 -11    0.22    0.63
  -3 -12 -10   25.44    1.73
   3  12 -10   27.41    1.70
   3 -12  10   24.99    1.64
   3 -12  10   27.37    1.92
  -3  12  10   22.48    1.82
  -3 -12 -10   24.18    1.84
  -3  12   9   37.49    2.48
  -3 -12  -9   41.82    2.56
  -3 -12  -9   39.86    2.33
  -3 -12  -9   43.05    2.49
   3 -12   9   39.04    2.41
   3 -12   9   35.07    2.25
   3  12  -9   35.51    2.15
  -3 -12  -8    5.10    1.15
   3 -12   8    9.88    1.44
   3  12  -8    8.67    1.31
  -3 -12  -8    6.32    1.39
  -3  12   8    4.14    1.27
   3 -12   8   10.00    1.46
  -3 -12  -8    6.43    1.38
  -3 -12  -7   10.51    1.38
   3 -12   7    2.91    1.23
  -3 -12  -7    8.65    1.55
  -3  12   7    6.69    1.41
  -3 -12  -7    8.21    1.35
   3  12  -7    4.09    1.20
  -3 -12  -7    8.09    1.55
   3 -12   7    5.14    1.28
   3 -12   6   32.81    1.93
  -3 -12  -6   32.84    2.27
   3 -12   6   39.01    2.45
  -3 -12  -6   30.59    2.21
  -3 -12  -6   34.45    2.61
   3  12  -6   32.21    4.48
  -3 -12  -6   30.01    2.21
  -3 -12  -6   34.65    2.21
  -3 -12  -6   29.77    2.16
  -3 -12  -6   30.33    2.21
  -3  12   6   24.79    3.92
  -3 -12  -6   29.53    2.14
  -3  12   6   27.75    2.36
  -3 -12  -6   34.97    2.56
  -3 -12  -5    3.67    1.23
   3 -12   5    2.52    0.88
  -3 -12  -5    4.18    1.29
  -3  12   5    0.55    1.68
   3  12  -5    2.18    2.07
  -3 -12  -5    2.03    1.02
  -3  12   5    3.55    2.08
   3 -12   5    3.54    1.11
   3 -12   5    3.32    1.23
  -3 -12  -5    2.93    0.81
  -3 -12  -5    2.32    1.13
  -3 -12  -5    3.23    1.17
  -3 -12  -5    4.41    1.37
  -3 -12  -5    3.22    1.11
  -3  12   5    3.62    1.31
  -3  12   4   37.54    4.80
  -3 -12  -4   39.65    2.69
   3 -12   4   40.08    2.47
   3 -12   4   40.07    2.44
  -3 -12  -4   35.87    2.12
  -3 -12  -4   42.08    2.76
  -3 -12  -4   42.29    2.41
  -3 -12  -4   42.52    2.79
  -3 -12  -4   35.69    2.30
   3 -12   4   36.10    2.16
  -3 -12  -4   43.01    2.80
   3  12  -4   38.22    4.79
  -3  12   4   39.05    4.94
  -3 -12  -4   41.11    2.81
  -3 -12  -4   44.91    2.99
  -3 -12  -4   40.75    2.60
  -3  12   4   41.30    2.71
  -3 -12  -4   40.28    2.77
  -3 -12  -3   21.42    2.19
  -3 -12  -3   21.21    2.19
  -3  12   3   18.24    3.66
   3  12  -3   21.84    3.70
  -3  12   3   17.92    3.56
  -3 -12  -3   20.42    2.06
   3 -12   3   23.51    1.84
  -3 -12  -3   19.48    1.61
  -3 -12  -3   19.48    1.30
  -3 -12  -3   19.80    1.70
  -3 -12  -3   19.78    2.08
  -3 -12  -3   21.54    2.06
  -3 -12  -3   22.64    2.11
  -3 -12  -3   17.91    1.88
  -3 -12  -3   22.09    2.10
  -3  12   3   24.25    2.05
  -3 -12  -2   13.51    1.85
  -3 -12  -2   15.87    1.86
  -3  12   2   14.95    3.35
   3  12  -2    7.11    2.49
  -3 -12  -2   14.52    1.91
  -3 -12  -2   16.16    1.95
  -3  12   2   11.13    2.91
   3 -12   2    8.51    1.31
   3 -12   2    8.85    1.33
  -3 -12  -2   14.30    1.46
  -3 -12  -2   15.17    1.73
  -3  12   2   16.24    1.67
  -3 -12  -2   13.02    1.39
  -3 -12  -2   16.49    1.87
  -3 -12  -2   13.24    1.86
  -3 -12  -2   14.72    1.13
  -3 -12  -1    2.95    1.23
  -3 -12  -1    2.08    1.17
  -3 -12  -1    2.48    1.30
  -3 -12  -1    3.51    0.95
  -3  12   1    1.55    2.02
   3 -12   1    1.88    0.96
   3 -12   1    2.11    1.00
  -3 -12  -1    3.41    1.23
  -3  12   1    1.89    1.00
  -3 -12  -1    3.81    1.50
  -3 -12  -1    2.89    1.03
  -3 -12  -1    2.19    0.70
  -3  12   1    4.87    2.48
   3  12  -1   -0.25    1.90
  -3 -12  -1    2.00    1.35
  -3 -12   0   67.72    3.46
  -3 -12   0   69.18    2.84
   3  12   0   75.73    6.49
  -3  12   0   86.57    6.93
  -3 -12   0   68.16    3.52
   3 -12   0   70.19    3.26
   3 -12   0   71.15    3.14
  -3 -12   0   70.79    3.37
  -3 -12   0   65.73    3.87
  -3 -12   0   70.92    3.11
  -3 -12   0   70.50    3.67
  -3 -12   0   73.44    3.95
  -3 -12   0   70.90    3.74
  -3  12   0   72.62    3.34
  -3 -12   1    2.68    1.54
   3  12   1    1.35    1.92
  -3  12  -1    3.63    2.25
  -3 -12   1    1.35    1.01
  -3 -12   1    1.51    0.69
   3 -12  -1    1.98    2.40
   3 -12  -1    2.59    1.04
  -3 -12   1    1.55    1.20
   3 -12  -1    3.19    0.95
  -3 -12   1    1.71    1.29
  -3 -12   1    1.26    0.76
  -3 -12   1    1.71    1.17
  -3 -12   1    1.71    1.20
  -3 -12   1    1.57    1.14
  -3 -12   1    2.30    1.04
  -3 -12   1    2.09    1.27
   3 -12  -2   18.11    3.70
   3 -12  -2   13.30    1.29
  -3 -12   2   10.77    1.78
  -3 -12   2   10.63    1.51
  -3 -12   2    8.85    1.69
  -3  12  -2   11.36    1.54
   3  12   2   18.14    3.63
  -3  12  -2    8.54    2.62
  -3 -12   2   11.21    1.56
  -3 -12   2    8.06    1.62
  -3 -12   2   11.07    1.86
  -3 -12   2    7.35    1.63
  -3 -12   3   24.47    2.31
   3 -12  -3   21.17    1.83
  -3 -12   3   21.56    1.93
  -3 -12   3   23.29    2.44
   3 -12  -3   19.54    1.70
   3 -12  -3   18.04    1.48
   3  12   3   20.69    3.95
  -3  12  -3   22.68    3.82
  -3 -12   3   24.50    2.32
  -3 -12   3   25.41    2.25
  -3 -12   3   24.31    1.97
  -3 -12   3   24.73    2.09
   3 -12  -3   20.86    3.96
  -3 -12   3   22.48    2.19
   3 -12  -4   39.93    2.21
  -3 -12   4   38.26    2.74
   3 -12  -4   47.97    2.60
  -3 -12   4   38.06    2.68
   3 -12  -4   38.02    2.29
  -3 -12   4   42.77    3.11
   3 -12  -4   41.76    2.37
  -3 -12   4   35.69    2.10
  -3 -12   4   38.98    2.65
  -3  12  -4   32.97    4.57
   3  12   4   53.40    5.97
  -3 -12   4   37.61    2.35
  -3 -12   4   38.09    2.68
  -3 -12   4   38.47    2.71
  -3 -12   4   41.19    2.94
  -3 -12   5    2.02    1.23
   3 -12  -5    3.13    1.04
   3 -12  -5    2.20    0.94
  -3 -12   5    1.76    1.11
  -3 -12   5    3.22    1.25
  -3 -12   5    1.66    0.80
  -3 -12   5    2.09    1.13
   3 -12  -5    2.89    0.88
  -3 -12   5    1.79    1.23
  -3  12  -5    1.65    2.18
  -3 -12   5    2.20    1.38
   3 -12  -5    2.57    1.00
   3 -12  -6   26.98    1.76
  -3 -12   6   32.07    2.32
  -3 -12   6   30.58    2.43
  -3  12  -6   34.31    4.56
  -3 -12   6   30.84    2.68
   3 -12  -6   30.46    2.12
  -3 -12   6   34.04    2.88
   3 -12  -6   31.44    4.77
  -3 -12   6   30.35    2.22
   3 -12  -6   31.48    2.03
  -3 -12   6   31.49    2.45
  -3 -12   7    2.95    1.16
  -3  12  -7    3.17    1.16
  -3 -12   7    3.64    1.55
   3 -12  -7    8.15    1.37
  -3 -12   7    4.04    1.36
   3 -12  -7    8.57    1.17
  -3 -12   7    4.69    1.73
  -3  12  -8    9.20    1.34
   3 -12  -8    6.97    1.01
  -3 -12   8   10.84    1.90
   3 -12  -8    5.68    1.25
  -3 -12   8    7.67    1.70
  -3 -12   9   37.60    2.82
   3 -12  -9   42.22    2.39
  -3  12  -9   35.53    2.23
  -3 -12  10   24.72    2.24
   3 -12 -10   22.45    1.74
  -3 -12  10   27.83    2.02
  -3  12 -10   26.51    1.78
   3 -12 -11    0.57    0.79
  -3 -12  11    0.79    0.82
  -3  12 -11    0.92    0.71
   3 -12 -12    9.78    0.83
   3 -12 -12    9.39    0.86
  -3  12 -12    8.57    0.84
  -3 -12  12    9.86    0.95
  -3 -13 -12    4.47    0.45
  -3 -13 -11    5.04    0.75
   3  13 -11    3.73    0.58
   3 -13  11    5.11    0.95
  -3 -13 -11    5.77    0.81
   3 -13  10    3.48    0.99
   3 -13  10    3.20    0.79
   3  13 -10    3.54    0.81
  -3 -13 -10    5.75    1.01
  -3  13  10    4.17    0.84
  -3 -13 -10    5.23    0.92
  -3 -13  -9    6.64    1.28
  -3  13   9    6.86    1.14
   3 -13   9    6.24    1.23
   3  13  -9    4.90    0.98
   3 -13   9    8.66    1.23
  -3 -13  -9    6.32    1.19
   3 -13   8   44.76    2.57
   3  13  -8   42.33    2.31
  -3 -13  -8   42.48    2.63
   3 -13   8   45.14    2.56
  -3 -13  -8   37.91    2.51
   3 -13   7   10.54    1.54
  -3  13   7    3.95    1.17
  -3 -13  -7    4.49    1.34
   3 -13   7    8.74    1.46
   3  13  -7    9.07    1.34
  -3 -13  -7    4.24    1.42
  -3 -13  -7    3.54    1.15
  -3 -13  -6   20.67    1.83
  -3 -13  -6   20.27    1.81
  -3 -13  -6   22.91    1.85
  -3 -13  -6   22.44    1.82
  -3  13   6   22.02    1.92
  -3 -13  -6   24.07    2.14
   3  13  -6   16.88    1.69
   3 -13   6   15.42    1.44
   3 -13   6   20.11    1.94
   3 -13   5   21.46    2.00
   3 -13   5   20.30    1.86
  -3 -13  -5   20.84    1.98
  -3 -13  -5   18.93    2.15
  -3  13   5   17.44    3.35
   3  13  -5   17.38    3.45
  -3 -13  -5   21.56    1.99
  -3 -13  -5   23.69    1.85
  -3 -13  -5   25.92    2.28
  -3 -13  -5   23.79    1.99
  -3  13   5   19.77    1.87
  -3 -13  -5   20.85    1.97
  -3 -13  -5   19.81    1.97
   3 -13   5   17.90    1.59
  -3 -13  -4   28.62    2.29
  -3  13   4   29.88    4.09
   3 -13   4   23.35    2.05
   3 -13   4   25.86    2.02
  -3 -13  -4   28.19    1.74
  -3 -13  -4   24.03    2.10
  -3  13   4   25.09    2.05
  -3 -13  -4   26.81    1.95
  -3 -13  -4   32.23    2.44
  -3 -13  -4   26.13    2.25
   3  13  -4   26.20    4.10
  -3  13   4   29.08    4.36
  -3 -13  -4   27.76    2.36
  -3 -13  -4   29.43    2.46
   3 -13   4   23.74    1.83
  -3 -13  -4   29.69    2.38
  -3 -13  -3   25.85    2.31
  -3  13   3   22.69    3.67
   3 -13   3   25.49    2.00
  -3 -13  -3   23.24    1.71
  -3 -13  -3   27.63    2.25
  -3  13   3   24.20    1.98
  -3 -13  -3   24.10    1.86
  -3 -13  -3   26.43    2.37
  -3  13   3   27.11    4.30
   3  13  -3   25.46    4.06
  -3 -13  -3   24.73    2.30
  -3 -13  -3   26.49    2.41
   3 -13   3   26.44    1.86
  -3 -13  -3   25.63    2.33
  -3 -13  -2   59.53    3.58
   3 -13   2   70.27    3.30
   3 -13   2   67.14    3.18
  -3 -13  -2   60.90    2.97
  -3 -13  -2   60.85    3.45
  -3 -13  -2   61.90    3.04
  -3 -13  -2   67.57    3.64
  -3 -13  -2   65.01    3.68
   3  13  -2   63.72    6.13
  -3  13   2   62.65    6.38
  -3 -13  -2   62.26    3.67
  -3 -13  -2   63.98    3.59
   3 -13   2   64.66    3.02
  -3 -13  -2   61.97    3.67
   3 -13   1   61.13    3.01
   3 -13   1   63.95    2.99
  -3 -13  -1   52.48    2.85
  -3 -13  -1   55.11    3.31
  -3 -13  -1   50.82    2.73
  -3 -13  -1   55.16    3.33
   3  13  -1   71.94    6.44
  -3  13   1   58.98    5.99
  -3 -13  -1   57.70    3.52
  -3 -13  -1   57.97    3.27
   3 -13   1   64.76    2.94
  -3 -13  -1   53.36    3.50
  -3 -13   0  232.26    8.66
   3  13   0  229.42   12.57
  -3  13   0  264.05   13.29
  -3 -13   0  235.21    8.37
  -3 -13   0  249.53    8.81
  -3 -13   0  226.46    7.56
  -3 -13   0  239.76    8.16
   3 -13   0  233.11    7.64
   3 -13   0  230.13    7.77
  -3 -13   0  239.79    7.90
  -3 -13   0  239.07    8.48
  -3 -13   0  229.93    8.08
  -3 -13   0  233.47    8.71
   3 -13  -1   53.61    2.83
  -3 -13   1   62.55    3.77
  -3  13  -1   55.86    5.87
   3  13   1   57.10    6.09
  -3 -13   1   68.19    3.55
  -3 -13   1   64.66    3.67
  -3 -13   1   60.62    2.80
  -3  13  -1   60.11    3.28
  -3 -13   1   61.07    3.47
   3 -13  -1   56.07    2.81
  -3 -13   1   62.01    3.16
  -3 -13   1   59.22    3.53
  -3 -13   1   63.56    3.73
  -3 -13   1   60.01    3.13
  -3 -13   1   67.65    3.83
  -3 -13   2   65.51    3.72
   3 -13  -2   57.03    2.86
  -3 -13   2   69.51    3.42
  -3  13  -2   69.80    6.44
   3  13   2   64.32    6.53
  -3 -13   2   61.12    2.81
  -3  13  -2   67.61    3.43
   3 -13  -2   59.52    3.02
  -3 -13   2   70.11    3.91
  -3 -13   2   68.15    3.78
  -3 -13   2   71.05    3.55
  -3 -13   2   70.95    3.85
  -3 -13   2   69.24    3.80
   3 -13  -2   61.45    6.39
  -3 -13   3   28.04    2.59
   3 -13  -3   27.61    1.94
   3 -13  -3   22.67    1.66
  -3  13  -3   26.76    4.19
   3  13   3   31.47    4.74
  -3  13  -3   26.67    2.16
  -3 -13   3   27.14    2.19
   3 -13  -3   24.51    1.87
  -3 -13   3   30.94    2.60
  -3 -13   3   26.11    2.06
  -3 -13   3   27.36    2.39
  -3 -13   3   28.80    2.48
  -3 -13   3   23.42    2.27
   3 -13  -3   30.43    4.54
  -3 -13   4   23.04    2.26
  -3 -13   4   22.60    1.86
  -3 -13   4   23.68    2.16
  -3 -13   4   17.97    1.91
   3 -13  -4   24.78    1.84
  -3 -13   4   24.02    2.49
   3 -13  -4   26.98    1.91
   3  13   4   27.85    4.66
  -3  13  -4   27.19    4.15
   3 -13  -4   32.35    2.11
  -3  13  -4   25.86    2.10
   3 -13  -4   26.62    1.85
  -3 -13   4   22.86    2.23
  -3 -13   4   23.20    2.11
  -3 -13   4   20.73    2.11
  -3 -13   5   22.26    2.21
  -3 -13   5   22.35    2.00
   3 -13  -5   20.39    1.59
  -3 -13   5   21.57    2.09
   3 -13  -5   22.80    1.74
   3  13   5   29.23    4.74
  -3  13  -5   22.85    3.81
  -3 -13   5   19.57    2.00
   3 -13  -5   26.50    1.90
  -3 -13   5   23.71    2.47
  -3 -13   5   20.59    2.01
   3 -13  -5   21.24    3.93
  -3 -13   5   16.45    1.96
   3 -13  -5   18.66    1.71
  -3 -13   6   18.78    1.93
  -3 -13   6   16.11    1.73
  -3  13  -6   18.34    1.73
  -3 -13   6   18.58    2.07
   3 -13  -6   22.60    1.78
  -3 -13   6   15.57    1.65
   3 -13  -6   25.24    1.72
  -3 -13   6   17.23    1.92
  -3 -13   7    8.77    1.37
  -3 -13   7    9.06    1.70
   3 -13  -7    4.63    1.15
  -3 -13   7   10.40    1.58
   3 -13  -7    5.70    1.02
  -3 -13   7   12.44    2.09
  -3  13  -7    9.11    1.34
  -3 -13   8   42.97    2.67
  -3 -13   8   45.77    3.07
  -3 -13   8   45.33    2.96
   3 -13  -8   41.85    2.39
   3 -13  -8   39.40    2.03
  -3 -13   9    7.53    1.54
   3 -13  -9    6.87    1.15
   3 -13  -9    5.94    1.05
  -3 -13  10    4.01    1.21
   3 -13 -10    5.52    0.98
   3 -13 -10    4.49    0.92
   3 -13 -11    5.15    0.78
  -3  13 -11    5.74    0.79
  -3 -13  12    4.96    0.58
   3 -13 -12    4.76    0.51
  -3 -14 -11    4.31    0.53
   3 -14  11    6.89    0.82
   3 -14  10   10.20    1.22
  -3 -14 -10   11.60    0.99
  -3 -14 -10   12.61    1.14
   3 -14  10   10.22    0.91
   3  14 -10    9.47    0.82
   3 -14   9   21.44    1.68
  -3 -14  -9   18.59    1.57
  -3 -14  -9   18.14    1.52
   3 -14   9   17.99    1.46
   3  14  -9   16.46    1.26
   3 -14   8   20.21    1.76
  -3 -14  -8   19.86    1.81
  -3 -14  -8   21.94    1.81
   3 -14   8   19.90    1.73
   3  14  -8   20.21    1.50
   3 -14   7   14.07    1.65
  -3 -14  -7   14.32    1.47
  -3 -14  -7   16.04    1.77
  -3 -14  -7   17.46    1.84
   3 -14   7   16.48    1.72
   3  14  -7   11.99    1.38
  -3 -14  -6   13.96    1.50
   3  14  -6   18.22    1.63
   3 -14   6   15.49    1.40
   3 -14   6   18.89    1.87
   3 -14   5    9.78    1.59
  -3 -14  -5   10.60    1.52
   3 -14   5    9.71    1.42
  -3 -14  -5   15.31    1.50
   3 -14   5    8.59    1.22
  -3 -14  -5   12.31    1.60
  -3 -14  -5   14.08    1.58
  -3 -14  -5   15.42    1.75
  -3 -14  -5   14.69    1.93
  -3 -14  -5   12.51    1.58
   3 -14   4   80.89    3.61
   3 -14   4   75.44    3.35
  -3 -14  -4   70.68    3.74
  -3 -14  -4   67.41    3.58
  -3 -14  -4   69.94    3.31
  -3 -14  -4   72.57    3.81
   3 -14   4   80.86    3.53
  -3 -14  -4   72.42    3.76
  -3 -14  -4   67.09    3.73
  -3 -14  -4   76.44    3.95
   3 -14   3   13.51    1.61
   3 -14   3   12.70    1.51
  -3 -14  -3   17.20    2.03
  -3  14   3   13.53    3.17
   3  14  -3   11.46    2.94
  -3 -14  -3   15.45    1.81
  -3 -14  -3   15.09    1.52
   3 -14   3   14.46    1.52
  -3 -14  -3   13.10    1.82
  -3 -14  -3   17.29    2.01
  -3 -14  -3   16.60    1.98
  -3 -14  -3   14.22    1.88
  -3 -14  -2   11.28    1.73
  -3 -14  -2   10.31    1.82
  -3 -14  -2   13.39    1.79
  -3 -14  -2   11.05    1.79
   3 -14   2    7.61    1.37
   3 -14   2    8.80    1.41
  -3 -14  -2   10.74    1.24
  -3 -14  -2   11.89    1.85
  -3 -14  -2   11.64    1.37
  -3 -14  -2   13.16    1.72
   3  14  -2    9.64    2.88
  -3  14   2    8.61    2.78
   3 -14   2    9.73    1.38
  -3 -14  -2   11.44    1.85
   3 -14   1   86.08    3.71
   3 -14   1   84.11    3.75
  -3 -14  -1   79.69    3.52
  -3 -14  -1   82.83    4.10
  -3 -14  -1   83.93    3.58
  -3 -14  -1   78.04    4.13
   3  14  -1   89.59    7.33
  -3  14   1   80.52    7.05
  -3 -14  -1   82.30    3.99
   3 -14   1   82.56    3.64
  -3 -14  -1   81.51    4.38
  -3 -14   0   11.90    1.69
  -3 -14   0    9.15    1.45
  -3 -14   0    9.47    1.83
   3 -14   0   10.12    1.40
   3 -14   0    9.46    1.32
  -3 -14   0    8.94    1.45
  -3 -14   0   10.13    1.35
   3 -14   0    8.99    1.13
  -3 -14   0   11.16    1.87
  -3  14   0    9.56    1.52
  -3 -14   0   10.77    1.25
  -3 -14   0    9.51    1.68
   3 -14   0    9.48    1.39
  -3 -14   0    9.39    1.94
   3  14   0   13.78    3.23
  -3  14   0    7.69    2.65
  -3 -14   1   84.47    4.10
   3 -14  -1   87.11    3.61
  -3 -14   1   85.02    3.77
  -3  14  -1   73.92    6.82
   3  14   1   82.44    7.24
  -3 -14   1   85.48    4.43
  -3 -14   1   78.38    3.71
  -3 -14   1   87.16    4.14
  -3 -14   1   91.01    4.51
  -3 -14   1   83.84    4.43
  -3 -14   1   83.39    4.44
  -3 -14   1   78.58    3.41
  -3  14  -1   85.83    4.01
  -3 -14   2    8.15    1.67
   3 -14  -2   11.75    1.44
   3 -14  -2   11.92    1.34
  -3  14  -2   11.72    2.92
   3  14   2   12.31    3.17
  -3 -14   2    8.27    1.74
  -3 -14   2   11.47    1.91
   3 -14  -2   12.57    1.48
  -3 -14   2    9.08    1.53
  -3 -14   2    8.53    1.78
  -3  14  -2   10.43    1.57
  -3 -14   2    8.97    1.68
  -3 -14   2    9.36    1.43
  -3 -14   3   15.15    2.07
   3 -14  -3   12.21    1.42
  -3 -14   3   13.13    1.62
  -3 -14   3   10.42    1.46
  -3 -14   3   12.74    1.77
   3 -14  -3   13.83    1.50
  -3 -14   3   12.60    1.90
  -3 -14   3   13.10    1.87
  -3  14  -3   11.74    1.56
   3  14   3   11.96    3.27
  -3  14  -3   11.39    2.91
  -3 -14   3   14.87    1.95
  -3 -14   4   84.34    4.29
   3 -14  -4   72.07    3.27
  -3 -14   4   82.64    3.75
  -3  14  -4   81.39    3.70
   3 -14  -4   64.20    3.19
  -3 -14   4   72.53    3.84
  -3 -14   4   79.48    3.92
  -3 -14   4   75.92    3.96
  -3 -14   4   76.23    3.82
  -3 -14   4   70.17    3.37
   3 -14  -4   64.45    3.13
  -3 -14   5   11.39    2.00
   3 -14  -5   13.14    1.36
   3 -14  -5   13.36    1.39
  -3  14  -5    8.50    1.40
   3 -14  -5   13.02    1.33
  -3 -14   5   10.05    1.61
  -3 -14   5   11.02    1.55
  -3 -14   5    9.58    1.62
  -3 -14   5    8.67    1.40
  -3 -14   5   10.84    1.56
   3 -14  -6   14.79    1.48
  -3  14  -6   15.22    1.59
  -3 -14   6   16.76    1.76
  -3 -14   6   15.61    1.78
  -3 -14   6   13.70    1.50
   3 -14  -6   13.24    1.30
  -3  14  -6   16.81    1.62
  -3 -14   6   14.80    1.64
  -3 -14   7   14.46    1.66
   3 -14  -7   16.44    1.30
  -3 -14   7   12.61    1.71
   3 -14  -7   18.03    1.53
  -3 -14   7   14.69    2.07
  -3 -14   7   11.70    1.42
  -3 -14   8   14.94    1.74
   3 -14  -8   17.89    1.49
  -3 -14   8   17.34    1.66
   3 -14  -8   18.24    1.48
   3 -14  -9   14.64    1.27
  -3 -14   9   16.82    1.48
   3 -14  -9   13.71    1.27
  -3 -14   9   17.85    1.69
   3 -14  -9   15.79    1.30
  -3 -14  10   10.81    1.15
   3 -14 -10   11.09    1.06
  -3 -14  10   10.95    1.22
   3 -14 -10   11.36    1.00
   3 -14 -11    5.25    0.62
   3 -15  10    6.64    0.85
  -3 -15 -10    5.49    0.61
   3 -15   9    0.77    0.72
   3  15  -9   -0.26    0.52
  -3 -15  -9    0.96    0.69
   3 -15   8    8.61    1.21
  -3 -15  -8    5.97    1.18
   3 -15   8    7.43    1.21
   3  15  -8    7.69    0.94
   3  15  -7   12.16    1.24
   3 -15   7   12.57    1.52
  -3 -15  -7   14.27    1.35
  -3 -15  -6    1.53    0.91
   3 -15   6    1.15    1.06
   3  15  -6    3.21    1.00
   3 -15   6    2.73    0.83
   3 -15   6    2.78    1.23
  -3 -15  -6    2.27    1.34
  -3 -15  -5    3.79    1.14
   3 -15   5    4.88    1.21
  -3 -15  -5    2.56    1.00
   3 -15   5    5.65    1.10
  -3 -15  -5    2.87    1.04
   3 -15   5    5.96    1.41
  -3 -15  -5    3.36    1.38
  -3 -15  -5    1.80    1.09
  -3 -15  -4   28.63    2.29
   3 -15   4   29.55    2.07
  -3 -15  -4   27.25    1.91
   3 -15   4   25.56    1.93
  -3 -15  -4   26.74    2.22
  -3 -15  -4   30.65    2.24
  -3 -15  -4   27.76    2.24
  -3 -15  -4   29.44    2.33
  -3 -15  -4   30.49    2.40
   3 -15   3   12.11    1.57
  -3 -15  -3   12.56    1.78
  -3 -15  -3   13.06    1.78
  -3 -15  -3   11.80    1.63
  -3 -15  -3   12.39    1.38
   3 -15   3   10.26    1.34
  -3 -15  -3   12.04    1.74
   3 -15   3   11.52    1.48
  -3 -15  -3   11.18    1.79
   3 -15   3   12.20    1.61
  -3 -15  -3   14.15    1.85
   3 -15   2   67.61    3.17
  -3 -15  -2   55.27    3.44
  -3 -15  -2   53.80    3.14
  -3 -15  -2   54.87    3.29
  -3 -15  -2   50.92    2.70
  -3 -15  -2   56.04    3.30
   3 -15   2   58.65    2.83
  -3 -15  -2   51.37    3.34
   3 -15   2   59.74    2.98
  -3 -15  -2   55.30    3.45
   3 -15   2   62.41    3.12
  -3 -15  -2   54.72    3.41
  -3 -15  -1   46.17    2.89
   3 -15   1   27.82    1.96
  -3 -15  -1   47.38    2.34
  -3  15   1   46.55    2.70
   3 -15   1   27.21    2.17
  -3 -15  -1   41.98    2.95
  -3 -15  -1   42.50    2.88
  -3 -15  -1   42.60    2.63
   3 -15   1   27.89    2.14
   3 -15   1   28.53    2.20
   3 -15   0   20.05    1.72
   3 -15   0   19.45    1.81
  -3 -15   0   20.45    1.59
  -3 -15   0   18.17    2.01
  -3 -15   0   21.87    2.27
  -3 -15   0   19.83    1.57
  -3  15   0   20.74    1.93
   3 -15   0   18.54    1.81
  -3 -15   0   20.31    2.34
  -3 -15   0   18.64    2.08
   3 -15   0   20.46    1.71
  -3 -15   0   23.36    2.31
  -3 -15   0   20.08    1.86
  -3 -15   0   23.77    2.43
  -3 -15   1   28.28    1.95
  -3 -15   1   27.47    1.99
  -3 -15   1   28.69    2.58
  -3 -15   1   34.53    2.70
  -3 -15   1   26.99    2.30
  -3  15  -1   29.55    2.27
  -3 -15   1   27.06    2.25
  -3 -15   1   30.60    2.73
  -3 -15   1   28.46    2.61
   3 -15  -2   59.13    3.07
  -3 -15   2   71.90    3.30
  -3 -15   2   68.12    3.82
  -3 -15   2   70.81    3.53
  -3 -15   2   73.32    3.87
  -3  15  -2   72.69    3.50
  -3 -15   2   69.90    3.72
   3 -15  -2   62.68    3.21
  -3 -15   2   70.44    3.90
  -3 -15   2   71.38    3.89
  -3 -15   3   14.46    1.96
   3 -15  -3   13.86    1.47
  -3 -15   3   12.67    1.49
  -3 -15   3   10.47    1.72
  -3  15  -3   11.80    1.55
  -3 -15   3   13.90    1.80
  -3 -15   3    9.35    1.37
  -3 -15   3   11.69    1.84
   3 -15  -3   13.66    1.52
  -3 -15   3   12.18    1.87
  -3 -15   4   29.82    2.54
   3 -15  -4   26.25    1.81
  -3 -15   4   27.90    2.07
   3 -15  -4   22.91    1.60
   3 -15  -4   28.70    1.94
  -3 -15   4   26.07    2.31
  -3 -15   4   26.95    2.15
  -3  15  -4   27.86    2.05
  -3 -15   4   26.75    2.22
  -3 -15   4   26.14    2.30
  -3  15  -5    4.75    1.16
  -3 -15   5    5.45    1.22
  -3 -15   5    4.29    1.34
  -3 -15   5    4.84    1.24
   3 -15  -5    3.08    0.86
  -3 -15   5    5.58    1.58
   3 -15  -5    2.99    0.90
  -3 -15   5    6.13    1.27
  -3 -15   6    3.18    0.92
  -3 -15   6    1.78    0.96
  -3 -15   6    1.66    1.49
   3 -15  -6    1.28    0.73
   3 -15  -6    1.90    0.86
  -3  15  -6    3.19    1.03
  -3 -15   6    3.07    1.07
   3 -15  -7   12.23    1.26
  -3 -15   7   11.20    1.32
  -3  15  -7   10.80    1.25
  -3 -15   7    9.98    1.12
   3 -15  -8    6.74    0.99
  -3 -15   8    8.69    1.16
  -3  15  -8    8.30    1.08
   3 -15  -8    7.73    1.09
   3 -15  -9    0.65    0.69
  -3 -15   9   -0.16    0.70
   3 -15  -9    0.11    0.59
  -3 -15  10    5.32    0.68
   3 -15 -10    4.95    0.64
   3 -16   9   20.26    1.12
   3 -16   9   25.79    1.38
   3 -16   8    0.70    0.73
  -3 -16  -8    2.29    0.81
   3  16  -8    1.23    0.52
   3 -16   8    1.47    0.73
   3  16  -7   61.20    2.50
  -3 -16  -7   67.70    2.68
   3 -16   7   67.42    2.95
   3  16  -6    4.54    0.93
   3 -16   6    2.54    0.70
  -3 -16  -6    1.82    1.10
  -3 -16  -6    1.77    0.81
   3 -16   6    3.95    1.19
   3 -16   6    3.19    1.05
  -3 -16  -5   43.99    2.21
   3 -16   5   38.45    2.44
  -3 -16  -5   45.26    2.66
   3 -16   5   35.75    2.06
   3  16  -5   42.29    2.20
   3 -16   5   37.51    2.26
  -3 -16  -4    9.28    1.44
  -3 -16  -4   10.53    1.43
  -3 -16  -4    8.55    1.15
  -3 -16  -4   10.12    1.48
  -3 -16  -4   10.08    1.56
   3 -16   4   15.71    1.49
  -3 -16  -4    8.33    1.45
   3 -16   4   16.55    1.51
  -3 -16  -4    9.50    1.47
   3 -16   3   29.18    2.15
   3 -16   3   27.34    1.96
  -3 -16  -3   39.05    2.63
  -3 -16  -3   39.66    2.13
  -3 -16  -3   41.59    2.59
   3 -16   3   32.41    2.27
  -3 -16  -3   38.28    2.60
  -3 -16  -3   40.28    2.53
   3 -16   3   27.65    2.07
  -3 -16  -3   40.76    2.65
  -3 -16  -3   37.99    2.56
   3 -16   2   36.90    2.23
  -3 -16  -2   25.87    2.28
  -3 -16  -2   26.45    2.27
  -3 -16  -2   27.03    2.27
   3 -16   2   33.83    2.19
  -3 -16  -2   27.73    2.40
  -3 -16  -2   29.28    2.21
   3 -16   2   33.74    2.17
  -3 -16  -2   26.88    2.37
  -3 -16  -2   26.92    1.82
  -3  16   2   27.33    2.07
  -3 -16  -2   25.80    2.31
  -3  16   1    7.43    1.32
  -3 -16  -1    5.87    1.04
  -3 -16  -1    7.18    1.50
  -3 -16  -1    6.29    1.44
  -3 -16  -1    6.33    1.30
   3 -16   1    7.24    1.35
   3 -16   1    8.04    1.37
   3 -16   1    7.79    1.29
  -3 -16   0   50.64    3.00
  -3 -16   0   51.48    3.22
  -3  16   0   48.40    2.78
   3 -16   0   48.57    2.56
   3 -16   0   52.22    2.68
  -3 -16   0   50.41    2.69
   3 -16   0   46.35    2.28
  -3 -16   0   54.82    3.34
   3 -16   0   49.89    2.78
  -3 -16   0   52.21    3.28
  -3 -16   1    6.78    1.67
   3 -16  -1    3.35    0.95
  -3 -16   1    6.42    1.68
  -3 -16   1    5.44    1.50
  -3 -16   1    4.93    1.58
  -3 -16   1    4.90    1.33
  -3  16  -1    5.06    1.24
  -3  16  -2   37.80    2.33
  -3 -16   2   37.01    2.70
  -3 -16   2   36.90    2.59
  -3 -16   2   33.71    2.30
   3 -16  -2   27.22    2.08
  -3 -16   2   33.24    2.63
   3 -16  -2   29.57    2.02
  -3 -16   2   32.93    2.57
   3 -16  -3   43.17    2.21
  -3 -16   3   31.49    2.41
  -3  16  -3   30.89    2.14
  -3 -16   3   30.42    2.47
   3 -16  -3   40.54    2.31
  -3 -16   3   31.33    2.48
  -3 -16   3   29.95    2.40
  -3 -16   3   31.77    2.43
   3 -16  -4   10.81    1.23
  -3 -16   4   16.50    1.66
  -3  16  -4   19.27    1.61
  -3 -16   4   18.42    1.85
   3 -16  -4    8.64    1.22
  -3 -16   4   19.92    1.84
  -3 -16   4   16.31    1.70
  -3 -16   4   18.72    1.96
  -3 -16   5   36.56    2.59
  -3  16  -5   43.16    2.25
  -3 -16   5   36.18    2.32
   3 -16  -5   40.33    2.23
  -3 -16   5   31.52    2.18
  -3 -16   5   34.97    2.18
   3 -16  -5   40.77    2.01
   3 -16  -5   33.84    1.84
  -3 -16   6    4.13    0.95
   3 -16  -6    1.65    0.91
  -3 -16   6    3.54    0.92
  -3  16  -6    5.50    0.99
   3 -16  -6    1.21    0.73
  -3 -16   6    4.05    0.80
   3 -16  -7   53.95    2.34
  -3  16  -7   59.84    2.51
   3 -16  -8    2.23    0.67
   3 -16  -8    2.36    0.75
  -3  16  -8    0.44    0.59
   3 -16  -9   22.38    1.16
   3 -16  -9   22.08    1.12
   3 -17   8   12.22    0.90
  -3 -17  -8   12.35    0.76
  -3 -17  -7    6.11    0.74
  -3  17   7    5.80    0.69
   3  17  -6   24.56    1.32
   3 -17   6   27.66    1.68
  -3 -17  -6   23.95    1.71
  -3 -17  -6   20.93    1.35
  -3  17   6   20.60    1.35
   3 -17   6   26.99    1.72
   3  17  -5    3.25    0.81
   3 -17   5    3.09    0.77
  -3 -17  -5    4.94    1.12
  -3  17   5    5.47    0.90
  -3 -17  -5    4.83    0.86
   3 -17   5    3.57    0.92
   3 -17   4   27.29    1.94
   3 -17   4   25.97    1.71
  -3 -17  -4   33.11    2.11
  -3 -17  -4   29.31    2.03
  -3 -17  -4   30.78    2.05
   3 -17   4   25.76    1.73
  -3 -17  -4   27.88    1.63
  -3  17   4   28.22    1.76
  -3  17   3    3.35    0.96
  -3 -17  -3    4.39    0.86
  -3 -17  -3    3.93    1.19
   3 -17   3    2.95    1.05
  -3 -17  -3    2.74    1.18
  -3 -17  -3    3.78    1.11
  -3 -17  -3    3.20    1.17
   3 -17   3    4.44    1.03
  -3 -17  -3    4.54    1.17
   3 -17   2   67.41    3.00
  -3  17   2   59.09    2.86
   3 -17   2   61.20    2.94
  -3 -17  -2   63.32    3.02
  -3 -17  -2   60.44    3.27
  -3 -17  -2   61.70    3.24
   3 -17   2   57.39    2.90
  -3 -17  -2   60.84    3.28
  -3 -17  -2   62.68    3.30
  -3 -17  -1    1.22    0.90
  -3  17   1    1.59    0.95
  -3 -17  -1    1.27    1.26
   3 -17   1    7.06    1.23
   3 -17   1    6.76    1.23
   3 -17   1    5.89    1.08
  -3  17   0  114.08    4.38
  -3 -17   0  119.26    4.93
  -3 -17   0  115.87    4.93
   3 -17   0  106.74    4.41
  -3 -17   0  114.43    4.87
  -3 -17   1    6.93    1.48
   3 -17  -1    1.11    0.80
  -3  17  -1    4.77    1.07
   3 -17  -1    1.40    0.95
   3 -17  -1    1.48    0.77
  -3 -17   1    5.02    1.39
  -3 -17   1    7.03    1.48
  -3 -17   1    5.62    1.47
   3 -17  -2   62.86    3.00
  -3 -17   2   64.31    3.42
  -3 -17   2   65.39    3.41
   3 -17  -2   59.18    2.69
   3 -17  -2   64.98    2.92
  -3  17  -2   65.63    2.95
   3 -17  -2   68.70    2.92
  -3 -17   2   66.20    3.35
  -3 -17   2   62.09    3.29
  -3 -17   3    3.20    1.20
   3 -17  -3    4.47    0.96
  -3 -17   3    2.58    1.18
   3 -17  -3    3.82    0.91
  -3 -17   3    3.60    1.26
   3 -17  -3    4.47    1.02
   3 -17  -3    3.23    0.90
  -3 -17   3    4.13    1.18
  -3  17  -3    3.04    0.96
  -3 -17   4   32.76    2.14
   3 -17  -4   30.84    1.84
  -3 -17   4   27.54    1.96
  -3  17  -4   33.16    1.89
  -3 -17   4   30.13    2.09
   3 -17  -4   31.43    1.74
  -3  17  -5    2.05    0.78
  -3 -17   5    3.40    0.86
   3 -17  -5    5.34    0.96
  -3 -17   5    2.97    0.89
  -3 -17   6   17.94    1.12
   3 -17  -6   21.74    1.42
   3 -17  -6   16.10    1.01
  -3  17  -6   23.78    1.41
   3 -17  -7    5.73    0.80
   3 -17  -7    4.73    0.56
  -3  17  -8   18.27    0.97
   3 -17  -8   13.52    0.90
   3 -18   7    4.63    0.57
  -3  18   6    0.62    0.35
  -3 -18  -6    0.67    0.41
  -3  18   5   25.26    1.20
  -3 -18  -5   28.58    1.58
   3  18  -4    1.05    0.59
   3 -18   4    0.54    0.67
   3 -18   4    1.21    0.79
  -3 -18  -4    1.66    0.84
  -3  18   4    2.64    0.64
  -3  18   3   13.45    1.12
   3 -18   3   14.24    1.26
   3  18  -3   15.06    1.14
  -3 -18  -3   12.06    1.33
  -3 -18  -3   12.41    1.35
  -3 -18  -3   14.24    1.30
  -3 -18  -3   13.85    1.42
   3 -18   3   13.73    1.28
  -3 -18  -3   13.31    1.30
  -3  18   2    9.79    1.04
  -3 -18  -2    9.83    1.37
   3 -18   2    6.27    1.08
  -3 -18  -2   10.96    1.37
  -3 -18  -2    9.13    1.08
  -3 -18  -2    9.29    1.36
   3 -18   2    8.32    1.10
  -3 -18  -2    9.65    1.30
   3 -18   1   20.93    1.32
  -3  18   1   23.57    1.52
   3 -18   1   23.16    1.70
  -3 -18  -1   25.04    1.96
  -3 -18   0    4.78    1.26
  -3  18   0    4.30    0.91
  -3 -18   0    3.10    1.13
   3 -18   0    4.25    0.84
  -3 -18   0    4.76    1.20
   3 -18   0    4.56    1.09
   3 -18  -1   21.63    1.65
  -3 -18   1   28.37    2.09
  -3 -18   1   29.52    2.04
   3 -18  -1   19.43    1.20
   3 -18  -1   19.06    1.29
  -3  18  -1   27.89    1.58
  -3 -18   1   24.93    1.92
   3 -18  -1   22.94    1.55
  -3 -18   1   27.53    1.95
  -3 -18   2    5.80    1.19
   3 -18  -2    9.24    0.96
  -3  18  -2    7.15    0.98
  -3 -18   2    9.32    1.26
  -3 -18   2    6.99    1.23
   3 -18  -2    8.35    0.91
   3 -18  -2   10.42    1.08
   3 -18  -2    9.89    1.17
  -3 -18   2    6.87    1.28
   3 -18  -3   13.22    1.13
  -3 -18   3   15.85    1.42
  -3 -18   3   16.40    1.45
   3 -18  -3   11.26    1.09
   3 -18  -3   13.54    1.13
  -3  18  -3   16.23    1.23
   3 -18  -3   12.53    1.21
  -3 -18   3   15.30    1.49
  -3  18  -4    1.05    0.64
   3 -18  -4    3.14    0.75
  -3 -18   4    1.21    0.72
  -3 -18   4    0.74    0.66
   3 -18  -4    2.55    0.70
  -3  18  -5   26.48    1.37
  -3 -18   5   19.85    1.16
   3 -18  -5   31.60    1.49
   3 -18  -5   27.85    1.40
  -3 -18   5   18.31    1.06
   3 -18  -6    0.91    0.48
   3 -18  -6    0.37    0.51
   3 -18  -7    5.19    0.52
  -3  18  -7    5.55    0.49
   3 -19   5    2.77    0.50
   3 -19   4    2.25    0.40
   3 -19   4    2.81    0.59
   3 -19   3    1.92    0.58
  -3  19   3    1.48    0.43
  -3 -19  -3    1.72    0.65
   3 -19   3    1.27    0.49
  -3 -19  -2   12.48    1.13
  -3  19   2   12.29    0.84
  -3 -19  -2   14.28    1.22
   3 -19   1   14.92    1.17
  -3 -19  -1   12.32    1.18
  -3  19   1   11.53    0.87
  -3 -19   0   31.46    1.83
  -3  19   0   32.84    1.44
  -3 -19   0   31.83    1.88
  -3 -19   1   13.22    1.27
  -3 -19   1   13.67    1.26
   3 -19  -1    9.46    1.05
  -3  19  -1   13.52    0.93
   3 -19  -1    8.95    0.85
   3 -19  -1   10.79    0.98
  -3 -19   1   15.25    1.28
  -3 -19   2   12.01    1.11
   3 -19  -2   12.34    0.93
  -3 -19   2   11.54    1.12
   3 -19  -2   14.01    1.00
  -3  19  -2   10.49    0.84
   3 -19  -2   12.69    1.07
  -3  19  -3    1.64    0.47
  -3 -19   3    1.78    0.64
   3 -19  -3    2.07    0.61
  -3 -19   3    2.43    0.63
   3 -19  -4    1.70    0.53
  -3  19  -4    2.47    0.45
   3 -19  -5    4.94    0.54
   3 -20   1    2.61    0.45
[truncated: 413,135 more chars]
