# Supplementary material for: Crystal structure and Hirshfeld surface analysis of 2-amino-6-[(1-phenyl­eth­yl)amino]-4-(thio­phen-2-yl)pyridine-3,5-dicarbo­nitrile
Source: Acta Crystallogr E Crystallogr Commun. 2023 May 5;79(Pt 6):526–30. doi: 10.1107/S2056989023003845 (PMC10242736; doi:10.1107/S2056989023003845)
Supplement: Supplementary file 2 [file e-79-00526-Isup2.hkl]

data_I                                                                          
_shelx_title ' T-248 in P2(1)2(1)2'                                             
_shelx_refln_list_code          4                                               
_shelx_F_calc_maximum      195.86                                               
_exptl_crystal_F_000       720.00                                               
_reflns_d_resolution_high  0.7836                                               
                                                                                
loop_                                                                           
 _space_group_symop_operation_xyz                                               
 'x, y, z'                                                                      
 '-x, -y, z'                                                                    
 '-x+1/2, y+1/2, -z'                                                            
 'x+1/2, -y+1/2, -z'                                                            
                                                                                
_cell_length_a     7.8908                                                       
_cell_length_b    16.4990                                                       
_cell_length_c    13.1394                                                       
_cell_angle_alpha  90.000                                                       
_cell_angle_beta   90.000                                                       
_cell_angle_gamma  90.000                                                       
                                                                                
_shelx_F_squared_multiplier     1.000                                           
                                                                                
loop_                                                                           
 _refln_index_h                                                                 
 _refln_index_k                                                                 
 _refln_index_l                                                                 
 _refln_F_squared_calc                                                          
 _refln_F_squared_meas                                                          
 _refln_F_squared_sigma                                                         
 _refln_observed_status                                                         
   2   0   0      14706.62      13940.47       369.15 o                         
   4   0   0        161.49        113.91         4.16 o                         
   6   0   0        545.72        563.67         9.06 o                         
   8   0   0         30.56         30.93         1.94 o                         
  10   0   0         96.98         69.27         4.88 o                         
   1   1   0        192.41        179.23         8.02 o                         
   2   1   0       6010.66       5570.29        87.26 o                         
   3   1   0         29.73         42.10         3.55 o                         
   4   1   0       2296.03       2144.92        28.75 o                         
   5   1   0         77.24         67.11         2.72 o                         
   6   1   0        201.44        209.43         2.59 o                         
   7   1   0         92.23         99.29         1.84 o                         
   8   1   0         34.25         42.05         1.39 o                         
   9   1   0         24.23         27.55         1.21 o                         
  10   1   0          2.57          2.71         0.52 o                         
   0   2   0       9368.08       8554.59       224.88 o                         
   1   2   0       2074.30       1978.16        56.81 o                         
   2   2   0      38362.45      36602.29       476.94 o                         
   3   2   0        834.11        798.93        17.26 o                         
   4   2   0       1505.91       1543.53        18.89 o                         
   5   2   0        169.69        170.16         3.77 o                         
   6   2   0         20.37         17.49         1.00 o                         
   7   2   0         37.59         43.67         1.23 o                         
   8   2   0         92.33        101.85         1.82 o                         
   9   2   0          3.20          2.48         0.71 o                         
  10   2   0          1.20          1.21         0.61 o                         
   1   3   0        222.54        207.92         9.72 o                         
   2   3   0        187.38        207.20         4.90 o                         
   3   3   0       1098.96       1031.29        20.97 o                         
   4   3   0         58.57         82.47         2.45 o                         
   5   3   0         88.69         90.28         3.02 o                         
   6   3   0        430.22        422.53         3.75 o                         
   7   3   0        147.35        149.48         2.20 o                         
   8   3   0         67.46         66.73         1.51 o                         
   9   3   0          0.45          0.15         0.71 o                         
   0   4   0       3254.83       2801.15        78.45 o                         
   1   4   0        291.69        303.20        10.81 o                         
   2   4   0       1939.98       1978.63        30.62 o                         
   3   4   0        207.66        197.21         6.75 o                         
   4   4   0       6253.87       6309.44        70.21 o                         
   5   4   0        291.17        300.46         4.11 o                         
   6   4   0       1003.75       1018.48         7.22 o                         
   7   4   0        425.12        445.42         4.39 o                         
   8   4   0          2.74          1.30         0.87 o                         
   9   4   0          0.66          2.06         0.74 o                         
   1   5   0         81.19         77.51         5.94 o                         
   2   5   0       4808.63       4554.42        65.23 o                         
   3   5   0        636.81        625.61        13.48 o                         
   4   5   0          5.96          2.11         1.07 o                         
   5   5   0        266.62        288.60         3.44 o                         
   6   5   0        641.67        682.55         5.54 o                         
   7   5   0          0.67          1.31         0.96 o                         
   8   5   0        140.17        146.45         2.13 o                         
   9   5   0          1.30          2.52         0.83 o                         
   0   6   0        860.58        799.44        20.72 o                         
   1   6   0        809.56        856.15        23.59 o                         
   2   6   0        752.06        656.16        14.56 o                         
   3   6   0         35.59         41.21         2.66 o                         
   4   6   0       1304.36       1345.13        21.75 o                         
   5   6   0        489.39        468.02         4.20 o                         
   6   6   0       2775.79       2770.73        18.80 o                         
   7   6   0         15.05         16.11         1.01 o                         
   8   6   0        904.67        896.96        13.23 o                         
   9   6   0        161.60        148.85         2.31 o                         
   1   7   0         84.79         96.33        10.61 o                         
   2   7   0          3.45          3.71         2.99 o                         
   3   7   0         63.57         64.42         3.30 o                         
   4   7   0        298.16        309.98         5.93 o                         
   5   7   0        283.68        271.84         3.62 o                         
   6   7   0         59.73         69.05         1.59 o                         
   7   7   0         68.98         65.98         1.74 o                         
   8   7   0         62.64         60.23         1.64 o                         
   9   7   0         38.07         31.43         2.52 o                         
   0   8   0          2.94         15.47         5.97 o                         
   1   8   0        283.14        301.27        11.36 o                         
   2   8   0        166.74        178.99         7.90 o                         
   3   8   0        109.46        115.11         6.61 o                         
   4   8   0          0.82          1.75         1.12 o                         
   5   8   0        228.71        236.69         3.85 o                         
   6   8   0        501.98        521.63         6.97 o                         
   7   8   0         39.18         39.03         1.70 o                         
   8   8   0       3176.29       3202.50        36.39 o                         
   9   8   0         92.36         94.22         3.12 o                         
   1   9   0        517.17        553.86        16.98 o                         
   2   9   0        314.73        295.33        10.80 o                         
   3   9   0          4.99          6.73         3.22 o                         
   4   9   0        221.19        206.76         2.98 o                         
   5   9   0         21.30         20.36         1.54 o                         
   6   9   0        698.52        697.96         7.52 o                         
   7   9   0         88.66         94.69         2.44 o                         
   8   9   0         98.19        105.67         3.31 o                         
   9   9   0         20.19          8.39         1.63 o                         
   0  10   0         19.53         26.24         9.20 o                         
   1  10   0         50.52         46.44         7.39 o                         
   2  10   0         16.24         13.70         3.75 o                         
   3  10   0          0.39          1.45         1.10 o                         
   4  10   0          0.04          6.54         1.13 o                         
   5  10   0        477.54        471.94         7.08 o                         
   6  10   0       1271.62       1357.18        13.72 o                         
   7  10   0         13.85         16.64         1.64 o                         
   8  10   0         77.72         81.76         2.76 o                         
   1  11   0          9.80         10.77         1.99 o                         
   2  11   0       1077.44        994.22        15.22 o                         
   3  11   0        144.23        146.17         2.42 o                         
   4  11   0         41.22         39.18         1.98 o                         
   5  11   0        113.90        124.64         3.34 o                         
   6  11   0          0.26          0.15         1.45 o                         
   7  11   0         25.59         30.90         1.72 o                         
   8  11   0         75.27         72.14         2.38 o                         
   0  12   0         33.40         28.01         1.96 o                         
   1  12   0         68.61         57.56         1.65 o                         
   2  12   0        901.55        862.25         9.94 o                         
   3  12   0        267.35        262.33         3.56 o                         
   4  12   0       1355.61       1344.84        13.58 o                         
   5  12   0        108.26        110.22         2.99 o                         
   6  12   0         71.03         75.92         2.49 o                         
   7  12   0         57.14         58.99         1.78 o                         
   8  12   0         16.62         14.24         1.47 o                         
   1  13   0         49.66         50.74         1.65 o                         
   2  13   0        878.89        869.71         9.42 o                         
   3  13   0        879.49        875.67         8.82 o                         
   4  13   0         48.70         49.70         1.91 o                         
   5  13   0         71.55         82.77         2.46 o                         
   6  13   0         34.37         42.54         1.71 o                         
   7  13   0          6.39          5.93         1.03 o                         
   0  14   0       4031.93       4090.39        40.97 o                         
   1  14   0         80.57         78.68         1.95 o                         
   2  14   0       1886.84       1890.04        16.30 o                         
   3  14   0         33.22         36.74         1.43 o                         
   4  14   0          5.26          9.90         1.59 o                         
   5  14   0         47.45         55.11         2.24 o                         
   6  14   0         32.10         29.90         1.41 o                         
   7  14   0          0.87          0.83         0.98 o                         
   1  15   0         48.40         41.46         1.51 o                         
   2  15   0        369.98        349.61         4.32 o                         
   3  15   0         81.38         75.35         1.89 o                         
   4  15   0        127.13        129.57         3.25 o                         
   5  15   0          0.59          1.17         1.28 o                         
   6  15   0         23.78         27.19         1.33 o                         
   0  16   0       2604.05       2856.49        38.69 o                         
   1  16   0        102.86         93.79         2.24 o                         
   2  16   0        473.03        533.96         5.54 o                         
   3  16   0        168.74        186.15         3.29 o                         
   4  16   0         42.74         52.03         2.35 o                         
   5  16   0         60.68         76.16         2.67 o                         
   6  16   0          9.20          9.91         1.43 o                         
   1  17   0        247.37        254.22         3.96 o                         
   2  17   0        350.46        378.32         5.71 o                         
   3  17   0        378.13        422.67         7.77 o                         
   4  17   0         91.20        103.33         4.51 o                         
   5  17   0         60.43         66.04         2.86 o                         
   0  18   0          0.07          0.48         2.20 o                         
   1  18   0         29.92         29.03         1.71 o                         
   2  18   0        356.53        402.08         7.88 o                         
   3  18   0         14.01         16.03         1.57 o                         
   4  18   0        103.09        118.87         4.45 o                         
   5  18   0          9.89          8.95         1.47 o                         
   1  19   0         16.32         19.18         1.26 o                         
   2  19   0          0.55          1.16         1.20 o                         
   3  19   0        101.82        119.47         3.60 o                         
   4  19   0        160.71        146.85         3.39 o                         
   0  20   0          7.72          9.00         1.45 o                         
   1  20   0         12.78         22.33         1.26 o                         
   2  20   0         25.04         25.84         1.62 o                         
   3  20   0          6.92          6.94         1.78 o                         
   0   0   1      10720.72       9536.21       250.15 o                         
   1   0   1       1135.12       1002.81        14.06 o                         
   2   0   1       6051.43       5656.67        74.45 o                         
   3   0   1        227.10        193.12         5.95 o                         
   4   0   1        378.00        371.60         6.41 o                         
   5   0   1         58.39         58.96         2.97 o                         
   6   0   1        101.13        108.85         1.73 o                         
   7   0   1         66.25         71.34         1.49 o                         
   8   0   1          6.92          7.15         1.09 o                         
   9   0   1          1.24          1.47         0.88 o                         
  10   0   1         11.75          8.72         1.15 o                         
 -10   1   1         14.39         13.24         0.77 o                         
  -9   1   1         14.77         15.81         1.08 o                         
  -8   1   1        265.03        274.41         4.27 o                         
  -7   1   1         10.50         12.90         1.01 o                         
  -6   1   1         55.80         53.37         1.47 o                         
  -5   1   1        689.76        679.82        13.49 o                         
  -4   1   1        625.91        623.24        11.76 o                         
  -3   1   1         89.69         80.70         4.15 o                         
  -2   1   1      11135.59      10907.80       201.18 o                         
  -1   1   1       1895.68       1708.42        27.43 o                         
   0   1   1        313.36        265.99         9.83 o                         
   1   1   1       1887.94       1712.82        33.73 o                         
   2   1   1      10858.79      10568.55       223.30 o                         
   3   1   1         89.42         86.90         7.57 o                         
   4   1   1        637.60        659.62        11.38 o                         
   5   1   1        691.59        679.37        13.85 o                         
   6   1   1         45.24         44.14         1.45 o                         
   7   1   1         10.84         12.48         1.11 o                         
   8   1   1        271.13        292.39         3.55 o                         
   9   1   1         15.12         12.38         1.02 o                         
  10   1   1         16.10         13.16         0.66 o                         
  -9   2   1         15.54         16.65         1.04 o                         
  -8   2   1         54.09         52.12         1.63 o                         
  -7   2   1        114.77        123.57         1.98 o                         
  -6   2   1         52.27         50.48         1.42 o                         
  -5   2   1        293.46        338.93         6.64 o                         
  -4   2   1       3638.96       3539.15        40.90 o                         
  -3   2   1         45.77         40.03         1.82 o                         
  -2   2   1       6778.08       6212.64       117.67 o                         
  -1   2   1        613.28        567.42         9.27 o                         
   0   2   1       5120.19       4842.06       130.44 o                         
   1   2   1        606.77        559.84        13.49 o                         
   2   2   1       6961.55       6360.90       122.42 o                         
   3   2   1         42.39         34.27         1.64 o                         
   4   2   1       3758.44       3725.35        53.14 o                         
   5   2   1        306.87        309.31         5.61 o                         
   6   2   1         43.85         59.48         1.42 o                         
   7   2   1        113.46        110.38         1.85 o                         
   8   2   1         52.49         48.38         1.60 o                         
   9   2   1         14.94         17.80         0.90 o                         
  10   2   1         67.65         48.50         2.12 o                         
  -9   3   1         11.73         14.21         0.85 o                         
  -8   3   1        147.97        161.18         2.58 o                         
  -7   3   1         50.01         53.21         1.49 o                         
  -6   3   1        140.64        154.01         2.12 o                         
  -5   3   1        205.72        187.12         4.94 o                         
  -4   3   1       2151.76       2243.11        29.64 o                         
  -3   3   1        134.26        133.92         5.57 o                         
  -2   3   1       6212.08       6104.60        96.45 o                         
  -1   3   1        560.20        522.39         9.72 o                         
   0   3   1      11294.36       9972.78       474.54 o                         
   1   3   1        580.04        515.30        20.54 o                         
   2   3   1       6152.80       5905.68       114.89 o                         
   3   3   1        136.71        137.57         4.62 o                         
   4   3   1       2165.73       2269.94        25.48 o                         
   5   3   1        204.26        206.05         4.53 o                         
   6   3   1        144.51        146.99         2.12 o                         
   7   3   1         46.96         49.98         1.40 o                         
   8   3   1        154.63        147.92         2.70 o                         
   9   3   1         12.52         11.06         0.89 o                         
  -9   4   1          8.98          9.52         0.74 o                         
  -8   4   1         34.73         44.64         1.29 o                         
  -7   4   1        182.46        183.73         2.69 o                         
  -6   4   1       1084.70       1097.02         8.71 o                         
  -5   4   1        362.85        368.75         4.85 o                         
  -4   4   1       4882.32       4847.35        60.19 o                         
  -3   4   1        579.17        575.90        17.42 o                         
  -2   4   1       7494.15       7349.14       128.50 o                         
  -1   4   1       1333.97       1310.07        20.94 o                         
   0   4   1        268.58        194.02         9.41 o                         
   1   4   1       1326.83       1293.67        29.86 o                         
   2   4   1       7537.73       7462.42       118.24 o                         
   3   4   1        588.14        587.24        13.49 o                         
   4   4   1       5094.94       5175.18        58.50 o                         
   5   4   1        362.57        356.60         4.65 o                         
   6   4   1       1108.25       1124.06         8.35 o                         
   7   4   1        182.08        185.26         2.60 o                         
   8   4   1         36.38         44.88         1.42 o                         
   9   4   1          9.66         10.05         0.80 o                         
  -9   5   1        106.83         96.81         1.91 o                         
  -8   5   1        194.54        189.70         2.46 o                         
  -7   5   1         66.69         62.17         1.66 o                         
  -6   5   1       1349.77       1412.94        11.49 o                         
  -5   5   1         37.58         39.06         1.44 o                         
  -4   5   1       1087.86       1169.67        18.40 o                         
  -3   5   1        414.60        419.11        10.42 o                         
  -2   5   1        370.61        348.70        15.34 o                         
  -1   5   1         74.54         60.67         3.57 o                         
   0   5   1        727.81        785.62        16.50 o                         
   1   5   1         86.90         73.69         4.81 o                         
   2   5   1        351.44        334.16        10.77 o                         
   3   5   1        416.08        422.50         8.82 o                         
   4   5   1       1064.19       1087.85        16.03 o                         
   5   5   1         34.53         31.68         1.08 o                         
   6   5   1       1276.37       1335.77         9.32 o                         
   7   5   1         64.90         69.29         1.52 o                         
   8   5   1        191.64        202.32         2.60 o                         
   9   5   1        100.85         92.98         2.33 o                         
  -9   6   1         49.91         47.63         1.34 o                         
  -8   6   1        658.86        620.17         6.58 o                         
  -7   6   1        298.31        294.95         3.57 o                         
  -6   6   1       1191.91       1164.93         9.74 o                         
  -5   6   1         50.72         54.79         1.60 o                         
  -4   6   1        994.85       1004.33        18.48 o                         
  -3   6   1        472.78        522.25        11.97 o                         
  -2   6   1        293.18        309.82        10.84 o                         
  -1   6   1        412.50        406.00         9.98 o                         
   0   6   1        729.50        765.03        19.89 o                         
   1   6   1        412.39        392.30        14.25 o                         
   2   6   1        268.94        268.77        10.49 o                         
   3   6   1        473.60        517.20        10.55 o                         
   4   6   1        987.32        988.62        24.54 o                         
   5   6   1         49.86         58.89         1.43 o                         
   6   6   1       1211.59       1254.54         8.98 o                         
   7   6   1        298.96        313.72         3.31 o                         
   8   6   1        648.73        645.94         9.11 o                         
   9   6   1         50.06         47.96         1.34 o                         
  -9   7   1        313.27        314.85         8.41 o                         
  -8   7   1        285.39        293.48         3.87 o                         
  -7   7   1        133.74        127.27         2.30 o                         
  -6   7   1       1063.85       1050.94         9.57 o                         
  -5   7   1         13.87         18.06         1.06 o                         
  -4   7   1          0.20          4.60         1.22 o                         
  -3   7   1        125.30        126.30         6.62 o                         
  -2   7   1        119.68        130.70         7.56 o                         
  -1   7   1        114.26        125.42         5.69 o                         
   0   7   1       4957.52       4955.31        81.74 o                         
   1   7   1        124.23        128.89         8.50 o                         
   2   7   1        134.49        144.87         7.86 o                         
   3   7   1        128.79        135.04         4.60 o                         
   4   7   1          0.36          2.02         1.18 o                         
   5   7   1         16.34         13.76         0.94 o                         
   6   7   1        988.73       1001.17         9.88 o                         
   7   7   1        125.93        130.45         2.19 o                         
   8   7   1        278.88        291.62         4.13 o                         
   9   7   1        308.88        270.48         6.92 o                         
  -9   8   1        268.37        216.90         7.72 o                         
  -8   8   1        776.46        742.58         9.68 o                         
  -7   8   1        147.56        150.99         2.80 o                         
  -6   8   1        398.68        382.66         4.85 o                         
  -5   8   1         30.95         33.06         1.42 o                         
  -4   8   1        348.11        344.89         4.40 o                         
  -3   8   1        191.13        185.43        10.62 o                         
  -2   8   1        362.71        346.15        14.47 o                         
  -1   8   1         45.37         76.78         7.64 o                         
   0   8   1        485.63        528.84        14.65 o                         
   1   8   1         44.34         64.27        10.28 o                         
   2   8   1        335.20        311.78        12.24 o                         
   3   8   1        193.73        178.06         8.88 o                         
   4   8   1        372.23        350.00         4.71 o                         
   5   8   1         34.64         39.86         1.68 o                         
   6   8   1        388.37        396.46         6.41 o                         
   7   8   1        147.71        142.89         2.95 o                         
   8   8   1        798.45        870.35        12.84 o                         
   9   8   1        269.30        247.70         8.09 o                         
  -9   9   1         85.31         57.76         4.55 o                         
  -8   9   1         26.94         24.13         1.52 o                         
  -7   9   1        302.55        343.69         6.11 o                         
  -6   9   1        518.44        526.60         6.44 o                         
  -5   9   1        159.05        157.24         4.13 o                         
  -4   9   1        893.07        863.07         8.07 o                         
  -3   9   1         88.79         98.19        10.40 o                         
  -2   9   1        252.93        240.53         9.73 o                         
  -1   9   1        273.07        334.79        15.52 o                         
   0   9   1       1500.17       1699.99       164.93 o                         
   1   9   1        269.97        304.03        22.08 o                         
   2   9   1        259.88        248.61        11.43 o                         
   3   9   1         89.69         87.06         6.24 o                         
   4   9   1        893.60        897.04        10.96 o                         
   5   9   1        156.37        148.80         3.06 o                         
   6   9   1        552.87        559.91         6.40 o                         
   7   9   1        298.90        300.77         5.01 o                         
   8   9   1         22.29         19.08         2.00 o                         
   9   9   1         84.59         69.32         2.89 o                         
  -8  10   1         27.68         23.48         1.52 o                         
  -7  10   1         60.69         61.90         2.88 o                         
  -6  10   1        153.52        156.06         4.25 o                         
  -5  10   1         53.76         47.70         3.26 o                         
  -4  10   1       1849.36       1784.82        16.86 o                         
  -3  10   1        370.09        361.42         4.49 o                         
  -2  10   1        166.04        151.64         9.46 o                         
  -1  10   1         98.56         98.43         7.54 o                         
   0  10   1         82.82         95.57         9.40 o                         
   1  10   1         94.06         97.91         7.88 o                         
   2  10   1        183.55        180.57        12.51 o                         
   3  10   1        374.50        346.16         4.47 o                         
   4  10   1       1741.32       1658.82        16.50 o                         
   5  10   1         56.12         74.15         4.37 o                         
   6  10   1        143.58        157.06         3.01 o                         
   7  10   1         61.33         65.27         2.49 o                         
   8  10   1         32.77         29.71         1.61 o                         
  -8  11   1         10.15         10.47         1.12 o                         
  -7  11   1         43.46         53.78         2.67 o                         
  -6  11   1        194.32        224.86         8.20 o                         
  -5  11   1        185.39        182.19         5.21 o                         
  -4  11   1        446.57        462.47        11.43 o                         
  -3  11   1        190.61        167.07         2.68 o                         
  -2  11   1         85.88        114.10         4.64 o                         
  -1  11   1          7.34          5.26         1.21 o                         
   0  11   1        904.65       1035.40        57.52 o                         
   1  11   1          5.87          4.65         1.27 o                         
   2  11   1         89.61         92.23         8.32 o                         
   3  11   1        187.91        157.80         2.87 o                         
   4  11   1        436.81        370.40         5.98 o                         
   5  11   1        190.46        192.00         3.93 o                         
   6  11   1        182.70        168.36         4.22 o                         
   7  11   1         49.10         51.10         1.94 o                         
   8  11   1          9.61         13.68         1.30 o                         
  -8  12   1         19.76         17.09         1.41 o                         
  -7  12   1         38.16         38.17         2.75 o                         
  -6  12   1        138.30        152.90         3.63 o                         
  -5  12   1         33.61         32.95         2.05 o                         
  -4  12   1        361.89        350.73        14.61 o                         
  -3  12   1          8.14          9.23         1.09 o                         
  -2  12   1        505.62        479.79        12.53 o                         
  -1  12   1         13.83         15.38         1.08 o                         
   0  12   1          2.90          7.92         1.00 o                         
   1  12   1         12.29         13.80         1.17 o                         
   2  12   1        461.47        434.54         6.75 o                         
   3  12   1          7.47          7.25         1.03 o                         
   4  12   1        317.69        346.51        12.07 o                         
   5  12   1         37.85         42.30         2.54 o                         
   6  12   1        133.37        136.60         3.19 o                         
   7  12   1         38.65         42.78         2.07 o                         
   8  12   1         16.90         18.00         3.22 o                         
  -7  13   1        100.56        101.94         3.27 o                         
  -6  13   1        114.89        119.70         2.73 o                         
  -5  13   1         43.21         44.42         2.15 o                         
  -4  13   1        383.25        397.68        10.40 o                         
  -3  13   1        212.55        215.53         5.06 o                         
  -2  13   1        611.89        601.60         7.19 o                         
  -1  13   1        388.31        378.58         6.24 o                         
   0  13   1        269.94        262.33         3.49 o                         
   1  13   1        368.59        349.16         8.01 o                         
   2  13   1        648.77        627.93         6.22 o                         
   3  13   1        213.83        225.92         3.31 o                         
   4  13   1        368.09        343.58        10.32 o                         
   5  13   1         49.11         55.71         2.16 o                         
   6  13   1        118.46        119.57         3.12 o                         
   7  13   1         96.19         94.68         6.04 o                         
  -7  14   1         14.52         15.26         2.36 o                         
  -6  14   1         27.40         29.68         1.47 o                         
  -5  14   1          2.57          3.39         1.36 o                         
  -4  14   1         59.33         67.06         3.64 o                         
  -3  14   1        321.35        306.72         4.60 o                         
  -2  14   1        569.22        576.19        26.26 o                         
  -1  14   1         65.76         59.96         2.26 o                         
   0  14   1       1046.61       1112.00        39.84 o                         
   1  14   1         63.65         55.36         3.39 o                         
   2  14   1        571.97        627.60        15.84 o                         
   3  14   1        322.23        311.86         4.35 o                         
   4  14   1         59.34         64.80         2.96 o                         
   5  14   1          1.97          2.47         1.61 o                         
   6  14   1         27.25         28.02         1.68 o                         
   7  14   1         14.79         13.20         1.28 o                         
  -7  15   1         14.00          7.53         1.37 o                         
  -6  15   1         26.53         26.97         1.74 o                         
  -5  15   1         66.29         73.27         2.42 o                         
  -4  15   1         55.54         60.98         2.55 o                         
  -3  15   1        136.87        140.89         9.87 o                         
  -2  15   1         39.22         48.22         3.27 o                         
  -1  15   1        296.90        319.18         6.16 o                         
   0  15   1        410.15        425.31         4.99 o                         
   1  15   1        298.11        322.15         5.47 o                         
   2  15   1         40.95         54.13         2.48 o                         
   3  15   1        132.13        107.28         2.88 o                         
   4  15   1         58.82         65.23         2.56 o                         
   5  15   1         61.37         69.08         2.63 o                         
   6  15   1         22.68         23.37         1.39 o                         
   7  15   1         11.59          6.90         1.37 o                         
  -6  16   1         30.99         31.10         1.79 o                         
  -5  16   1        139.39        182.75         7.53 o                         
  -4  16   1         92.86        106.03         5.56 o                         
  -3  16   1         23.77         26.06         1.71 o                         
  -2  16   1        266.08        282.65        10.32 o                         
  -1  16   1         62.68         69.44         2.12 o                         
   0  16   1       1410.70       1524.18        41.26 o                         
   1  16   1         58.31         63.74         2.24 o                         
   2  16   1        296.10        348.44         9.89 o                         
   3  16   1         17.96         19.00         1.88 o                         
   4  16   1         88.91         93.42         3.99 o                         
   5  16   1        146.14        189.33         6.50 o                         
   6  16   1         32.36         34.89         2.45 o                         
  -5  17   1          3.22          2.15         1.86 o                         
  -4  17   1        152.24        171.33         8.72 o                         
  -3  17   1         10.65         16.90         4.32 o                         
  -2  17   1        306.68        345.85         4.98 o                         
  -1  17   1        138.15        145.19         2.95 o                         
   0  17   1         21.67         21.64         2.94 o                         
   1  17   1        138.08        142.35         2.95 o                         
   2  17   1        301.10        346.08         5.06 o                         
   3  17   1         10.52         14.87         3.04 o                         
   4  17   1        151.35        159.47         4.22 o                         
   5  17   1          3.13          3.90         1.46 o                         
  -5  18   1         14.36         14.29         1.33 o                         
  -4  18   1        471.97        517.06        10.98 o                         
  -3  18   1         81.58         84.90         2.92 o                         
  -2  18   1        510.88        557.51         8.60 o                         
  -1  18   1          6.04          5.86         1.18 o                         
   0  18   1          7.74          7.98         1.54 o                         
   1  18   1          7.05          6.96         1.33 o                         
   2  18   1        532.44        620.49         7.63 o                         
   3  18   1         81.86         88.86         4.55 o                         
   4  18   1        502.90        549.87         9.17 o                         
   5  18   1         16.64         17.06         1.47 o                         
  -4  19   1        221.50        215.78         3.92 o                         
  -3  19   1         47.82         47.45         3.37 o                         
  -2  19   1          2.29          1.57         1.03 o                         
  -1  19   1         47.17         56.22         1.95 o                         
   0  19   1        164.31        154.97         4.12 o                         
   1  19   1         43.32         47.51         1.61 o                         
   2  19   1          3.13          3.51         0.94 o                         
   3  19   1         45.60         44.79         3.11 o                         
   4  19   1        214.94        210.73         3.80 o                         
  -3  20   1          7.53          9.17         0.79 o                         
  -2  20   1        125.31        141.44         2.84 o                         
  -1  20   1         10.92         15.70         2.03 o                         
   0  20   1          2.06          2.51         0.86 o                         
   1  20   1         11.12         15.01         1.52 o                         
   2  20   1        125.40        143.13         2.37 o                         
   3  20   1          7.72          7.99         0.94 o                         
   0  21   1          4.55          3.71         1.41 o                         
   0   0   2       3307.14       2809.31        78.26 o                         
   1   0   2       2711.77       2475.18        43.88 o                         
   2   0   2       2466.60       2275.60        45.49 o                         
   3   0   2        640.95        595.87        13.17 o                         
   4   0   2         15.46         11.12         1.59 o                         
   5   0   2          1.38          0.64         1.65 o                         
   6   0   2       1046.11       1028.54         8.81 o                         
   7   0   2          0.00          1.02         0.82 o                         
   8   0   2          8.10          8.67         1.00 o                         
   9   0   2          3.47          3.36         0.79 o                         
  -9   1   2         53.49         52.30         1.42 o                         
  -8   1   2        107.70        112.32         2.19 o                         
  -7   1   2        176.72        179.38         2.70 o                         
  -6   1   2        480.28        489.39         4.72 o                         
  -5   1   2        142.75        137.94         4.66 o                         
  -4   1   2        362.15        347.40         7.41 o                         
  -3   1   2        110.94         90.13         6.79 o                         
  -2   1   2       9089.00       8698.59       133.49 o                         
  -1   1   2       1590.54       1399.89        29.66 o                         
   0   1   2         29.67         17.74         4.04 o                         
   1   1   2       1591.78       1407.26        29.77 o                         
   2   1   2       8987.65       8663.01       133.11 o                         
   3   1   2        117.22        104.15         6.70 o                         
   4   1   2        347.68        353.87         8.91 o                         
   5   1   2        133.51        146.28         4.00 o                         
   6   1   2        485.80        504.12         4.83 o                         
   7   1   2        175.40        181.89         2.66 o                         
   8   1   2        100.78        101.19         1.98 o                         
   9   1   2         53.23         54.00         1.77 o                         
  -9   2   2         13.50         16.40         1.06 o                         
  -8   2   2         68.87         69.54         1.67 o                         
  -7   2   2         17.64         22.40         1.19 o                         
  -6   2   2         32.58         33.04         1.25 o                         
  -5   2   2        116.51        110.62         3.68 o                         
  -4   2   2        785.83        760.21        13.85 o                         
  -3   2   2          7.10          7.24         2.09 o                         
  -2   2   2        687.62        586.85        15.02 o                         
  -1   2   2       1921.32       1822.05        38.06 o                         
   0   2   2        600.21        560.82        20.67 o                         
   1   2   2       1907.89       1808.11        37.86 o                         
   2   2   2        745.93        677.38        14.14 o                         
   3   2   2          6.53          8.01         1.87 o                         
   4   2   2        767.17        805.94        14.95 o                         
   5   2   2        114.86        130.28         3.32 o                         
   6   2   2         46.50         39.97         1.23 o                         
   7   2   2         17.48         19.37         1.11 o                         
   8   2   2         69.11         69.59         1.60 o                         
   9   2   2         13.78         12.59         0.90 o                         
  -9   3   2        103.96        105.35         1.93 o                         
  -8   3   2        138.14        135.37         2.02 o                         
  -7   3   2         99.96         96.98         1.81 o                         
  -6   3   2       1184.58       1197.83         9.09 o                         
  -5   3   2         31.10         34.76         2.01 o                         
  -4   3   2       3927.11       3790.93        76.48 o                         
  -3   3   2        873.15        870.00        29.91 o                         
  -2   3   2       1759.87       1695.76        36.64 o                         
  -1   3   2        590.84        544.77        11.76 o                         
   0   3   2      12117.59      11743.89       313.01 o                         
   1   3   2        601.76        571.42        15.70 o                         
   2   3   2       1798.80       1766.13        37.95 o                         
   3   3   2        853.53        827.41        21.95 o                         
   4   3   2       3879.70       3833.92        41.23 o                         
   5   3   2         27.98         28.37         1.66 o                         
   6   3   2       1185.57       1210.04         9.26 o                         
   7   3   2        101.60        106.86         2.06 o                         
   8   3   2        121.25        124.53         2.19 o                         
   9   3   2        106.08        107.98         2.43 o                         
  -9   4   2         40.33         40.90         1.27 o                         
  -8   4   2         72.89         83.01         1.56 o                         
  -7   4   2         24.97         34.17         1.33 o                         
  -6   4   2         27.48         31.50         1.23 o                         
  -5   4   2         40.00         36.00         1.31 o                         
  -4   4   2        420.11        496.03        12.28 o                         
  -3   4   2        211.82        214.80         7.11 o                         
  -2   4   2       1419.40       1461.71        35.27 o                         
  -1   4   2        618.51        554.35        22.85 o                         
   0   4   2         16.83          7.68         2.82 o                         
   1   4   2        646.63        566.82        16.44 o                         
   2   4   2       1392.73       1409.11       123.55 o                         
   3   4   2        206.12        213.57         4.80 o                         
   4   4   2        414.61        390.84         6.42 o                         
   5   4   2         41.42         35.33         1.20 o                         
   6   4   2         28.67         24.66         1.03 o                         
   7   4   2         28.39         24.19         1.22 o                         
   8   4   2         75.74         78.46         1.72 o                         
   9   4   2         39.35         42.65         1.43 o                         
  -9   5   2        104.53        103.35         1.81 o                         
  -8   5   2         25.52         25.96         0.96 o                         
  -7   5   2        241.49        256.82         2.98 o                         
  -6   5   2        321.95        327.41         3.48 o                         
  -5   5   2         64.69         76.57         1.82 o                         
  -4   5   2       3124.39       3080.35        48.82 o                         
  -3   5   2        198.57        203.90         6.63 o                         
  -2   5   2       2122.03       2159.95       100.08 o                         
  -1   5   2        228.85        235.92        11.80 o                         
   0   5   2       1946.63       2084.07        44.12 o                         
   1   5   2        231.70        228.14         9.61 o                         
   2   5   2       2091.10       2053.98        38.78 o                         
   3   5   2        198.52        201.24         6.44 o                         
   4   5   2       3100.12       3135.30        36.82 o                         
   5   5   2         64.03         63.97         1.35 o                         
   6   5   2        333.04        369.03         3.44 o                         
   7   5   2        243.95        248.98         2.92 o                         
   8   5   2         30.96         31.01         1.25 o                         
   9   5   2        103.33         98.66         2.35 o                         
  -9   6   2         58.29         57.91         3.17 o                         
  -8   6   2        112.63        113.92         2.03 o                         
  -7   6   2        254.01        271.42         3.53 o                         
  -6   6   2        188.07        194.66         2.94 o                         
  -5   6   2         19.90         21.92         1.08 o                         
  -4   6   2        638.97        609.99        12.89 o                         
  -3   6   2        278.98        295.70        13.94 o                         
  -2   6   2       1205.21       1258.28        35.48 o                         
  -1   6   2       1298.29       1256.85        25.54 o                         
   0   6   2        975.25        770.88        21.45 o                         
   1   6   2       1250.04       1157.06        40.39 o                         
   2   6   2       1307.11       1386.98        35.84 o                         
   3   6   2        287.37        276.42         8.08 o                         
   4   6   2        658.35        643.58        10.80 o                         
   5   6   2         20.76         14.73         0.87 o                         
   6   6   2        181.56        160.20         2.23 o                         
   7   6   2        246.41        243.61         2.94 o                         
   8   6   2         88.75         92.11         2.13 o                         
   9   6   2         62.77         63.07         1.83 o                         
  -9   7   2         10.86          7.43         1.09 o                         
  -8   7   2          9.48          8.29         1.16 o                         
  -7   7   2        128.32        128.05         2.34 o                         
  -6   7   2        199.77        207.67         2.83 o                         
  -5   7   2         10.20         13.73         1.10 o                         
  -4   7   2        685.59        663.94         8.63 o                         
  -3   7   2        337.37        320.07         9.91 o                         
  -2   7   2        678.71        760.81        52.10 o                         
  -1   7   2         18.58         20.42         3.60 o                         
   0   7   2         11.80         46.32         5.09 o                         
   1   7   2         19.75         18.18         7.16 o                         
   2   7   2        676.46        745.68        95.15 o                         
   3   7   2        325.42        293.01        11.82 o                         
   4   7   2        683.44        659.12         9.07 o                         
   5   7   2          9.83          8.71         0.89 o                         
   6   7   2        198.92        204.36         3.06 o                         
   7   7   2        129.63        130.59         2.11 o                         
   8   7   2         10.10         11.39         1.18 o                         
   9   7   2         11.07         12.03         1.58 o                         
  -9   8   2         32.68         25.68         2.26 o                         
  -8   8   2         12.16         13.40         1.46 o                         
  -7   8   2        170.16        174.88         2.97 o                         
  -6   8   2        188.77        220.34         3.32 o                         
  -5   8   2        316.17        309.84         3.75 o                         
  -4   8   2        133.17        113.42         2.16 o                         
  -3   8   2        144.50        156.49        11.23 o                         
  -2   8   2          6.89         15.61         5.02 o                         
  -1   8   2        609.19        631.63        17.09 o                         
   0   8   2         44.13         99.95         9.89 o                         
   1   8   2        623.39        641.97        22.50 o                         
   2   8   2         14.62         24.63         5.62 o                         
   3   8   2        140.12        156.47        16.79 o                         
   4   8   2        123.34        125.98         3.04 o                         
   5   8   2        307.52        313.00         4.35 o                         
   6   8   2        219.34        194.60         3.06 o                         
   7   8   2        178.50        201.57         3.40 o                         
   8   8   2         20.83         23.92         1.75 o                         
   9   8   2         35.03         31.85         9.57 o                         
  -8   9   2          8.81          8.38         1.15 o                         
  -7   9   2        105.83         97.88         2.78 o                         
  -6   9   2        277.06        285.57         4.09 o                         
  -5   9   2         85.81         93.77         2.27 o                         
  -4   9   2        524.15        540.41         5.64 o                         
  -3   9   2         48.58         48.80         2.32 o                         
  -2   9   2        786.05        783.91        27.12 o                         
  -1   9   2        233.49        263.97        14.75 o                         
   0   9   2        378.49        462.63        18.08 o                         
   1   9   2        220.49        250.06        23.73 o                         
   2   9   2        746.09        692.89        26.75 o                         
   3   9   2         42.39         33.97         1.71 o                         
   4   9   2        534.90        514.46        10.18 o                         
   5   9   2         81.36         77.39         2.53 o                         
   6   9   2        266.92        292.06         4.31 o                         
   7   9   2        102.71        111.24         3.56 o                         
   8   9   2          7.69          8.73         1.33 o                         
   9   9   2         96.11         76.74         3.01 o                         
  -8  10   2         24.55         27.10         2.07 o                         
  -7  10   2         11.10         13.66         1.82 o                         
  -6  10   2         73.38         75.95         3.13 o                         
  -5  10   2        490.20        478.13         6.70 o                         
  -4  10   2         67.57         44.49         1.72 o                         
  -3  10   2         52.27         50.81         1.45 o                         
  -2  10   2         97.39        107.45        10.06 o                         
  -1  10   2        145.81        129.42        10.28 o                         
   0  10   2         34.34         32.30        10.20 o                         
   1  10   2        141.94        132.96        10.96 o                         
   2  10   2         94.02         87.66        10.98 o                         
   3  10   2         52.41         57.09         1.74 o                         
   4  10   2         67.98        107.16         3.35 o                         
   5  10   2        486.39        480.20         7.09 o                         
   6  10   2         69.82         87.54         2.78 o                         
   7  10   2         10.74         14.12         1.48 o                         
   8  10   2         24.13         24.28         1.60 o                         
  -8  11   2         34.11         32.44         2.25 o                         
  -7  11   2         15.36         17.37         1.62 o                         
  -6  11   2        248.77        263.79         6.59 o                         
  -5  11   2        162.96        183.39         8.02 o                         
  -4  11   2       2048.37       2021.49        21.57 o                         
  -3  11   2         99.07         88.48         2.12 o                         
  -2  11   2       1493.54       1468.26        19.59 o                         
  -1  11   2         50.71         54.41         2.04 o                         
   0  11   2        140.17        124.56         2.74 o                         
   1  11   2         47.72         47.00         1.59 o                         
   2  11   2       1498.33       1443.32        12.10 o                         
   3  11   2         84.06         89.29         2.75 o                         
   4  11   2       2027.23       2017.61        19.72 o                         
   5  11   2        155.00        154.40         7.69 o                         
   6  11   2        237.72        254.43         4.48 o                         
   7  11   2         14.81         14.55         1.32 o                         
   8  11   2         35.79         39.60         2.06 o                         
  -8  12   2         14.32         12.62         1.27 o                         
  -7  12   2         16.76         13.92         1.51 o                         
  -6  12   2        173.62        178.71         3.70 o                         
  -5  12   2         34.99         36.82         2.14 o                         
  -4  12   2         38.16         36.73         1.63 o                         
  -3  12   2         42.41         51.24         2.12 o                         
  -2  12   2        109.75         97.15         2.23 o                         
  -1  12   2         66.91         55.65         1.70 o                         
   0  12   2        353.23        305.09         4.23 o                         
   1  12   2         76.81         66.38         1.67 o                         
   2  12   2         96.04         86.97         1.87 o                         
   3  12   2         45.76         41.64         2.73 o                         
   4  12   2         39.95         44.88         1.96 o                         
   5  12   2         32.14         33.05         1.78 o                         
   6  12   2        197.67        225.05         5.23 o                         
   7  12   2         12.27         11.21         1.09 o                         
   8  12   2         14.98         12.80         0.88 o                         
  -7  13   2         12.84         12.28         1.36 o                         
  -6  13   2         54.52         59.15         1.95 o                         
  -5  13   2         83.10         83.24         2.75 o                         
  -4  13   2        242.86        225.80         5.13 o                         
  -3  13   2        238.39        237.32         3.52 o                         
  -2  13   2        811.52        777.54         9.13 o                         
  -1  13   2        136.67        133.57         6.27 o                         
   0  13   2          0.83          2.53         0.92 o                         
   1  13   2        135.90        134.08         5.04 o                         
   2  13   2        798.40        755.59         6.82 o                         
   3  13   2        237.66        243.75         4.12 o                         
   4  13   2        241.89        261.74         9.83 o                         
   5  13   2         82.13         80.36         2.57 o                         
   6  13   2         55.92         60.10         2.99 o                         
   7  13   2         12.80         10.62         1.35 o                         
  -7  14   2         61.41         53.74         2.55 o                         
  -6  14   2         45.06         47.18         1.78 o                         
  -5  14   2         23.88         28.48         2.03 o                         
  -4  14   2        140.09        138.95         2.95 o                         
  -3  14   2         40.21         40.22         1.63 o                         
  -2  14   2        112.29        107.50         3.84 o                         
  -1  14   2        218.07        215.65         3.55 o                         
   0  14   2          3.02          3.59         1.07 o                         
   1  14   2        227.54        220.67         3.38 o                         
   2  14   2        127.45        120.96         3.10 o                         
   3  14   2         40.60         39.06         1.72 o                         
   4  14   2        148.93        156.86         4.88 o                         
   5  14   2         22.82         27.47         2.13 o                         
   6  14   2         39.19         40.25         2.07 o                         
   7  14   2         68.75         59.85         2.44 o                         
  -6  15   2         74.70         75.90         7.75 o                         
  -5  15   2         14.09         19.44         1.80 o                         
  -4  15   2        153.02        154.07         3.50 o                         
  -3  15   2        204.75        211.97         4.16 o                         
  -2  15   2        471.24        459.90         5.57 o                         
  -1  15   2        221.94        218.75         6.53 o                         
   0  15   2          1.05          6.15         1.44 o                         
   1  15   2        232.56        232.43         5.06 o                         
   2  15   2        462.56        440.78         5.47 o                         
   3  15   2        223.13        255.40         4.36 o                         
   4  15   2        159.58        179.55         5.98 o                         
   5  15   2         13.08         15.88         1.89 o                         
   6  15   2         76.57         84.13        12.32 o                         
  -6  16   2         26.27         29.79         1.72 o                         
  -5  16   2         44.51         49.79         2.12 o                         
  -4  16   2        112.31        121.87         2.72 o                         
  -3  16   2        114.34        109.16         3.51 o                         
  -2  16   2        104.20        114.31         3.58 o                         
  -1  16   2         29.13         33.98         1.53 o                         
   0  16   2         20.16         28.15         5.11 o                         
   1  16   2         30.13         36.39         1.76 o                         
   2  16   2         93.55         96.74         3.07 o                         
   3  16   2        116.96        123.98         3.94 o                         
   4  16   2        110.40        120.58         5.48 o                         
   5  16   2         46.64         58.54         4.67 o                         
   6  16   2         21.18         18.72         3.21 o                         
  -5  17   2         98.22         97.93         3.16 o                         
  -4  17   2        223.34        242.14         6.16 o                         
  -3  17   2        213.76        228.70         3.80 o                         
  -2  17   2        399.06        417.64         5.26 o                         
  -1  17   2         79.36         81.18         2.15 o                         
   0  17   2        426.91        434.92         5.63 o                         
   1  17   2         84.36         93.27         2.28 o                         
   2  17   2        399.91        431.08         5.49 o                         
   3  17   2        223.18        238.81         3.80 o                         
   4  17   2        229.26        258.59        12.80 o                         
   5  17   2        106.78        112.33         2.95 o                         
  -4  18   2         71.95         54.33         2.60 o                         
  -3  18   2         28.89         34.11         1.56 o                         
  -2  18   2         77.35         80.92         5.43 o                         
  -1  18   2          7.84          6.89         1.14 o                         
   0  18   2         57.49         62.08         1.88 o                         
   1  18   2          7.91          9.39         1.18 o                         
   2  18   2         75.67         88.65         7.11 o                         
   3  18   2         30.26         31.72         1.79 o                         
   4  18   2         72.44        111.33         3.34 o                         
   5  18   2         16.77         13.51         2.04 o                         
  -4  19   2        186.93        158.88         4.05 o                         
  -3  19   2         39.49         47.72         2.19 o                         
  -2  19   2         25.03         27.47         1.38 o                         
  -1  19   2         38.37         46.08         3.72 o                         
   0  19   2         18.51         23.65         2.06 o                         
   1  19   2         38.69         45.27         2.42 o                         
   2  19   2         22.61         26.33         1.11 o                         
   3  19   2         40.66         45.24         1.51 o                         
   4  19   2        186.49        177.58         4.46 o                         
  -2  20   2         42.31         38.59         2.11 o                         
  -1  20   2         47.84         54.07         1.57 o                         
   0  20   2         66.47         59.92         3.10 o                         
   1  20   2         55.38         63.55         1.45 o                         
   2  20   2         36.64         30.57         2.64 o                         
   0   0   3       3754.52       3480.27        98.63 o                         
   1   0   3       5175.76       4841.46        66.85 o                         
   2   0   3         24.74         34.81         4.86 o                         
   3   0   3        287.72        234.86         8.41 o                         
   4   0   3        260.43        232.48         6.07 o                         
   5   0   3         54.92         51.37         1.82 o                         
   6   0   3        707.89        743.38         7.65 o                         
   7   0   3         25.34         26.07         1.16 o                         
   8   0   3         48.84         49.72         1.53 o                         
   9   0   3          0.54          2.04         0.80 o                         
  -9   1   3         28.22         26.86         1.18 o                         
  -8   1   3        618.98        646.11         6.66 o                         
  -7   1   3         36.47         36.04         1.30 o                         
  -6   1   3        719.15        725.32         7.66 o                         
  -5   1   3         10.76         13.15         1.41 o                         
  -4   1   3         21.44         16.47         2.02 o                         
  -3   1   3        341.16        341.15        23.95 o                         
  -2   1   3       3221.06       3032.03        50.34 o                         
  -1   1   3       1274.79       1166.98        32.94 o                         
   0   1   3       2567.47       2182.55        65.27 o                         
   1   1   3       1278.07       1175.05        22.29 o                         
   2   1   3       3064.83       2879.85        48.10 o                         
   3   1   3        346.06        342.36        10.79 o                         
   4   1   3         18.32         12.78         2.18 o                         
   5   1   3          9.93         12.03         1.39 o                         
   6   1   3        721.42        745.40         7.05 o                         
   7   1   3         36.89         41.58         1.36 o                         
   8   1   3        615.17        654.98         6.75 o                         
   9   1   3         28.13         25.84         1.24 o                         
  -9   2   3         13.61         13.35         0.77 o                         
  -8   2   3        268.22        291.88         3.28 o                         
  -7   2   3        140.92        140.00         2.34 o                         
  -6   2   3        161.23        177.45         2.20 o                         
  -5   2   3         82.87         84.81         1.98 o                         
  -4   2   3        555.20        535.92        14.66 o                         
  -3   2   3        554.11        569.14        12.87 o                         
  -2   2   3       4208.46       4019.47        80.40 o                         
  -1   2   3       1404.88       1265.81        37.16 o                         
   0   2   3        380.07        329.71        16.33 o                         
   1   2   3       1384.32       1250.16        29.07 o                         
   2   2   3       4161.01       3995.23        79.96 o                         
   3   2   3        568.60        549.75        15.48 o                         
   4   2   3        623.68        586.18        14.46 o                         
   5   2   3         81.02         79.51         1.61 o                         
   6   2   3        157.81        162.45         2.50 o                         
   7   2   3        140.76        149.00         2.24 o                         
   8   2   3        250.42        255.27         3.03 o                         
   9   2   3         12.70         17.03         0.81 o                         
  -9   3   3         15.99         16.44         0.79 o                         
  -8   3   3         38.76         37.25         1.21 o                         
  -7   3   3         94.91         91.77         1.87 o                         
  -6   3   3        118.67        119.10         2.05 o                         
  -5   3   3        224.34        231.46         2.75 o                         
  -4   3   3        386.73        420.48         8.73 o                         
  -3   3   3       1240.67       1280.85        24.59 o                         
  -2   3   3         16.01         21.90         2.67 o                         
  -1   3   3       1055.34        983.18        24.70 o                         
   0   3   3       2617.43       2604.45        54.96 o                         
   1   3   3       1025.72        937.08        23.89 o                         
   2   3   3         15.59         20.45         4.55 o                         
   3   3   3       1250.31       1280.78        26.37 o                         
   4   3   3        380.89        414.85         7.58 o                         
   5   3   3        221.16        228.84         2.86 o                         
   6   3   3        117.48        122.34         2.03 o                         
   7   3   3         91.96        104.95         1.96 o                         
   8   3   3         41.28         38.48         1.31 o                         
   9   3   3         16.72         15.20         0.82 o                         
  -9   4   3         33.70         33.20         1.08 o                         
  -8   4   3         64.20         73.01         1.43 o                         
  -7   4   3         67.18         61.15         1.57 o                         
  -6   4   3        186.01        204.93         2.81 o                         
  -5   4   3         80.96         86.40         1.67 o                         
  -4   4   3       1270.77       1169.54        21.90 o                         
  -3   4   3        258.83        307.36         7.54 o                         
  -2   4   3       1297.12       1245.32        23.33 o                         
  -1   4   3        972.43        957.86        19.80 o                         
   0   4   3         29.71         29.91         4.70 o                         
   1   4   3        965.61        970.60        25.40 o                         
   2   4   3       1414.10       1406.99        33.69 o                         
   3   4   3        254.08        230.46         4.92 o                         
   4   4   3       1350.34       1224.67        23.71 o                         
   5   4   3         76.97         78.50         1.60 o                         
   6   4   3        208.82        213.27         2.58 o                         
   7   4   3         65.40         70.40         1.66 o                         
   8   4   3         66.12         62.58         1.57 o                         
   9   4   3         35.26         35.60         1.24 o                         
  -9   5   3          9.26          9.07         0.94 o                         
  -8   5   3        168.82        186.03         2.37 o                         
  -7   5   3         68.47         68.12         1.62 o                         
  -6   5   3        103.27        104.45         2.08 o                         
  -5   5   3        195.81        208.78         3.00 o                         
  -4   5   3         70.07         76.10         3.97 o                         
  -3   5   3          8.03          9.10         1.68 o                         
  -2   5   3        346.20        353.98         9.67 o                         
  -1   5   3        218.82        196.90         7.64 o                         
   0   5   3       6344.37       6384.98       103.47 o                         
   1   5   3        237.04        231.32        10.86 o                         
   2   5   3        312.45        319.80        11.02 o                         
   3   5   3          8.84          8.09         1.64 o                         
   4   5   3         69.47         83.01         3.09 o                         
   5   5   3        189.76        214.39         2.68 o                         
   6   5   3        121.70        132.44         2.19 o                         
   7   5   3         62.02         59.21         1.51 o                         
   8   5   3        164.88        171.76         2.49 o                         
   9   5   3          7.75         10.67         0.95 o                         
  -9   6   3         23.87         19.24         1.35 o                         
  -8   6   3         52.14         51.61         1.53 o                         
  -7   6   3         20.75         28.21         1.26 o                         
  -6   6   3        408.52        391.46         4.31 o                         
  -5   6   3         40.91         38.05         1.44 o                         
  -4   6   3        109.04        130.44         5.04 o                         
  -3   6   3         51.86         52.64         2.82 o                         
  -2   6   3        402.92        556.00        16.70 o                         
  -1   6   3         14.58         22.69         4.44 o                         
   0   6   3       1413.85       1543.75        48.68 o                         
   1   6   3         13.80         20.07         2.82 o                         
   2   6   3        436.91        526.68        31.76 o                         
   3   6   3         51.67         62.44         2.90 o                         
   4   6   3        120.38        123.24         4.97 o                         
   5   6   3         40.28         39.16         1.28 o                         
   6   6   3        411.95        406.28         4.26 o                         
   7   6   3         20.18         23.54         1.21 o                         
   8   6   3         49.87         56.26         1.46 o                         
   9   6   3         24.14         25.33         1.87 o                         
  -9   7   3         60.21         53.14         2.25 o                         
  -8   7   3        123.85        131.98         2.75 o                         
  -7   7   3         32.55         37.22         1.62 o                         
  -6   7   3        532.27        518.11         5.94 o                         
  -5   7   3         13.02         11.02         1.08 o                         
  -4   7   3        190.67        198.80         3.01 o                         
  -3   7   3          3.36          3.22         4.17 o                         
  -2   7   3       2923.63       2932.81        72.01 o                         
  -1   7   3        197.82        218.12         9.08 o                         
   0   7   3       4589.53       4606.41        77.78 o                         
   1   7   3        218.05        236.16        12.72 o                         
   2   7   3       2894.62       2982.25        68.71 o                         
   3   7   3          4.39          6.96         2.07 o                         
   4   7   3        189.71        169.79         2.90 o                         
   5   7   3         15.28         19.40         1.22 o                         
   6   7   3        494.69        492.74         5.21 o                         
   7   7   3         37.11         33.15         1.28 o                         
   8   7   3        111.18        118.89         2.19 o                         
   9   7   3         57.44         51.68         2.22 o                         
  -9   8   3         50.34         36.07         2.75 o                         
  -8   8   3          1.90          1.28         1.09 o                         
  -7   8   3          0.42          1.94         1.45 o                         
  -6   8   3        120.02        103.51         2.24 o                         
  -5   8   3         32.72         39.16         1.40 o                         
  -4   8   3        138.45        138.82         2.40 o                         
  -3   8   3        234.48        205.64        13.33 o                         
  -2   8   3        979.28       1001.58        31.36 o                         
  -1   8   3        212.07        232.29         9.85 o                         
   0   8   3        986.34       1227.44        31.60 o                         
   1   8   3        211.03        221.25        24.53 o                         
   2   8   3        931.93        938.99        41.41 o                         
   3   8   3        250.13        237.98        14.16 o                         
   4   8   3        127.38        115.93         2.45 o                         
   5   8   3         34.70         30.18         1.71 o                         
   6   8   3        117.31        127.88         2.66 o                         
   7   8   3          0.58          0.87         1.36 o                         
   8   8   3          1.16          1.71         1.10 o                         
   9   8   3         51.09         24.27         5.21 o                         
  -8   9   3         43.62         37.99         1.71 o                         
  -7   9   3        155.40        176.40         3.99 o                         
  -6   9   3        428.18        424.17         6.56 o                         
  -5   9   3         22.37         18.75         1.31 o                         
  -4   9   3        302.19        271.93         3.37 o                         
  -3   9   3          0.52          1.21         0.75 o                         
  -2   9   3       1240.93       1310.28        97.71 o                         
  -1   9   3         86.40         91.56         7.81 o                         
   0   9   3       1137.25       1152.38        32.10 o                         
   1   9   3         86.17        108.20        19.35 o                         
   2   9   3       1265.54       1340.50        55.11 o                         
   3   9   3          0.72          3.83         1.29 o                         
   4   9   3        293.63        316.47         4.39 o                         
   5   9   3         21.21         25.62         1.68 o                         
   6   9   3        403.86        423.71         6.19 o                         
   7   9   3        152.79        161.79         3.62 o                         
   8   9   3         43.45         38.13         1.50 o                         
  -8  10   3         12.67         11.28         1.49 o                         
  -7  10   3         37.42         37.36         2.14 o                         
  -6  10   3        235.53        251.73         6.51 o                         
  -5  10   3         67.77         64.37         1.96 o                         
  -4  10   3        417.67        395.19         6.45 o                         
  -3  10   3        538.90        534.49         5.03 o                         
  -2  10   3        520.65        460.74         7.20 o                         
  -1  10   3        232.48        253.46        14.95 o                         
   0  10   3       1746.78       1939.14       114.96 o                         
   1  10   3        235.87        236.97        33.56 o                         
   2  10   3        480.41        445.82         7.11 o                         
   3  10   3        523.22        503.60         7.51 o                         
   4  10   3        357.07        355.33         6.42 o                         
   5  10   3         64.90         67.67         2.38 o                         
   6  10   3        235.17        239.78         4.55 o                         
   7  10   3         38.38         37.16         1.75 o                         
   8  10   3         14.90         13.33         1.50 o                         
  -8  11   3         43.19         33.67         3.45 o                         
  -7  11   3         36.07         35.74         1.85 o                         
  -6  11   3         96.94         98.45         2.87 o                         
  -5  11   3        139.28        134.55         4.41 o                         
  -4  11   3        368.77        367.00         4.23 o                         
  -3  11   3        114.79        104.96         1.94 o                         
  -2  11   3        281.64        254.55         8.33 o                         
  -1  11   3         27.55         25.91         1.83 o                         
   0  11   3          7.01          5.33         1.03 o                         
   1  11   3         34.10         32.45         2.05 o                         
   2  11   3        271.85        278.95         8.57 o                         
   3  11   3        111.26        103.31         2.17 o                         
   4  11   3        374.62        406.77         6.07 o                         
   5  11   3        144.55        154.32         3.64 o                         
   6  11   3         97.61        103.90         2.83 o                         
   7  11   3         40.43         39.36         1.74 o                         
   8  11   3         44.33         39.72         1.95 o                         
  -8  12   3          6.94          5.27         1.37 o                         
  -7  12   3          3.27          3.08         1.18 o                         
  -6  12   3         91.82         89.48         2.61 o                         
  -5  12   3        160.06        162.57         3.42 o                         
  -4  12   3        342.48        349.52         4.44 o                         
  -3  12   3         87.89         77.36         1.87 o                         
  -2  12   3        317.81        330.75         5.24 o                         
  -1  12   3        134.03        129.90         2.75 o                         
   0  12   3        134.63        127.79         9.93 o                         
   1  12   3        129.54        123.99         2.60 o                         
   2  12   3        280.26        283.90         5.95 o                         
   3  12   3         83.48         82.64         2.14 o                         
   4  12   3        332.48        319.51         4.70 o                         
   5  12   3        164.08        162.06         3.65 o                         
   6  12   3         83.61         79.25         2.18 o                         
   7  12   3          3.52          2.50         1.17 o                         
   8  12   3          7.85          4.79         1.26 o                         
  -7  13   3         50.06         53.79         2.75 o                         
  -6  13   3        120.48        122.14         3.71 o                         
  -5  13   3         47.56         52.61         2.06 o                         
  -4  13   3         63.81         64.58         1.81 o                         
  -3  13   3         97.71         93.99         2.25 o                         
  -2  13   3         71.92         79.36         2.29 o                         
  -1  13   3        241.77        231.74         3.69 o                         
   0  13   3        753.19        728.62        11.26 o                         
   1  13   3        240.59        230.24         4.46 o                         
   2  13   3         73.99         77.55         3.00 o                         
   3  13   3        100.15         98.65         2.32 o                         
   4  13   3         67.25         70.17         2.42 o                         
   5  13   3         51.57         56.97         2.84 o                         
   6  13   3        125.00        128.63         4.52 o                         
   7  13   3         45.87         46.50         4.00 o                         
  -7  14   3         29.56         20.95         1.58 o                         
  -6  14   3         61.14         65.86         3.07 o                         
  -5  14   3         57.20         64.96         4.22 o                         
  -4  14   3         93.64         90.48         2.31 o                         
  -3  14   3         53.79         54.74         1.97 o                         
  -2  14   3        122.73        134.36         2.87 o                         
  -1  14   3         24.60         27.28         1.89 o                         
   0  14   3          7.35          8.46         1.13 o                         
   1  14   3         24.70         26.07         1.99 o                         
   2  14   3        121.23        133.23         2.68 o                         
   3  14   3         50.74         47.61         1.91 o                         
   4  14   3         94.93         90.65         3.24 o                         
   5  14   3         61.46         69.43         3.74 o                         
   6  14   3         59.32         66.98         4.10 o                         
   7  14   3         30.20         31.17         2.34 o                         
  -6  15   3        372.26        390.43        12.67 o                         
  -5  15   3        107.65        116.96         3.43 o                         
  -4  15   3         16.59         15.86         1.92 o                         
  -3  15   3         47.39         44.78         1.80 o                         
  -2  15   3        163.97        180.00         3.13 o                         
  -1  15   3         97.33        116.23         8.23 o                         
   0  15   3        114.56        115.80         6.67 o                         
   1  15   3         89.64        104.55         8.14 o                         
   2  15   3        162.13        180.33         2.99 o                         
   3  15   3         44.67         46.36         1.91 o                         
   4  15   3         16.62         14.49         2.02 o                         
   5  15   3        100.95        107.33         5.26 o                         
   6  15   3        379.24        416.48         7.18 o                         
  -6  16   3         14.03         12.59         1.87 o                         
  -5  16   3         30.20         29.81         2.67 o                         
  -4  16   3         46.16         49.96         2.59 o                         
  -3  16   3        114.77        132.63         5.74 o                         
  -2  16   3        144.25        161.85         3.07 o                         
  -1  16   3         27.02         32.14         3.25 o                         
   0  16   3        119.38        126.57         2.77 o                         
   1  16   3         22.63         25.05         2.40 o                         
   2  16   3        149.47        165.57         3.18 o                         
   3  16   3        120.05        128.55         6.39 o                         
   4  16   3         41.23         43.85         3.67 o                         
   5  16   3         27.66         30.37         1.50 o                         
   6  16   3         15.35         16.10         1.32 o                         
  -5  17   3         30.91         28.50         2.17 o                         
  -4  17   3         29.17         31.04         3.24 o                         
  -3  17   3         11.63         14.18         1.31 o                         
  -2  17   3         23.18         19.32         2.16 o                         
  -1  17   3          6.87          7.56         1.32 o                         
   0  17   3         37.99         52.66         4.58 o                         
   1  17   3          6.46          7.33         1.16 o                         
   2  17   3         24.69         34.07         3.19 o                         
   3  17   3         11.86         13.79         1.29 o                         
   4  17   3         29.45         29.67         3.23 o                         
   5  17   3         29.94         31.08         1.53 o                         
  -4  18   3         59.26         57.30         2.95 o                         
  -3  18   3         44.16         50.87         1.57 o                         
  -2  18   3         33.88         46.93         1.81 o                         
  -1  18   3         35.57         37.67         1.47 o                         
   0  18   3          1.63          3.85         1.06 o                         
   1  18   3         36.83         39.49         1.47 o                         
   2  18   3         40.69         51.93         2.33 o                         
   3  18   3         46.29         52.70         2.32 o                         
   4  18   3         67.94         73.94         2.27 o                         
  -3  19   3          5.34          5.85         0.96 o                         
  -2  19   3         39.65         41.60         3.24 o                         
  -1  19   3        152.26        159.76         2.69 o                         
   0  19   3          4.55          4.04         0.84 o                         
   1  19   3        146.18        155.18         2.21 o                         
   2  19   3         38.53         40.10         2.12 o                         
   3  19   3          5.02          7.32         1.06 o                         
  -2  20   3         43.06         39.66        12.88 o                         
  -1  20   3         11.68         12.17         1.32 o                         
   0  20   3          0.20          3.30         0.72 o                         
   1  20   3         11.78         17.91         1.47 o                         
   2  20   3         45.34         48.75         2.27 o                         
   0   0   4       2824.74       2789.81        58.88 o                         
   1   0   4        520.13        451.21        14.96 o                         
   2   0   4        924.89        847.22        22.70 o                         
   3   0   4        448.25        445.74        11.01 o                         
   4   0   4        245.87        276.71         8.73 o                         
   5   0   4        122.56        114.43         2.18 o                         
   6   0   4       1714.61       1684.00        12.47 o                         
   7   0   4         21.92         25.13         1.07 o                         
   8   0   4        490.52        511.38         5.95 o                         
   9   0   4        118.78        118.02         5.11 o                         
  -9   1   4         41.89         47.70         1.31 o                         
  -8   1   4         77.27         83.74         2.13 o                         
  -7   1   4          6.40          7.05         0.98 o                         
  -6   1   4        173.56        166.13         2.74 o                         
  -5   1   4        139.09        140.89         2.26 o                         
  -4   1   4         68.06         71.08         3.92 o                         
  -3   1   4        540.47        515.04        15.00 o                         
  -2   1   4       1482.35       1434.11        44.31 o                         
  -1   1   4       1663.13       1538.46        29.28 o                         
   0   1   4       2726.65       2710.85        46.98 o                         
   1   1   4       1673.53       1556.30        29.62 o                         
   2   1   4       1499.73       1464.16        28.32 o                         
   3   1   4        536.22        529.96         9.92 o                         
   4   1   4         85.02         89.34         4.15 o                         
   5   1   4        133.09        143.98         3.41 o                         
   6   1   4        164.22        172.40         3.06 o                         
   7   1   4          6.98         10.20         1.10 o                         
   8   1   4         83.23         86.52         1.75 o                         
   9   1   4         42.77         48.28         1.57 o                         
  -9   2   4         15.36         15.27         1.03 o                         
  -8   2   4        272.43        277.17         3.58 o                         
  -7   2   4         37.64         36.06         1.33 o                         
  -6   2   4        403.89        414.88         4.16 o                         
  -5   2   4         93.82         98.23         1.65 o                         
  -4   2   4        525.56        537.19        11.00 o                         
  -3   2   4        250.09        271.00         7.13 o                         
  -2   2   4       5251.49       5243.69        85.65 o                         
  -1   2   4         48.01         58.24         5.74 o                         
   0   2   4        929.47        901.00        24.00 o                         
   1   2   4         44.85         57.82         5.84 o                         
   2   2   4       5384.60       5565.73        90.66 o                         
   3   2   4        243.05        269.61         6.17 o                         
   4   2   4        532.67        547.02        11.14 o                         
   5   2   4         94.28         92.10         1.90 o                         
   6   2   4        404.46        407.58         4.66 o                         
   7   2   4         37.30         42.13         1.36 o                         
   8   2   4        280.90        288.74         3.40 o                         
   9   2   4         15.85         12.66         0.89 o                         
  -9   3   4         20.17         22.35         0.96 o                         
  -8   3   4        133.11        136.55         2.06 o                         
  -7   3   4         51.63         55.39         1.61 o                         
  -6   3   4        117.88        114.08         1.85 o                         
  -5   3   4        428.35        437.91         4.05 o                         
  -4   3   4       2305.84       2258.63        49.78 o                         
  -3   3   4        204.81        240.21         6.78 o                         
  -2   3   4       1617.67       1700.65        38.24 o                         
  -1   3   4        261.60        274.78        11.83 o                         
   0   3   4        942.44        900.12        24.65 o                         
   1   3   4        266.23        269.39        11.72 o                         
   2   3   4       1450.97       1493.16        44.46 o                         
   3   3   4        215.75        243.41         7.30 o                         
   4   3   4       2153.46       2140.77        42.99 o                         
   5   3   4        439.00        439.21         4.33 o                         
   6   3   4        129.93        127.36         2.12 o                         
   7   3   4         50.31         49.35         1.37 o                         
   8   3   4        132.22        130.88         1.95 o                         
   9   3   4         19.60         18.29         0.94 o                         
  -9   4   4          9.22          8.22         1.04 o                         
  -8   4   4          6.02          3.83         0.79 o                         
  -7   4   4        293.51        301.98         3.51 o                         
  -6   4   4         87.25         98.71         1.92 o                         
  -5   4   4          3.51          7.90         0.82 o                         
  -4   4   4        846.61        849.60        19.33 o                         
  -3   4   4        526.31        488.57        10.60 o                         
  -2   4   4       3128.50       3082.94        52.46 o                         
  -1   4   4       1126.40       1059.82        28.59 o                         
   0   4   4       1270.17       1305.25        33.34 o                         
   1   4   4       1158.52       1135.61        48.26 o                         
   2   4   4       3166.58       3175.66        68.50 o                         
   3   4   4        518.72        567.61        10.67 o                         
   4   4   4        841.01        846.94        15.30 o                         
   5   4   4          4.32          3.86         0.90 o                         
   6   4   4         79.92         86.01         1.74 o                         
   7   4   4        303.18        301.13         3.60 o                         
   8   4   4          4.87          4.35         0.96 o                         
   9   4   4          9.32         10.29         1.08 o                         
  -9   5   4          6.47          6.08         1.61 o                         
  -8   5   4        171.73        176.67         2.47 o                         
  -7   5   4         77.88         84.73         1.69 o                         
  -6   5   4        270.57        302.56         3.76 o                         
  -5   5   4         21.05         22.87         1.09 o                         
  -4   5   4        740.63        731.20        16.87 o                         
  -3   5   4         53.90         51.43         2.64 o                         
  -2   5   4         91.00         69.02         4.34 o                         
  -1   5   4         79.85         73.60         5.37 o                         
   0   5   4        180.02        241.41        11.99 o                         
   1   5   4         83.98         84.78         7.46 o                         
   2   5   4         80.02         58.96        19.83 o                         
   3   5   4         53.45         44.69         2.78 o                         
   4   5   4        688.93        641.91        14.07 o                         
   5   5   4         21.63         18.79         1.04 o                         
   6   5   4        252.69        261.64         3.16 o                         
   7   5   4         80.65         98.25         1.95 o                         
   8   5   4        160.58        175.10         3.31 o                         
   9   5   4          5.90          8.01         0.83 o                         
  -9   6   4         10.89          7.05         2.15 o                         
  -8   6   4        280.30        290.14         4.13 o                         
  -7   6   4        105.63         93.54         1.82 o                         
  -6   6   4         85.82         89.19         1.84 o                         
  -5   6   4         71.38         74.06         1.79 o                         
  -4   6   4        411.69        466.73         7.53 o                         
  -3   6   4         61.94         60.00         2.85 o                         
  -2   6   4       2507.67       2644.84        47.28 o                         
  -1   6   4        282.12        275.13        10.48 o                         
   0   6   4       5062.12       5151.62        87.21 o                         
   1   6   4        265.66        255.11        10.79 o                         
   2   6   4       2543.89       2794.50       102.38 o                         
   3   6   4         66.43         64.76         2.97 o                         
   4   6   4        391.41        409.89         8.36 o                         
   5   6   4         74.28         62.02         1.58 o                         
   6   6   4         91.16         92.22         1.90 o                         
   7   6   4         96.15        105.72         2.06 o                         
   8   6   4        283.65        286.51         4.09 o                         
   9   6   4         11.27         12.18         1.26 o                         
  -9   7   4         70.44         58.15         2.89 o                         
  -8   7   4        182.19        197.46         6.13 o                         
  -7   7   4         42.84         38.26         1.51 o                         
  -6   7   4         45.49         45.52         1.40 o                         
  -5   7   4         21.62         28.01         1.25 o                         
  -4   7   4        498.98        472.77         5.28 o                         
  -3   7   4         76.85         74.78         9.32 o                         
  -2   7   4        377.33        357.92        17.27 o                         
  -1   7   4         20.73         31.62         3.96 o                         
   0   7   4        399.01        470.82        16.64 o                         
   1   7   4         19.09         23.46         4.84 o                         
   2   7   4        377.98        411.57        25.09 o                         
   3   7   4         69.31         72.20         9.87 o                         
   4   7   4        497.90        479.31         5.43 o                         
   5   7   4         24.55         25.05         1.13 o                         
   6   7   4         46.28         59.61         1.57 o                         
   7   7   4         41.83         46.91         1.61 o                         
   8   7   4        179.49        160.44         3.75 o                         
   9   7   4         69.52         60.12         2.97 o                         
  -8   8   4         24.49         26.73         1.64 o                         
  -7   8   4         46.19         47.64         1.84 o                         
  -6   8   4        396.79        390.31         6.66 o                         
  -5   8   4          0.69          2.69         0.96 o                         
  -4   8   4         32.21         32.78         1.33 o                         
  -3   8   4         62.41         62.88         2.16 o                         
  -2   8   4       1153.69       1142.45        35.36 o                         
  -1   8   4         75.51         88.23        10.06 o                         
   0   8   4       2015.79       2169.13        55.50 o                         
   1   8   4         70.88         65.86        17.70 o                         
   2   8   4       1146.55       1082.15        47.09 o                         
   3   8   4         65.87         67.60         3.09 o                         
   4   8   4         33.92         39.33         1.78 o                         
   5   8   4          1.21          1.84         1.21 o                         
   6   8   4        397.18        384.64         5.51 o                         
   7   8   4         45.53         43.14         2.09 o                         
   8   8   4         22.13         24.77         1.67 o                         
  -8   9   4         16.13         23.71         2.14 o                         
  -7   9   4         26.06         25.35         1.78 o                         
  -6   9   4        221.36        244.77         6.39 o                         
  -5   9   4        208.28        207.71         3.89 o                         
  -4   9   4        145.97        140.32         2.49 o                         
  -3   9   4         48.99         45.16         1.30 o                         
  -2   9   4        353.52        346.09         9.25 o                         
  -1   9   4        204.98        230.18        12.81 o                         
   0   9   4        747.33        729.50        26.23 o                         
   1   9   4        193.91        186.33        12.84 o                         
   2   9   4        350.16        295.20        22.82 o                         
   3   9   4         44.21         42.12         1.80 o                         
   4   9   4        167.78        159.71         3.87 o                         
   5   9   4        205.10        194.68         3.86 o                         
   6   9   4        220.87        220.64         4.69 o                         
   7   9   4         26.47         29.34         1.91 o                         
   8   9   4         15.41         17.31         1.56 o                         
  -8  10   4         22.95         19.87         1.46 o                         
  -7  10   4         54.31         53.45         2.94 o                         
  -6  10   4        194.09        210.47         5.82 o                         
  -5  10   4          5.52          6.74         1.20 o                         
  -4  10   4         47.39         60.37         2.31 o                         
  -3  10   4        130.83        137.99         2.61 o                         
  -2  10   4        742.13        784.43        13.09 o                         
  -1  10   4        103.06         84.96         3.15 o                         
   0  10   4        425.75        440.61        24.42 o                         
   1  10   4        101.91         94.46         5.00 o                         
   2  10   4        728.28        715.56        18.62 o                         
   3  10   4        133.55        121.72         2.95 o                         
   4  10   4         46.90         41.60         2.30 o                         
   5  10   4          6.09          7.83         1.55 o                         
   6  10   4        191.83        215.89         5.45 o                         
   7  10   4         52.68         49.67         1.88 o                         
   8  10   4         22.25         19.01         1.67 o                         
  -8  11   4         76.61         71.80         4.94 o                         
  -7  11   4          8.86         10.44         1.52 o                         
  -6  11   4         16.52         17.43         1.81 o                         
  -5  11   4         43.58         45.40         1.70 o                         
  -4  11   4        690.88        665.64         6.50 o                         
  -3  11   4        140.30        160.57         4.26 o                         
  -2  11   4        188.46        181.19         3.72 o                         
  -1  11   4         16.03         20.06         1.13 o                         
   0  11   4         10.34          8.06         1.04 o                         
   1  11   4         14.48         17.20         1.19 o                         
   2  11   4        213.96        206.13         5.25 o                         
   3  11   4        143.60        138.89         8.29 o                         
   4  11   4        725.90        723.10         9.94 o                         
   5  11   4         37.45         35.68         1.95 o                         
   6  11   4         20.67         22.70         1.74 o                         
   7  11   4          8.74          8.42         1.36 o                         
   8  11   4         83.92         89.98         2.75 o                         
  -7  12   4         71.99         71.55         2.53 o                         
  -6  12   4        172.39        180.76         4.30 o                         
  -5  12   4         15.26         19.04         1.95 o                         
  -4  12   4        175.63        175.53         2.71 o                         
  -3  12   4        151.25        148.45         2.38 o                         
  -2  12   4        189.68        178.48         5.56 o                         
  -1  12   4        172.65        170.35         5.35 o                         
   0  12   4        301.27        275.54         9.84 o                         
   1  12   4        162.66        153.91         5.32 o                         
   2  12   4        172.06        146.73         4.44 o                         
   3  12   4        152.92        147.88         3.33 o                         
   4  12   4        182.59        175.82         4.72 o                         
   5  12   4         12.32         10.70         1.72 o                         
   6  12   4        153.81        153.39         5.82 o                         
   7  12   4         73.82         74.29         2.68 o                         
  -7  13   4          8.24          6.95         1.19 o                         
  -6  13   4         43.21         42.22         2.69 o                         
  -5  13   4         19.15         18.37         1.62 o                         
  -4  13   4         22.10         20.35         1.33 o                         
  -3  13   4        105.28        100.24         2.11 o                         
  -2  13   4        362.91        341.58         4.79 o                         
  -1  13   4         73.23         75.11         2.93 o                         
   0  13   4        432.26        453.72        15.95 o                         
   1  13   4         71.83         75.25         3.48 o                         
   2  13   4        369.09        351.12         5.72 o                         
   3  13   4        104.74         91.93         2.53 o                         
   4  13   4         26.33         26.61         2.14 o                         
   5  13   4         18.80         17.14         2.04 o                         
   6  13   4         46.06         51.47         2.63 o                         
   7  13   4          7.96          5.98         1.45 o                         
  -7  14   4        143.11        106.11        11.45 o                         
  -6  14   4        294.47        306.97        10.66 o                         
  -5  14   4          2.45          5.01         1.66 o                         
  -4  14   4        185.27        192.92         3.34 o                         
  -3  14   4        284.85        273.47         5.06 o                         
  -2  14   4         77.44         80.84         2.03 o                         
  -1  14   4        138.75        142.08         3.03 o                         
   0  14   4        359.57        349.70         4.21 o                         
   1  14   4        149.99        154.78         2.57 o                         
   2  14   4         63.11         65.35         1.78 o                         
   3  14   4        282.80        275.96         6.64 o                         
   4  14   4        175.96        182.73         4.24 o                         
   5  14   4          2.76          6.21         1.41 o                         
   6  14   4        284.74        294.13         8.00 o                         
   7  14   4        140.27        123.64         4.86 o                         
  -6  15   4         24.24         24.30         1.76 o                         
  -5  15   4          7.74          8.46         1.77 o                         
  -4  15   4         60.22         69.03         2.45 o                         
  -3  15   4         94.51        105.32         2.67 o                         
  -2  15   4         37.26         40.70         3.07 o                         
  -1  15   4        238.10        229.90         7.70 o                         
   0  15   4        618.74        625.40        18.56 o                         
   1  15   4        247.13        240.60         5.11 o                         
   2  15   4         43.80         65.75         4.67 o                         
   3  15   4         95.54         99.29         2.40 o                         
   4  15   4         66.99         76.68         5.16 o                         
   5  15   4          7.78          9.67         1.73 o                         
   6  15   4         23.50         24.19         2.07 o                         
  -6  16   4         63.46         51.25         3.08 o                         
  -5  16   4          9.76         10.35         2.41 o                         
  -4  16   4         38.16         41.62         2.68 o                         
  -3  16   4         51.63         42.58         3.39 o                         
  -2  16   4        243.63        252.08         3.83 o                         
  -1  16   4        185.07        188.94         3.91 o                         
   0  16   4          0.42          0.89         1.25 o                         
   1  16   4        184.03        180.00         2.95 o                         
   2  16   4        256.89        264.63         3.78 o                         
   3  16   4         52.52         59.26         4.52 o                         
   4  16   4         38.93         45.33         2.45 o                         
   5  16   4          8.74          9.12         1.36 o                         
   6  16   4         63.49         56.97         9.50 o                         
  -4  17   4        126.99        133.63         4.69 o                         
  -3  17   4         98.69        105.36         2.61 o                         
  -2  17   4        329.06        340.03         5.54 o                         
  -1  17   4          0.45          0.53         1.13 o                         
   0  17   4          1.60          2.44         0.98 o                         
   1  17   4          0.85          1.35         0.99 o                         
   2  17   4        322.29        317.42         4.28 o                         
   3  17   4        103.43        115.39         2.92 o                         
   4  17   4        106.78        105.29         2.43 o                         
   5  17   4         91.14        104.22         6.68 o                         
  -4  18   4         22.81         25.16         2.14 o                         
  -3  18   4          5.13          5.60         1.14 o                         
  -2  18   4        101.48        105.30         2.34 o                         
  -1  18   4          8.42          9.89         1.11 o                         
   0  18   4          4.29          7.41         1.12 o                         
   1  18   4          5.95          5.99         1.01 o                         
   2  18   4         99.95        105.18         2.48 o                         
   3  18   4          5.54          6.77         1.68 o                         
   4  18   4         21.83         24.38         1.23 o                         
  -3  19   4         10.18          9.11         1.23 o                         
  -2  19   4         58.60         65.07         3.12 o                         
  -1  19   4         17.45         19.21         1.08 o                         
   0  19   4         47.87         49.98         1.99 o                         
   1  19   4         17.02         17.58         1.20 o                         
   2  19   4         51.80         47.88         3.14 o                         
   3  19   4         10.16          8.22         1.43 o                         
  -1  20   4         72.23         66.01         2.68 o                         
   0  20   4        351.05        354.59         9.50 o                         
   1  20   4         68.29         58.92         2.19 o                         
   0   0   5       2246.08       2107.78        68.50 o                         
   1   0   5        129.01        103.21         7.88 o                         
   2   0   5        276.41        303.63        13.01 o                         
   3   0   5        203.29        252.00         6.27 o                         
   4   0   5         16.23         22.10         1.88 o                         
   5   0   5         51.26         56.81         1.56 o                         
   6   0   5         27.97         25.76         1.15 o                         
   7   0   5          0.66          1.55         0.96 o                         
   8   0   5          0.29          0.94         0.89 o                         
   9   0   5        109.81        113.14         2.08 o                         
  -9   1   5         14.93         16.30         1.03 o                         
  -8   1   5         45.84         42.39         1.86 o                         
  -7   1   5         37.92         41.99         1.49 o                         
  -6   1   5        289.81        288.65         3.45 o                         
  -5   1   5         53.64         49.91         1.45 o                         
  -4   1   5        673.81        643.20        15.38 o                         
  -3   1   5        205.26        217.86         8.55 o                         
  -2   1   5       1675.91       1599.87        39.27 o                         
  -1   1   5        341.03        349.49        11.47 o                         
   0   1   5       7193.43       7157.58       115.64 o                         
   1   1   5        347.00        353.80        16.44 o                         
   2   1   5       1720.30       1645.53        40.14 o                         
   3   1   5        198.09        196.29         5.34 o                         
   4   1   5        686.11        674.73        11.17 o                         
   5   1   5         57.10         59.49         1.65 o                         
   6   1   5        303.60        297.52         4.24 o                         
   7   1   5         37.37         34.83         1.35 o                         
   8   1   5         37.80         39.41         1.47 o                         
   9   1   5         15.51         16.54         1.06 o                         
  -9   2   5          4.38          5.57         1.26 o                         
  -8   2   5         74.42         72.83         2.15 o                         
  -7   2   5        177.95        177.62         2.50 o                         
  -6   2   5        598.96        624.56         5.22 o                         
  -5   2   5         88.61         87.73         1.87 o                         
  -4   2   5        328.46        321.90         7.57 o                         
  -3   2   5        214.25        213.38        10.12 o                         
  -2   2   5         42.14         52.80         6.75 o                         
  -1   2   5        105.94        101.37         8.23 o                         
   0   2   5       2380.42       2544.21        61.72 o                         
   1   2   5        111.64        101.77         7.86 o                         
   2   2   5         30.21         37.35         2.58 o                         
   3   2   5        202.95        211.70         6.12 o                         
   4   2   5        316.97        326.74         6.50 o                         
   5   2   5         85.95         89.88         2.29 o                         
   6   2   5        594.71        625.92         6.83 o                         
   7   2   5        174.78        173.33         2.49 o                         
   8   2   5         75.08         73.84         2.15 o                         
   9   2   5          3.82          6.72         0.88 o                         
  -9   3   5          2.64          2.05         1.00 o                         
  -8   3   5         40.59         43.23         1.47 o                         
  -7   3   5         16.53         18.71         1.10 o                         
  -6   3   5        229.05        226.98         2.79 o                         
  -5   3   5         14.43         15.94         0.92 o                         
  -4   3   5        564.68        577.25        11.64 o                         
  -3   3   5        508.07        524.93        13.28 o                         
  -2   3   5        491.10        473.46        20.09 o                         
  -1   3   5        218.77        214.47        11.39 o                         
   0   3   5        486.14        572.73        22.39 o                         
   1   3   5        210.74        209.10        11.29 o                         
   2   3   5        509.83        511.53        13.13 o                         
   3   3   5        514.40        523.08         9.68 o                         
   4   3   5        571.06        584.20        10.00 o                         
   5   3   5         14.91         16.48         1.10 o                         
   6   3   5        239.78        214.59         3.14 o                         
   7   3   5         15.71         17.33         1.18 o                         
   8   3   5         40.70         38.65         1.27 o                         
   9   3   5          2.19          3.40         0.81 o                         
  -9   4   5         25.77         22.61         1.33 o                         
  -8   4   5        163.83        166.47         3.03 o                         
  -7   4   5         34.27         37.97         1.35 o                         
  -6   4   5         11.59         16.01         0.97 o                         
  -5   4   5        319.80        310.52         3.27 o                         
  -4   4   5        389.77        397.21         6.78 o                         
  -3   4   5        422.68        419.22         8.21 o                         
  -2   4   5        706.21        786.94        23.31 o                         
  -1   4   5        389.78        406.47        16.56 o                         
   0   4   5         19.77         23.09         5.68 o                         
   1   4   5        401.15        427.92        17.05 o                         
   2   4   5        719.16        832.39        25.67 o                         
   3   4   5        418.01        396.79        11.04 o                         
   4   4   5        433.09        376.39        13.30 o                         
   5   4   5        313.90        311.54         3.76 o                         
   6   4   5         12.67         15.38         1.14 o                         
   7   4   5         35.89         33.03         1.41 o                         
   8   4   5        161.28        172.01         3.07 o                         
   9   4   5         25.37         20.52         1.08 o                         
  -9   5   5         12.44         13.19         1.97 o                         
  -8   5   5         82.97         84.32         2.15 o                         
  -7   5   5         53.74         56.65         1.48 o                         
  -6   5   5        301.33        299.65         3.70 o                         
  -5   5   5         40.18         36.94         1.13 o                         
  -4   5   5        688.82        713.62         8.99 o                         
  -3   5   5        417.37        430.41         8.46 o                         
  -2   5   5        181.64        169.22         5.43 o                         
  -1   5   5        383.29        360.52        12.46 o                         
   0   5   5       1447.79       1562.59        40.99 o                         
   1   5   5        378.88        358.19        15.95 o                         
   2   5   5        191.68        179.47         6.81 o                         
   3   5   5        413.78        385.07        22.79 o                         
   4   5   5        702.81        700.41        11.84 o                         
   5   5   5         38.23         34.80         1.28 o                         
   6   5   5        330.48        333.15         3.76 o                         
   7   5   5         51.82         54.19         1.53 o                         
   8   5   5         83.82         79.12         2.10 o                         
   9   5   5         14.20         10.36         1.71 o                         
  -9   6   5         24.47         23.42         2.30 o                         
  -8   6   5         12.69          9.08         1.16 o                         
  -7   6   5        121.76        132.98         2.35 o                         
  -6   6   5        525.92        555.37         5.56 o                         
  -5   6   5         33.05         27.92         1.25 o                         
  -4   6   5         20.16         11.56         0.90 o                         
  -3   6   5        718.05        795.11        19.22 o                         
  -2   6   5       1293.52       1322.69        22.87 o                         
  -1   6   5        210.78        226.39        10.02 o                         
   0   6   5        747.22        872.27        27.46 o                         
   1   6   5        207.51        224.11        13.00 o                         
   2   6   5       1311.15       1242.72        25.71 o                         
   3   6   5        716.84        747.08        18.46 o                         
   4   6   5         18.83         17.85         1.09 o                         
   5   6   5         31.71         38.80         1.31 o                         
   6   6   5        523.78        533.97         7.09 o                         
   7   6   5        119.99        125.00         2.40 o                         
   8   6   5         11.28         11.48         1.07 o                         
   9   6   5         24.27         20.79         1.30 o                         
  -8   7   5        610.95        623.36        14.97 o                         
  -7   7   5         95.11         92.55         2.80 o                         
  -6   7   5        662.27        660.82         6.77 o                         
  -5   7   5          7.85         11.28         1.04 o                         
  -4   7   5         79.54         83.59         1.78 o                         
  -3   7   5        139.94        139.64         3.41 o                         
  -2   7   5        106.75         96.23         7.64 o                         
  -1   7   5        149.29        150.08         8.49 o                         
   0   7   5         75.75        108.59         7.77 o                         
   1   7   5        149.99        163.36        12.27 o                         
   2   7   5         95.49         88.41         8.80 o                         
   3   7   5        141.82        143.39         4.25 o                         
   4   7   5         71.63         73.67         1.99 o                         
   5   7   5          8.43          6.56         1.04 o                         
   6   7   5        682.26        650.08         8.08 o                         
   7   7   5        103.44         97.34         2.30 o                         
   8   7   5        611.41        609.20        17.77 o                         
  -8   8   5         25.81         23.66         2.04 o                         
  -7   8   5         58.93         57.18         2.65 o                         
  -6   8   5         64.21         61.06         3.44 o                         
  -5   8   5         70.35         74.17         2.18 o                         
  -4   8   5        184.00        165.24         3.24 o                         
  -3   8   5        164.63        162.79         2.83 o                         
  -2   8   5        936.00        928.17        41.13 o                         
  -1   8   5        330.63        322.35        12.72 o                         
   0   8   5        287.68        291.67        32.10 o                         
   1   8   5        330.29        329.47        17.07 o                         
   2   8   5        962.95       1003.37        46.42 o                         
   3   8   5        172.88        164.99         5.20 o                         
   4   8   5        172.29        169.17         3.38 o                         
   5   8   5         71.32         68.90         2.38 o                         
   6   8   5         61.64         61.13         1.87 o                         
   7   8   5         59.40         54.99         4.05 o                         
   8   8   5         22.27         17.72         1.52 o                         
  -8   9   5        160.30        161.06         4.69 o                         
  -7   9   5         57.51         56.05         4.44 o                         
  -6   9   5        290.24        279.47         5.16 o                         
  -5   9   5         67.38         68.52         2.02 o                         
  -4   9   5         66.21         79.29         2.00 o                         
  -3   9   5         44.75         42.03         1.33 o                         
  -2   9   5        181.65        155.03         2.83 o                         
  -1   9   5         61.64         62.88         2.48 o                         
   0   9   5        213.72        168.17        12.16 o                         
   1   9   5         62.47         70.15         3.25 o                         
   2   9   5        202.21        191.79         4.84 o                         
   3   9   5         42.13         36.35         1.62 o                         
   4   9   5         69.76         57.40         2.71 o                         
   5   9   5         69.54         59.47         2.29 o                         
   6   9   5        279.90        296.53         4.95 o                         
   7   9   5         57.63         61.58         3.28 o                         
   8   9   5        160.13        154.51         4.58 o                         
  -8  10   5         17.59         12.91         1.74 o                         
  -7  10   5         50.40         44.87         2.69 o                         
  -6  10   5         24.25         25.43         1.52 o                         
  -5  10   5        149.51        158.43         3.64 o                         
  -4  10   5        621.38        607.26         6.35 o                         
  -3  10   5        197.66        174.35         3.05 o                         
  -2  10   5       1231.33       1178.44        12.16 o                         
  -1  10   5         60.00         50.61         1.59 o                         
   0  10   5        145.64        150.61         4.34 o                         
   1  10   5         66.46         59.17         2.13 o                         
   2  10   5       1201.96       1154.64        11.73 o                         
   3  10   5        190.31        188.71         3.73 o                         
   4  10   5        618.50        638.35         8.39 o                         
   5  10   5        145.15        142.98         4.75 o                         
   6  10   5         29.41         32.14         1.79 o                         
   7  10   5         50.22         48.12         2.38 o                         
   8  10   5         22.77         17.99         1.10 o                         
  -8  11   5         33.35         25.29         2.99 o                         
  -7  11   5         99.13         97.66         2.73 o                         
  -6  11   5         30.23         29.25         2.75 o                         
  -5  11   5         15.02         16.23         1.67 o                         
  -4  11   5        521.58        512.15         7.55 o                         
  -3  11   5        112.87        100.07         3.25 o                         
  -2  11   5        106.53        106.50         5.42 o                         
  -1  11   5        118.20        107.79         2.59 o                         
   0  11   5         11.03          9.58         1.33 o                         
   1  11   5        108.61         94.98         2.27 o                         
   2  11   5        111.85        106.86         6.73 o                         
   3  11   5        111.33        105.82         4.17 o                         
   4  11   5        516.67        481.12         6.87 o                         
   5  11   5         13.73         13.99         1.81 o                         
   6  11   5         25.93         29.08         2.01 o                         
   7  11   5         94.44         95.73         2.88 o                         
   8  11   5         32.37         23.49         1.71 o                         
  -7  12   5         56.28         67.79         3.30 o                         
  -6  12   5        318.20        321.65        10.60 o                         
  -5  12   5        127.55        114.99         3.02 o                         
  -4  12   5        237.84        237.22         3.67 o                         
  -3  12   5         12.01         11.27         1.13 o                         
  -2  12   5         65.61         74.86         2.87 o                         
  -1  12   5        240.50        231.52         4.45 o                         
   0  12   5         93.92         88.13         2.92 o                         
   1  12   5        232.08        219.63         3.47 o                         
   2  12   5         54.83         59.82         1.90 o                         
   3  12   5         10.62          8.52         1.16 o                         
   4  12   5        246.17        254.29         5.78 o                         
   5  12   5        128.54        115.02         3.17 o                         
   6  12   5        315.25        341.04         6.83 o                         
   7  12   5         57.01         40.95         2.54 o                         
  -7  13   5         21.67         18.02         1.95 o                         
  -6  13   5         54.45         55.74         2.18 o                         
  -5  13   5        115.49        110.24         4.08 o                         
  -4  13   5         10.41         13.65         1.88 o                         
  -3  13   5         85.93         78.21         2.02 o                         
  -2  13   5        526.71        490.12         6.17 o                         
  -1  13   5         76.55         78.57         2.03 o                         
   0  13   5        879.16        868.59        22.27 o                         
   1  13   5         87.34         90.35         2.10 o                         
   2  13   5        529.97        494.06         5.71 o                         
   3  13   5         90.92         80.49         2.30 o                         
   4  13   5          7.83          7.40         1.61 o                         
   5  13   5        111.87        116.10         4.57 o                         
   6  13   5         52.49         55.48         2.45 o                         
   7  13   5         22.23         15.67         1.36 o                         
  -6  14   5         47.44         41.41         2.37 o                         
  -5  14   5         52.89         53.75         2.41 o                         
  -4  14   5         21.79         24.46         1.79 o                         
  -3  14   5         45.27         46.04         2.60 o                         
  -2  14   5        132.12        118.14         2.95 o                         
  -1  14   5         24.10         29.99         1.54 o                         
   0  14   5         39.66         53.09         5.59 o                         
   1  14   5         25.01         27.75         1.24 o                         
   2  14   5        133.57        117.08         2.25 o                         
   3  14   5         46.09         42.08         1.85 o                         
   4  14   5         22.22         22.97         2.09 o                         
   5  14   5         56.76         60.30         2.79 o                         
   6  14   5         47.67         34.25         1.99 o                         
  -6  15   5         53.85         52.44         1.98 o                         
  -5  15   5         29.36         29.94         2.23 o                         
  -4  15   5         46.24         52.68         2.32 o                         
  -3  15   5         13.21         14.97         1.78 o                         
  -2  15   5        335.58        338.55         5.67 o                         
  -1  15   5         74.23         83.20         3.63 o                         
   0  15   5       1145.10       1122.96        12.70 o                         
   1  15   5         81.08         83.88         3.46 o                         
   2  15   5        320.48        293.44         5.26 o                         
   3  15   5         14.95         16.98         1.49 o                         
   4  15   5         47.37         53.51         2.69 o                         
   5  15   5         29.37         31.05         1.93 o                         
   6  15   5         59.06         65.46         3.67 o                         
  -5  16   5         53.04         57.57         4.38 o                         
  -4  16   5         63.09         66.21         3.48 o                         
  -3  16   5        141.35        150.47         5.48 o                         
  -2  16   5          2.85          3.54         1.42 o                         
  -1  16   5         50.96         49.43         1.89 o                         
   0  16   5         15.91         12.61         1.41 o                         
   1  16   5         55.91         55.53         1.72 o                         
   2  16   5          6.42          9.66         1.40 o                         
   3  16   5        140.43        138.88         4.57 o                         
   4  16   5         69.56         71.30         2.70 o                         
   5  16   5         47.44         47.99         1.65 o                         
  -5  17   5          5.25          4.60         1.04 o                         
  -4  17   5         27.00         20.11         2.98 o                         
  -3  17   5         14.19         15.87         1.47 o                         
  -2  17   5         90.38         83.19         4.02 o                         
  -1  17   5         14.58         14.15         1.12 o                         
   0  17   5          8.64          6.95         1.06 o                         
   1  17   5         14.35         13.16         1.15 o                         
   2  17   5         92.19        100.97         6.22 o                         
   3  17   5         13.72         13.53         2.26 o                         
   4  17   5         27.06         34.07         4.20 o                         
   5  17   5          5.49          4.68         0.86 o                         
  -4  18   5         37.80         28.20         2.15 o                         
  -3  18   5         95.94         98.60         6.16 o                         
  -2  18   5         35.85         36.85         1.32 o                         
  -1  18   5         25.86         24.64         1.66 o                         
   0  18   5          2.32          5.74         1.14 o                         
   1  18   5         27.21         25.01         1.55 o                         
   2  18   5         27.09         26.50         1.32 o                         
   3  18   5        102.81         91.27         8.60 o                         
   4  18   5         33.77         33.89         7.29 o                         
  -3  19   5         16.54         10.28         1.86 o                         
  -2  19   5         62.86         56.22         3.14 o                         
  -1  19   5        141.61        148.63         3.03 o                         
   0  19   5         79.04         76.64         4.87 o                         
   1  19   5        148.75        161.27         3.45 o                         
   2  19   5         67.51         82.07         3.21 o                         
   3  19   5         17.32         18.33         2.00 o                         
   0  20   5         29.51         38.30         2.52 o                         
   0   0   6        871.52        799.16        35.81 o                         
   1   0   6        217.91        220.39        12.26 o                         
   2   0   6        282.81        335.65         9.07 o                         
   3   0   6        192.47        185.27         5.46 o                         
   4   0   6       1102.26       1156.95        14.74 o                         
   5   0   6         93.47         91.11         2.02 o                         
   6   0   6         30.38         29.51         1.21 o                         
   7   0   6         20.23         20.20         1.23 o                         
   8   0   6        358.24        380.83         4.83 o                         
   9   0   6         25.85         26.34         1.19 o                         
  -9   1   6          9.34         10.03         1.24 o                         
  -8   1   6         48.74         47.96         2.18 o                         
  -7   1   6         69.85         69.47         1.85 o                         
  -6   1   6         40.76         44.38         1.45 o                         
  -5   1   6         98.10         79.82         1.78 o                         
  -4   1   6        849.72        873.04        15.04 o                         
  -3   1   6         39.09         35.93         3.35 o                         
  -2   1   6       1496.70       1621.52        44.02 o                         
  -1   1   6        302.27        313.69        11.93 o                         
   0   1   6       8185.80       8643.61       140.14 o                         
   1   1   6        311.10        317.91        12.01 o                         
   2   1   6       1559.89       1707.38        32.08 o                         
   3   1   6         41.25         31.59         3.16 o                         
   4   1   6        874.93        934.21        11.85 o                         
   5   1   6         94.03         84.85         2.15 o                         
   6   1   6         41.21         35.15         1.26 o                         
   7   1   6         72.17         75.28         2.28 o                         
   8   1   6         46.04         45.79         1.62 o                         
   9   1   6          9.84          9.68         1.29 o                         
  -9   2   6          8.75         10.19         1.10 o                         
  -8   2   6          7.39          8.65         1.55 o                         
  -7   2   6         30.82         27.43         1.20 o                         
  -6   2   6       1213.11       1212.86        12.52 o                         
  -5   2   6         92.68         94.08         1.68 o                         
  -4   2   6         85.89         89.30         2.17 o                         
  -3   2   6        266.90        253.68         9.22 o                         
  -2   2   6       1444.56       1531.79        26.20 o                         
  -1   2   6        477.20        477.30        15.18 o                         
   0   2   6         41.06         58.63         5.91 o                         
   1   2   6        475.32        476.01        15.13 o                         
   2   2   6       1369.96       1438.69        24.68 o                         
   3   2   6        260.72        273.61         8.03 o                         
   4   2   6         84.24         82.09         2.12 o                         
   5   2   6         93.56        102.79         2.12 o                         
   6   2   6       1177.07       1180.37        16.29 o                         
   7   2   6         31.05         35.55         1.47 o                         
   8   2   6          6.16          5.51         1.01 o                         
   9   2   6          8.25         13.19         1.39 o                         
  -9   3   6          9.18          8.65         0.99 o                         
  -8   3   6         52.55         54.19         1.78 o                         
  -7   3   6         12.40         11.98         1.15 o                         
  -6   3   6        270.11        287.15         3.45 o                         
  -5   3   6          5.14          7.50         0.87 o                         
  -4   3   6        838.56        867.76         8.69 o                         
  -3   3   6        285.40        312.45        14.36 o                         
  -2   3   6       3475.81       3604.12        69.22 o                         
  -1   3   6        205.70        205.32         9.97 o                         
   0   3   6        142.05        137.59         8.30 o                         
   1   3   6        196.89        181.17         9.42 o                         
   2   3   6       3620.88       3792.21       100.44 o                         
   3   3   6        299.43        313.10         7.67 o                         
   4   3   6        943.81        982.14         9.14 o                         
   5   3   6          6.03          7.73         1.10 o                         
   6   3   6        293.78        293.06         6.20 o                         
   7   3   6         10.78         12.09         1.16 o                         
   8   3   6         61.11         63.27         2.18 o                         
   9   3   6         10.14          9.72         0.90 o                         
  -9   4   6         25.18         21.91         1.77 o                         
  -8   4   6         43.14         42.65         2.92 o                         
  -7   4   6        104.81        103.24         2.89 o                         
  -6   4   6         36.48         33.49         1.14 o                         
  -5   4   6        116.66        123.22         1.96 o                         
  -4   4   6         99.15         97.19         1.75 o                         
  -3   4   6        310.13        305.48        12.76 o                         
  -2   4   6        381.68        395.87        16.22 o                         
  -1   4   6         12.46         20.70         5.81 o                         
   0   4   6        346.85        473.46        19.28 o                         
   1   4   6         10.63         17.95         5.59 o                         
   2   4   6        391.22        437.85        15.25 o                         
   3   4   6        315.29        283.15         9.76 o                         
   4   4   6         94.87         88.50         2.20 o                         
   5   4   6        120.48        111.77         2.31 o                         
   6   4   6         33.91         31.19         1.39 o                         
   7   4   6        108.16        108.85         2.38 o                         
   8   4   6         42.01         41.58         1.44 o                         
   9   4   6         24.90         24.75         2.62 o                         
  -9   5   6         32.30         30.87         2.30 o                         
  -8   5   6         98.26         97.70         3.17 o                         
  -7   5   6         18.15         16.34         1.27 o                         
  -6   5   6        255.00        252.62         4.27 o                         
  -5   5   6         89.63         83.40         1.86 o                         
  -4   5   6        712.27        753.61        10.04 o                         
  -3   5   6         51.90         64.96         9.71 o                         
  -2   5   6        662.89        659.47        15.58 o                         
  -1   5   6         51.39         54.47         7.54 o                         
   0   5   6          0.08          5.42         5.35 o                         
   1   5   6         50.01         36.36         6.76 o                         
   2   5   6        695.52        702.37        17.22 o                         
   3   5   6         50.45         42.95         5.64 o                         
   4   5   6        771.60        777.96         8.57 o                         
   5   5   6         92.81         90.57         1.98 o                         
   6   5   6        267.08        254.81         4.39 o                         
   7   5   6         16.63         17.25         1.44 o                         
   8   5   6         91.18        103.36         2.23 o                         
   9   5   6         30.50         22.86         1.86 o                         
  -8   6   6         92.15         87.37         2.57 o                         
  -7   6   6         39.09         36.16         1.73 o                         
  -6   6   6        496.40        496.79         7.97 o                         
  -5   6   6         21.18         17.27         1.26 o                         
  -4   6   6        111.85        116.58         2.19 o                         
  -3   6   6         80.77         98.21         2.28 o                         
  -2   6   6       2101.40       2325.93        55.93 o                         
  -1   6   6         82.70         77.92         9.02 o                         
   0   6   6       1328.85       1282.04        39.21 o                         
   1   6   6         85.34         80.52        19.15 o                         
   2   6   6       2017.16       2123.58        41.39 o                         
   3   6   6         75.38         69.70         2.66 o                         
   4   6   6        101.38         97.65         2.33 o                         
   5   6   6         21.56         21.62         1.29 o                         
   6   6   6        449.48        470.53         7.85 o                         
   7   6   6         39.71         40.03         1.62 o                         
   8   6   6         85.79         86.45         2.02 o                         
  -8   7   6        252.18        233.62         4.81 o                         
  -7   7   6        109.51        107.70         4.03 o                         
  -6   7   6        218.50        212.62         5.66 o                         
  -5   7   6        104.34         80.28         1.90 o                         
  -4   7   6         13.87         13.65         1.13 o                         
  -3   7   6         30.02         29.57         1.23 o                         
  -2   7   6        364.41        389.23         9.30 o                         
  -1   7   6          3.94          4.57         3.83 o                         
   0   7   6        870.32        943.45        25.62 o                         
   1   7   6          3.49          6.29         4.28 o                         
   2   7   6        370.98        359.55        11.77 o                         
   3   7   6         32.78         31.86         1.48 o                         
   4   7   6         13.67         10.64         1.36 o                         
   5   7   6         99.10         97.74         2.05 o                         
   6   7   6        219.10        246.27         4.91 o                         
   7   7   6        109.83        104.78         2.40 o                         
   8   7   6        254.54        270.17         6.93 o                         
  -8   8   6        132.16        121.61         5.46 o                         
  -7   8   6         44.03         40.53         2.47 o                         
  -6   8   6        116.27        112.57         3.96 o                         
  -5   8   6         20.57         22.87         1.31 o                         
  -4   8   6          6.27         11.91         1.18 o                         
  -3   8   6         80.44         86.84         3.15 o                         
  -2   8   6        185.78        173.95         3.37 o                         
  -1   8   6         37.73         38.16         3.18 o                         
   0   8   6       2946.90       3001.60        57.97 o                         
   1   8   6         41.50         39.34         3.09 o                         
   2   8   6        197.20        190.03         4.34 o                         
   3   8   6         82.84         75.30         2.91 o                         
   4   8   6          8.10         13.51         1.46 o                         
   5   8   6         20.56         21.03         1.32 o                         
   6   8   6        132.64        120.45         3.07 o                         
   7   8   6         39.70         34.10         2.07 o                         
   8   8   6        134.86        137.71        10.63 o                         
  -8   9   6        116.21        111.86         3.39 o                         
  -7   9   6         41.34         40.00         3.02 o                         
  -6   9   6         74.65         74.64         2.87 o                         
  -5   9   6         43.06         36.63         1.73 o                         
  -4   9   6       1016.50        961.22        11.50 o                         
  -3   9   6        115.33        117.78         2.73 o                         
  -2   9   6        211.69        214.74         4.22 o                         
  -1   9   6         89.30         84.77         2.33 o                         
   0   9   6        163.80        165.15         8.96 o                         
   1   9   6         87.44         85.57         2.51 o                         
   2   9   6        200.45        198.89         4.62 o                         
   3   9   6        107.79        101.79         3.24 o                         
   4   9   6       1019.17        974.37        13.76 o                         
   5   9   6         50.14         46.39         2.23 o                         
   6   9   6         69.33         80.69         4.05 o                         
   7   9   6         41.72         42.14         2.24 o                         
   8   9   6        128.28        119.24         3.88 o                         
  -8  10   6         15.22          7.87         1.41 o                         
  -7  10   6          3.48          2.75         1.40 o                         
  -6  10   6         83.36         80.69         4.58 o                         
  -5  10   6         71.04         60.38         2.13 o                         
  -4  10   6        116.79        126.31         3.47 o                         
  -3  10   6        109.65         98.40         2.17 o                         
  -2  10   6        353.30        327.35         6.84 o                         
  -1  10   6         30.64         27.43         1.42 o                         
   0  10   6        265.71        240.99         5.48 o                         
   1  10   6         33.09         29.87         1.88 o                         
   2  10   6        358.01        351.99         5.97 o                         
   3  10   6        109.22         97.41         3.22 o                         
   4  10   6        116.27         90.00         7.42 o                         
   5  10   6         72.47         77.31         3.15 o                         
   6  10   6         86.18         81.36         2.79 o                         
   7  10   6          3.15          2.59         1.26 o                         
   8  10   6         15.98         10.69         0.83 o                         
  -7  11   6         13.35         11.64         1.73 o                         
  -6  11   6        125.24        103.62         2.78 o                         
  -5  11   6         30.12         27.68         1.81 o                         
  -4  11   6        472.66        424.68         9.10 o                         
  -3  11   6        306.04        293.99         3.67 o                         
  -2  11   6        482.00        424.23         9.75 o                         
  -1  11   6          0.65          4.60         1.19 o                         
   0  11   6        450.25        424.73         6.64 o                         
   1  11   6          1.10          3.86         1.42 o                         
   2  11   6        454.00        413.03        10.42 o                         
   3  11   6        312.67        309.34         4.99 o                         
   4  11   6        414.30        375.73        12.54 o                         
   5  11   6         33.89         30.35         2.24 o                         
   6  11   6        117.70        106.03         2.91 o                         
   7  11   6         14.61         15.40         1.26 o                         
  -7  12   6         91.66         90.28         2.80 o                         
  -6  12   6        163.77        167.65         6.73 o                         
  -5  12   6         34.99         32.42         2.12 o                         
  -4  12   6        127.58        135.03         3.80 o                         
  -3  12   6        137.57        119.27         2.81 o                         
  -2  12   6        271.66        248.65         7.57 o                         
  -1  12   6        503.41        487.98         8.86 o                         
   0  12   6          6.55          4.71         1.25 o                         
   1  12   6        511.21        490.74        11.00 o                         
   2  12   6        274.73        256.51         4.23 o                         
   3  12   6        132.23        114.10         2.72 o                         
   4  12   6        129.95        135.03         4.39 o                         
   5  12   6         34.13         31.54         2.45 o                         
   6  12   6        158.32        155.23         4.86 o                         
   7  12   6         96.21         97.00         3.64 o                         
  -7  13   6          5.94          6.90         1.41 o                         
  -6  13   6          8.13          6.67         1.61 o                         
  -5  13   6          4.10          3.65         1.63 o                         
  -4  13   6        114.07        101.13         5.51 o                         
  -3  13   6         72.66         75.77         2.77 o                         
  -2  13   6         68.48         49.51         2.96 o                         
  -1  13   6         50.98         51.02         1.92 o                         
   0  13   6        425.54        374.15        15.32 o                         
   1  13   6         50.60         51.59         1.69 o                         
   2  13   6         61.26         50.43         3.06 o                         
   3  13   6         74.26         72.76         3.80 o                         
   4  13   6        106.40         94.79         4.21 o                         
   5  13   6          4.22          4.91         1.70 o                         
   6  13   6          7.26          5.15         1.40 o                         
   7  13   6          5.57          5.38         1.26 o                         
  -6  14   6        113.24        109.02         3.10 o                         
  -5  14   6         29.75         31.10         2.80 o                         
  -4  14   6        125.40        131.72         5.90 o                         
  -3  14   6         58.72         61.36         4.10 o                         
  -2  14   6        139.72        124.20         4.46 o                         
  -1  14   6        270.52        261.34         7.02 o                         
   0  14   6        148.93        138.12         6.08 o                         
   1  14   6        251.78        232.95         6.74 o                         
   2  14   6        161.06        144.74         3.41 o                         
   3  14   6         55.31         55.76         2.05 o                         
   4  14   6        123.03        135.22         4.94 o                         
   5  14   6         32.15         34.01         3.63 o                         
   6  14   6        113.47        115.93         5.79 o                         
  -6  15   6         44.83         29.72         2.37 o                         
  -5  15   6         48.42         62.71         4.86 o                         
  -4  15   6          6.62          9.10         1.66 o                         
  -3  15   6          5.65          8.52         1.55 o                         
  -2  15   6        102.57         87.98         2.99 o                         
  -1  15   6         33.22         40.86         3.81 o                         
   0  15   6        301.91        271.16         7.59 o                         
   1  15   6         31.32         37.40         4.03 o                         
   2  15   6        113.81        108.44         2.51 o                         
   3  15   6          7.02          8.48         1.33 o                         
   4  15   6          4.96          5.01         1.28 o                         
   5  15   6         48.04         59.92         2.53 o                         
   6  15   6         44.65         34.58         2.30 o                         
  -5  16   6          0.53          0.91         1.34 o                         
  -4  16   6          1.86          2.64         2.03 o                         
  -3  16   6         10.00         11.32         1.54 o                         
  -2  16   6         12.05         14.85         1.82 o                         
  -1  16   6          2.79          3.03         1.15 o                         
   0  16   6         70.93         67.62         2.15 o                         
   1  16   6          3.14          3.87         1.26 o                         
   2  16   6          9.36         11.34         2.08 o                         
   3  16   6         11.17         13.28         2.01 o                         
   4  16   6          1.55          3.05         1.03 o                         
   5  16   6          0.40          0.66         0.78 o                         
  -4  17   6        257.27        268.40         5.81 o                         
  -3  17   6         80.95         88.88         3.80 o                         
  -2  17   6         65.39         65.63         3.35 o                         
  -1  17   6         30.40         31.77         1.65 o                         
   0  17   6        123.61        123.54         4.60 o                         
   1  17   6         27.80         31.29         1.55 o                         
   2  17   6         76.19         87.09         2.76 o                         
   3  17   6         76.59         72.32         6.15 o                         
   4  17   6        261.38        244.97        32.66 o                         
  -3  18   6          7.50          2.39         0.99 o                         
  -2  18   6         34.94         23.71         2.52 o                         
  -1  18   6         24.23         31.21         1.97 o                         
   0  18   6         87.35         83.81         2.58 o                         
   1  18   6         23.98         27.56         1.64 o                         
   2  18   6         36.82         37.93         2.73 o                         
   3  18   6          6.75          2.41         1.30 o                         
  -2  19   6        164.97        133.59         5.53 o                         
  -1  19   6          2.59          5.26         1.36 o                         
   0  19   6         21.61         23.99         4.65 o                         
   1  19   6          3.21          8.40         1.25 o                         
   2  19   6        172.16        131.94         3.72 o                         
   0   0   7        216.73        255.56        20.52 o                         
   1   0   7          0.30          2.71         5.08 o                         
   2   0   7          0.13          3.19         1.85 o                         
   3   0   7          4.79         11.37         2.06 o                         
   4   0   7        377.97        393.29         6.26 o                         
   5   0   7          0.14          0.80         1.43 o                         
   6   0   7         12.21          9.16         1.14 o                         
   7   0   7         71.38         84.16         2.17 o                         
   8   0   7          5.43          4.72         1.01 o                         
   9   0   7         43.98         35.66         2.41 o                         
  -9   1   7         12.44         14.15         1.40 o                         
  -8   1   7        187.37        197.06         5.13 o                         
  -7   1   7         86.00         91.95         2.53 o                         
  -6   1   7        444.97        442.38         6.62 o                         
  -5   1   7         86.97         88.84         2.95 o                         
  -4   1   7         45.88         50.77         2.16 o                         
  -3   1   7        402.36        424.19        17.88 o                         
  -2   1   7        120.23        135.85         5.27 o                         
  -1   1   7          1.96          3.39         5.23 o                         
   0   1   7        101.50         67.32         8.64 o                         
   1   1   7          2.01          0.01         5.18 o                         
   2   1   7        145.76        168.25         7.80 o                         
   3   1   7        412.05        427.54         9.75 o                         
   4   1   7         39.91         42.30         2.29 o                         
   5   1   7         82.18         82.41         2.45 o                         
   6   1   7        433.92        437.24         6.63 o                         
   7   1   7         85.96         85.21         2.33 o                         
   8   1   7        175.99        196.58         3.20 o                         
   9   1   7         13.40         13.80         1.02 o                         
  -9   2   7         37.49         32.35         1.25 o                         
  -8   2   7         18.19         19.01         1.37 o                         
  -7   2   7         14.75         13.47         1.40 o                         
  -6   2   7        311.94        327.73         4.36 o                         
  -5   2   7        379.51        387.44         5.05 o                         
  -4   2   7       1870.56       1969.56        20.36 o                         
  -3   2   7        300.74        297.04         7.71 o                         
  -2   2   7        851.68        891.98        19.44 o                         
  -1   2   7        174.58        182.51        10.16 o                         
   0   2   7          4.44          1.66         4.41 o                         
   1   2   7        166.82        153.93         9.39 o                         
   2   2   7        897.82        954.75        31.03 o                         
   3   2   7        294.03        288.94         7.56 o                         
   4   2   7       1855.20       1954.76        18.29 o                         
   5   2   7        389.11        387.61         6.11 o                         
   6   2   7        319.51        345.42         5.27 o                         
   7   2   7         13.27         14.73         1.30 o                         
   8   2   7         17.51         15.68         1.15 o                         
   9   2   7         37.18         29.20         1.68 o                         
  -8   3   7          6.16          5.66         0.96 o                         
  -7   3   7         63.42         59.02         3.15 o                         
  -6   3   7         52.94         56.83         1.84 o                         
  -5   3   7         72.63         83.16         2.08 o                         
  -4   3   7        563.77        595.68         7.59 o                         
  -3   3   7        189.91        202.48         4.39 o                         
  -2   3   7        569.83        563.68        18.22 o                         
  -1   3   7        237.76        234.17        11.57 o                         
   0   3   7       1280.60       1479.88        34.10 o                         
   1   3   7        244.93        230.44        11.37 o                         
   2   3   7        586.74        620.37        30.66 o                         
   3   3   7        187.63        191.10         4.75 o                         
   4   3   7        554.09        593.15         8.97 o                         
   5   3   7         74.23         81.74         2.95 o                         
   6   3   7         47.52         55.56         2.40 o                         
   7   3   7         61.40         64.08         1.97 o                         
   8   3   7          7.36          7.69         1.01 o                         
   9   3   7         28.49         18.89         1.78 o                         
  -8   4   7         34.29         26.96         1.34 o                         
  -7   4   7         40.64         34.67         1.60 o                         
  -6   4   7        381.90        395.20         5.60 o                         
  -5   4   7         55.65         59.79         2.01 o                         
  -4   4   7        895.09        918.92        12.87 o                         
  -3   4   7        320.26        335.64         5.33 o                         
  -2   4   7       1101.67       1125.15        28.70 o                         
  -1   4   7         23.92         26.69         5.41 o                         
   0   4   7        445.88        569.81        18.85 o                         
   1   4   7         26.93         25.87         5.28 o                         
   2   4   7       1075.10       1100.05        28.38 o                         
   3   4   7        328.65        310.20         6.16 o                         
   4   4   7        937.14       1016.78        15.05 o                         
   5   4   7         55.10         48.52         2.62 o                         
   6   4   7        373.15        388.07         5.19 o                         
   7   4   7         43.44         39.96         1.70 o                         
   8   4   7         28.78         28.90         1.19 o                         
  -8   5   7         47.97         43.96         2.46 o                         
  -7   5   7         19.91         21.30         1.44 o                         
  -6   5   7        178.92        182.63         3.60 o                         
  -5   5   7         19.12         25.03         1.45 o                         
  -4   5   7        159.57        148.19         2.88 o                         
  -3   5   7        652.28        688.39        10.10 o                         
  -2   5   7        358.73        397.42        15.69 o                         
  -1   5   7        715.53        776.02        23.18 o                         
   0   5   7         23.52         20.64         7.19 o                         
   1   5   7        691.49        717.55        22.07 o                         
   2   5   7        343.89        384.37        15.45 o                         
   3   5   7        652.28        662.00         6.98 o                         
   4   5   7        158.78        173.24         3.80 o                         
   5   5   7         21.79         20.09         1.76 o                         
   6   5   7        202.73        199.67         5.01 o                         
   7   5   7         23.09         19.53         1.46 o                         
   8   5   7         58.46         57.29         2.50 o                         
  -8   6   7         55.24         61.23         3.62 o                         
  -7   6   7         30.07         30.05         2.03 o                         
  -6   6   7         20.64         25.41         1.52 o                         
  -5   6   7         14.23         17.29         1.33 o                         
  -4   6   7        524.58        543.92         8.58 o                         
  -3   6   7        219.51        200.37         4.30 o                         
  -2   6   7        211.98        231.56         9.27 o                         
  -1   6   7        112.87        118.47         8.40 o                         
   0   6   7         58.66         69.48         9.31 o                         
   1   6   7        114.32        124.74        11.39 o                         
   2   6   7        225.55        208.79         5.07 o                         
   3   6   7        222.88        216.92         3.43 o                         
   4   6   7        508.05        475.95        11.78 o                         
   5   6   7         14.01         15.54         1.48 o                         
   6   6   7         22.51         25.44         1.65 o                         
   7   6   7         28.21         30.31         1.39 o                         
   8   6   7         54.52         55.56         2.04 o                         
  -8   7   7         60.89         59.67         2.96 o                         
  -7   7   7         99.69         90.98         2.56 o                         
  -6   7   7          3.77          4.81         1.34 o                         
  -5   7   7        136.41        137.90         2.82 o                         
  -4   7   7        309.10        300.08         4.61 o                         
  -3   7   7         88.65         89.56         2.22 o                         
  -2   7   7        127.67        120.41         2.61 o                         
  -1   7   7        137.84        133.18         3.29 o                         
   0   7   7        239.29        226.44        10.95 o                         
   1   7   7        147.48        145.39         4.45 o                         
   2   7   7        149.35        162.35         3.20 o                         
   3   7   7         91.09         92.88         2.34 o                         
   4   7   7        321.12        305.35         5.84 o                         
   5   7   7        143.07        134.65         2.84 o                         
   6   7   7         11.25         10.76         1.49 o                         
   7   7   7        106.20        108.44         2.46 o                         
   8   7   7         79.60         79.03         2.82 o                         
  -8   8   7         47.39         48.69         3.49 o                         
  -7   8   7         16.33         17.46         1.80 o                         
  -6   8   7          9.52         11.99         1.80 o                         
  -5   8   7        111.42        112.76         3.73 o                         
  -4   8   7        272.23        255.08         4.65 o                         
  -3   8   7         78.19         64.80         2.21 o                         
  -2   8   7         19.59         24.64         1.41 o                         
  -1   8   7         82.70         76.47         2.03 o                         
   0   8   7         72.79         88.47         7.04 o                         
   1   8   7         80.18         72.05         2.42 o                         
   2   8   7         14.17         14.85         1.60 o                         
   3   8   7         75.52         70.73         2.26 o                         
   4   8   7        261.42        247.61         4.11 o                         
   5   8   7        114.72        101.24         2.68 o                         
   6   8   7          9.41         11.14         1.70 o                         
   7   8   7         15.60         15.45         1.33 o                         
   8   8   7         50.32         50.17         1.61 o                         
  -7   9   7         74.61         72.42         3.10 o                         
  -6   9   7         35.95         39.33         2.10 o                         
  -5   9   7         54.64         50.44         2.31 o                         
  -4   9   7         37.69         32.10         3.23 o                         
  -3   9   7          4.24          6.51         1.31 o                         
  -2   9   7          5.13          6.86         1.24 o                         
  -1   9   7        100.11         97.29         2.58 o                         
   0   9   7         53.01         49.85         5.31 o                         
   1   9   7         97.87         93.32         2.75 o                         
   2   9   7          4.63          6.31         1.92 o                         
   3   9   7          5.12          5.80         1.52 o                         
   4   9   7         35.28         41.81         1.93 o                         
   5   9   7         56.11         53.03         2.32 o                         
   6   9   7         45.76         49.46         2.69 o                         
   7   9   7         76.21         65.19         2.76 o                         
   8   9   7         19.09         14.69         1.52 o                         
  -7  10   7         34.26         25.49         5.42 o                         
  -6  10   7        241.35        220.79         7.20 o                         
  -5  10   7        119.36        102.92         2.93 o                         
  -4  10   7        762.33        736.90         9.77 o                         
  -3  10   7          2.60          2.65         1.51 o                         
  -2  10   7        365.65        364.95         6.21 o                         
  -1  10   7         29.69         29.39         1.63 o                         
   0  10   7         19.06         24.95         2.87 o                         
   1  10   7         32.76         31.88         1.79 o                         
   2  10   7        370.21        351.02        11.26 o                         
   3  10   7          1.41          1.48         1.31 o                         
   4  10   7        744.01        736.41        10.40 o                         
   5  10   7        109.25         92.72         3.63 o                         
   6  10   7        233.54        233.29         4.86 o                         
   7  10   7         32.46         31.63         1.52 o                         
  -7  11   7         50.82         52.25         2.73 o                         
  -6  11   7         45.48         41.26         2.43 o                         
  -5  11   7         17.45         19.84         1.72 o                         
  -4  11   7         15.37          7.36         1.85 o                         
  -3  11   7          7.58          9.49         1.55 o                         
  -2  11   7         59.63         62.90         2.34 o                         
  -1  11   7         34.12         35.82         2.43 o                         
   0  11   7          1.23          2.90         1.36 o                         
   1  11   7         28.49         33.65         2.15 o                         
   2  11   7         64.07         65.08         2.55 o                         
   3  11   7          7.73          9.22         1.37 o                         
   4  11   7         17.58         13.30         1.65 o                         
   5  11   7         15.48         15.42         1.44 o                         
   6  11   7         50.55         51.18         2.15 o                         
   7  11   7         48.23         50.11         1.69 o                         
  -7  12   7          1.32          1.79         0.79 o                         
  -6  12   7         90.93         90.32         4.72 o                         
  -5  12   7         30.69         41.08         4.47 o                         
  -4  12   7        432.71        407.68         7.54 o                         
  -3  12   7         18.33         27.18         2.92 o                         
  -2  12   7       1196.70       1163.90        23.50 o                         
  -1  12   7         34.65         39.47         2.30 o                         
   0  12   7        196.06        183.26         5.90 o                         
   1  12   7         37.60         47.02         3.29 o                         
   2  12   7       1209.98       1194.34        13.68 o                         
   3  12   7         17.39         22.10         3.48 o                         
   4  12   7        437.78        390.45         6.78 o                         
   5  12   7         28.63         24.47         2.06 o                         
   6  12   7         90.36         81.36         3.49 o                         
   7  12   7          1.68          2.00         1.22 o                         
  -6  13   7        209.72        186.45         5.42 o                         
  -5  13   7          5.47          6.14         1.84 o                         
  -4  13   7         32.15         31.48         1.99 o                         
  -3  13   7         24.85         26.47         4.17 o                         
  -2  13   7         57.44         70.65         2.51 o                         
  -1  13   7         41.10         44.59         2.03 o                         
   0  13   7         94.57         98.86         2.83 o                         
   1  13   7         37.30         38.91         2.08 o                         
   2  13   7         53.14         62.60         2.23 o                         
   3  13   7         27.47         31.07         3.10 o                         
   4  13   7         30.77         27.96         2.86 o                         
   5  13   7          6.64          7.79         1.18 o                         
   6  13   7        222.13        192.64        30.91 o                         
  -6  14   7          0.73          2.17         0.83 o                         
  -5  14   7         37.65         43.76         2.97 o                         
  -4  14   7         83.70         78.54         3.77 o                         
  -3  14   7         52.41         55.44         2.66 o                         
  -2  14   7         27.88         34.78         2.49 o                         
  -1  14   7         12.12         17.14         3.60 o                         
   0  14   7         29.89         33.80         1.94 o                         
   1  14   7         11.63         15.77         3.11 o                         
   2  14   7         29.82         37.23         2.34 o                         
   3  14   7         57.02         56.07         3.11 o                         
   4  14   7         82.63         74.62         2.45 o                         
   5  14   7         35.47         37.59         7.55 o                         
   6  14   7          0.67          3.56         1.60 o                         
  -5  15   7         58.94         48.39         3.75 o                         
  -4  15   7         31.69         35.33         2.74 o                         
  -3  15   7         48.39         48.41         2.90 o                         
  -2  15   7         37.32         38.17         3.51 o                         
  -1  15   7        134.54        137.65         7.16 o                         
   0  15   7         29.67         48.22         4.59 o                         
   1  15   7        140.75        141.59         4.68 o                         
   2  15   7         33.31         31.36         1.72 o                         
   3  15   7         47.66         40.98         2.28 o                         
   4  15   7         34.22         36.07         1.89 o                         
   5  15   7         60.58         47.39         5.40 o                         
  -4  16   7        227.07        222.24         9.17 o                         
  -3  16   7        226.53        242.16         7.58 o                         
  -2  16   7        184.30        198.71         8.39 o                         
  -1  16   7         84.43         85.29         3.92 o                         
   0  16   7         10.43         10.04         1.95 o                         
   1  16   7         91.62         93.77         2.72 o                         
   2  16   7        176.51        169.37         6.33 o                         
   3  16   7        219.02        210.93        10.93 o                         
   4  16   7        233.49        192.82        21.50 o                         
  -4  17   7         81.50         62.14         9.07 o                         
  -3  17   7         19.73         22.07         1.87 o                         
  -2  17   7         30.66         35.97         2.90 o                         
  -1  17   7          7.17         12.34         3.04 o                         
   0  17   7         74.33         71.83         2.38 o                         
   1  17   7          7.25         10.14         1.36 o                         
   2  17   7         31.04         30.28         2.07 o                         
   3  17   7         19.81         18.93         1.86 o                         
   4  17   7         81.40         61.75         3.34 o                         
  -3  18   7         29.65         17.18         2.12 o                         
  -2  18   7        151.01        126.58         8.85 o                         
  -1  18   7         54.57         59.72         3.56 o                         
   0  18   7        250.80        242.04         5.66 o                         
   1  18   7         52.82         49.09         2.87 o                         
   2  18   7        155.93        140.58         3.30 o                         
   3  18   7         32.25         19.99         1.32 o                         
   0  19   7         56.58         39.24         1.93 o                         
   0   0   8        160.59        117.60        15.73 o                         
   1   0   8         13.10         26.41         9.61 o                         
   2   0   8        885.62        847.67        34.94 o                         
   3   0   8         77.64         70.29         1.88 o                         
   4   0   8        112.24        108.51         2.87 o                         
   5   0   8        222.67        234.82         4.63 o                         
   6   0   8        375.49        383.82         5.76 o                         
   7   0   8        211.46        216.14         3.68 o                         
   8   0   8        601.86        632.54         9.91 o                         
  -8   1   8        137.73        140.69         2.96 o                         
  -7   1   8         85.10         81.76         2.63 o                         
  -6   1   8         92.38        102.20         2.41 o                         
  -5   1   8        218.89        213.41         4.21 o                         
  -4   1   8         85.91         87.61         2.74 o                         
  -3   1   8         92.63         94.62         2.83 o                         
  -2   1   8         89.75         90.95         4.43 o                         
  -1   1   8         49.53         49.45         8.04 o                         
   0   1   8        785.64        775.71        28.57 o                         
   1   1   8         52.21         49.80         9.07 o                         
   2   1   8         93.95         94.34        10.10 o                         
   3   1   8         93.52         82.54         2.25 o                         
   4   1   8         70.72         71.48         2.66 o                         
   5   1   8        217.55        223.79         5.29 o                         
   6   1   8         98.91        104.11         2.57 o                         
   7   1   8         85.53         96.36         2.37 o                         
   8   1   8        132.37        136.46         3.96 o                         
  -8   2   8        332.87        340.62         6.68 o                         
  -7   2   8         20.90         20.67         1.73 o                         
  -6   2   8        552.49        589.49         8.45 o                         
  -5   2   8        241.04        250.53         4.09 o                         
  -4   2   8        377.03        370.38         5.42 o                         
  -3   2   8         66.56         61.17         1.75 o                         
  -2   2   8        254.04        255.38        15.71 o                         
  -1   2   8         50.75         55.06         8.42 o                         
   0   2   8       1681.28       1683.32        67.20 o                         
   1   2   8         50.58         46.67         8.08 o                         
   2   2   8        242.96        241.06        19.95 o                         
   3   2   8         65.35         68.64         1.75 o                         
   4   2   8        365.21        376.20         6.06 o                         
   5   2   8        241.95        249.25         5.21 o                         
   6   2   8        524.48        559.81         8.09 o                         
   7   2   8         20.16         25.75         1.46 o                         
   8   2   8        324.10        319.77         4.56 o                         
  -8   3   8        124.71        122.13         2.44 o                         
  -7   3   8         21.43         24.28         1.63 o                         
  -6   3   8         46.10         45.77         1.58 o                         
  -5   3   8         81.96         86.47         2.28 o                         
  -4   3   8        575.18        628.06         7.23 o                         
  -3   3   8         28.77         25.46         1.29 o                         
  -2   3   8        856.85        820.95        28.77 o                         
  -1   3   8        423.92        473.36        18.93 o                         
   0   3   8        482.50        542.71        19.29 o                         
   1   3   8        422.90        446.73        17.17 o                         
   2   3   8        923.68        898.30        18.23 o                         
   3   3   8         26.89         31.96         1.44 o                         
   4   3   8        651.89        632.39        12.66 o                         
   5   3   8         77.98         79.54         2.79 o                         
   6   3   8         47.68         48.59         2.38 o                         
   7   3   8         21.39         27.86         1.56 o                         
   8   3   8        125.55        120.42         2.85 o                         
  -8   4   8         74.42         77.17         3.14 o                         
  -7   4   8          9.76         11.70         1.29 o                         
  -6   4   8        362.18        395.74         6.99 o                         
  -5   4   8         26.66         29.98         1.56 o                         
  -4   4   8        114.57        116.87         2.41 o                         
  -3   4   8        138.50        132.36         2.48 o                         
  -2   4   8       1129.52       1128.83        16.27 o                         
  -1   4   8         69.73         90.94         8.39 o                         
   0   4   8          0.24          0.57         4.84 o                         
   1   4   8         68.48         95.80         8.54 o                         
   2   4   8       1106.16       1085.18        13.61 o                         
   3   4   8        142.49        141.28         2.37 o                         
   4   4   8        121.13        129.10         2.92 o                         
   5   4   8         25.00         28.96         1.85 o                         
   6   4   8        372.13        404.14        10.10 o                         
   7   4   8          8.96         13.92         1.37 o                         
   8   4   8         79.23         84.85         2.42 o                         
  -8   5   8         97.13         98.35         4.06 o                         
  -7   5   8          7.30          5.50         1.30 o                         
  -6   5   8        122.13        125.32         3.73 o                         
  -5   5   8         75.50         78.03         2.63 o                         
  -4   5   8        321.55        332.67         4.32 o                         
  -3   5   8        163.69        171.49         2.69 o                         
  -2   5   8         34.00         22.99         1.27 o                         
  -1   5   8        160.11        160.88         3.55 o                         
   0   5   8        303.71        282.98         8.88 o                         
   1   5   8        161.40        164.06         3.33 o                         
   2   5   8         28.62         21.88         1.30 o                         
   3   5   8        160.82        149.49         2.97 o                         
   4   5   8        365.17        324.50         4.88 o                         
   5   5   8         72.78         82.34         2.57 o                         
   6   5   8        128.39        127.12         2.72 o                         
   7   5   8          6.18          4.90         1.14 o                         
   8   5   8        105.57        102.80         2.63 o                         
  -8   6   8         45.98         41.64         3.38 o                         
  -7   6   8        110.73        119.11         3.19 o                         
  -6   6   8        210.73        235.32         3.80 o                         
  -5   6   8          4.02          6.04         1.29 o                         
  -4   6   8        861.23        872.34        12.91 o                         
  -3   6   8         44.49         41.72         2.00 o                         
  -2   6   8        670.92        647.68         9.53 o                         
  -1   6   8         45.66         40.43         1.65 o                         
   0   6   8       3616.51       3582.51        52.59 o                         
   1   6   8         50.96         45.61         1.87 o                         
   2   6   8        632.52        609.54         6.75 o                         
   3   6   8         40.62         45.40         1.80 o                         
   4   6   8        882.78        867.63        10.22 o                         
   5   6   8          3.97          4.91         1.46 o                         
   6   6   8        217.21        232.68         4.07 o                         
   7   6   8        116.55        118.11         2.54 o                         
   8   6   8         40.08         47.74         2.01 o                         
  -8   7   8          2.93          3.08         1.93 o                         
  -7   7   8         11.34         14.67         1.26 o                         
  -6   7   8         71.73         67.01         2.34 o                         
  -5   7   8         71.15         66.23         2.97 o                         
  -4   7   8          2.25          6.76         1.26 o                         
  -3   7   8         45.06         46.35         1.77 o                         
  -2   7   8        495.93        504.83         8.55 o                         
  -1   7   8        242.78        226.12         4.31 o                         
   0   7   8         56.86         70.70         4.49 o                         
   1   7   8        248.25        231.21         4.54 o                         
   2   7   8        495.41        468.61         8.75 o                         
   3   7   8         44.65         44.47         1.74 o                         
   4   7   8          2.50          4.02         1.31 o                         
   5   7   8         67.11         67.46         2.38 o                         
   6   7   8         70.76         75.00         2.42 o                         
   7   7   8         11.82         12.10         1.48 o                         
   8   7   8          2.59          3.32         0.76 o                         
  -7   8   8          5.77          6.44         1.66 o                         
  -6   8   8        132.83        135.30         6.13 o                         
  -5   8   8         51.99         55.94         4.24 o                         
  -4   8   8         64.58         60.93         2.09 o                         
  -3   8   8         23.57         28.95         1.88 o                         
  -2   8   8        981.15        945.11         8.77 o                         
  -1   8   8         91.21         94.89         2.08 o                         
   0   8   8       2209.34       2200.95        19.96 o                         
   1   8   8         91.68         91.68         2.69 o                         
   2   8   8        977.49        904.80        11.92 o                         
   3   8   8         26.40         23.40         1.67 o                         
   4   8   8         59.05         52.40         1.95 o                         
   5   8   8         54.67         48.06         1.95 o                         
   6   8   8        134.88        136.79         3.63 o                         
   7   8   8          5.53          6.25         1.09 o                         
  -7   9   8         57.83         41.44         5.40 o                         
  -6   9   8         69.33         71.23         2.41 o                         
  -5   9   8         38.38         41.22         2.18 o                         
  -4   9   8        171.27        148.10         3.71 o                         
  -3   9   8        238.98        226.54         3.98 o                         
  -2   9   8        209.71        204.11         3.18 o                         
  -1   9   8        294.69        302.24         4.23 o                         
   0   9   8       1294.24       1326.45        22.35 o                         
   1   9   8        307.37        308.52         5.52 o                         
   2   9   8        186.35        175.76         4.79 o                         
   3   9   8        241.37        226.67         4.72 o                         
   4   9   8        193.54        173.90         3.30 o                         
   5   9   8         35.76         37.90         1.83 o                         
   6   9   8         72.05         72.43         3.29 o                         
   7   9   8         59.05         56.06         1.61 o                         
  -7  10   8         20.55         20.32         2.04 o                         
  -6  10   8          9.23          7.65         1.41 o                         
  -5  10   8         21.09         18.29         2.05 o                         
  -4  10   8        314.36        298.10         5.20 o                         
  -3  10   8         31.24         28.85         1.91 o                         
  -2  10   8        344.38        335.36         4.35 o                         
  -1  10   8         64.27         67.97         2.55 o                         
   0  10   8         11.68         12.23         2.39 o                         
   1  10   8         64.54         63.39         3.18 o                         
   2  10   8        351.36        354.12         7.25 o                         
   3  10   8         33.02         31.54         1.80 o                         
   4  10   8        315.87        307.06         5.25 o                         
   5  10   8         20.34         19.54         1.61 o                         
   6  10   8          9.53         12.34         1.84 o                         
   7  10   8         21.42         18.61         1.55 o                         
  -7  11   8          7.29          6.57         1.56 o                         
  -6  11   8         55.24         56.75         3.76 o                         
  -5  11   8        100.07         93.38         3.24 o                         
  -4  11   8        118.54        119.69         3.07 o                         
  -3  11   8        119.05        118.50         3.20 o                         
  -2  11   8         36.50         41.60         2.16 o                         
  -1  11   8        242.20        233.00         4.88 o                         
   0  11   8         58.49         56.68         4.27 o                         
   1  11   8        236.25        226.67         4.40 o                         
   2  11   8         31.34         33.64         2.61 o                         
   3  11   8        123.93        125.70         3.34 o                         
   4  11   8         99.45         94.90         2.47 o                         
   5  11   8        106.58         94.76         2.74 o                         
   6  11   8         53.91         58.93         2.90 o                         
   7  11   8          7.59          6.10         1.28 o                         
  -6  12   8        214.77        187.56         6.66 o                         
  -5  12   8        182.39        178.92         4.34 o                         
  -4  12   8        128.88        139.22         3.21 o                         
  -3  12   8         28.39         28.32         3.07 o                         
  -2  12   8        157.31        159.70        11.75 o                         
  -1  12   8         72.29         83.34         6.36 o                         
   0  12   8        284.88        293.69         8.78 o                         
   1  12   8         78.68         84.81         6.43 o                         
   2  12   8        141.57        124.11         9.32 o                         
   3  12   8         26.24         29.39         2.84 o                         
   4  12   8        138.03        143.64         4.48 o                         
   5  12   8        184.53        171.75         7.14 o                         
   6  12   8        229.96        210.63         5.87 o                         
  -6  13   8         28.65         18.22         1.48 o                         
  -5  13   8          5.19          5.11         1.58 o                         
  -4  13   8        110.73        110.03         4.18 o                         
  -3  13   8        141.89        158.19         4.16 o                         
  -2  13   8          8.31         12.14         2.41 o                         
  -1  13   8         26.45         28.07         1.78 o                         
   0  13   8        392.80        403.99        21.26 o                         
   1  13   8         28.67         30.24         1.77 o                         
   2  13   8          8.75         11.91         2.12 o                         
   3  13   8        144.53        157.59         4.21 o                         
   4  13   8        101.65        101.38         3.60 o                         
   5  13   8          5.60          7.74         1.65 o                         
   6  13   8         27.32         19.22         1.78 o                         
  -5  14   8         13.86         12.21         1.88 o                         
  -4  14   8         55.51         52.91         2.09 o                         
  -3  14   8         72.81         75.78         2.84 o                         
  -2  14   8        205.36        223.37         4.70 o                         
  -1  14   8        102.97        117.77         3.60 o                         
   0  14   8          4.11          5.70         1.41 o                         
   1  14   8         89.34         94.16         2.84 o                         
   2  14   8        219.37        233.72         3.57 o                         
   3  14   8         68.33         64.36         2.93 o                         
   4  14   8         61.45         61.52         5.84 o                         
   5  14   8         12.20         12.06         1.13 o                         
  -5  15   8         87.47         71.92         3.86 o                         
  -4  15   8          9.94         13.10         2.48 o                         
  -3  15   8         24.41         28.03         2.07 o                         
  -2  15   8         70.00         73.28         2.58 o                         
  -1  15   8         55.34         57.46         3.10 o                         
   0  15   8         27.74         29.77         3.87 o                         
   1  15   8         52.22         54.85         3.19 o                         
   2  15   8         65.23         63.61         2.06 o                         
   3  15   8         28.03         29.16         1.99 o                         
   4  15   8          8.77          8.39         1.27 o                         
   5  15   8         88.87         57.15         3.01 o                         
  -4  16   8         57.55         55.83         3.40 o                         
  -3  16   8          5.78          5.14         1.24 o                         
  -2  16   8         28.53         29.26         2.58 o                         
  -1  16   8         30.03         30.27         2.51 o                         
   0  16   8        150.09        135.47         3.92 o                         
   1  16   8         31.91         29.06         2.10 o                         
   2  16   8         27.72         25.47         2.40 o                         
   3  16   8          4.89          6.05         2.20 o                         
   4  16   8         56.30         61.78         5.08 o                         
  -3  17   8         59.11         45.63         2.15 o                         
  -2  17   8         93.73         91.46         2.59 o                         
  -1  17   8         45.26         51.57         2.24 o                         
   0  17   8          0.10          0.74         1.03 o                         
   1  17   8         43.00         50.51         3.17 o                         
   2  17   8         93.10         81.72         3.22 o                         
   3  17   8         64.92         59.65         8.81 o                         
  -1  18   8         51.54         51.68         2.50 o                         
   0  18   8          2.99          0.63         1.49 o                         
   1  18   8         50.13         41.76         4.45 o                         
   0   0   9         12.79         12.48         7.11 o                         
   1   0   9         17.07         15.55         1.51 o                         
   2   0   9         21.85         22.24         1.31 o                         
   3   0   9         40.29         46.35         1.71 o                         
   4   0   9        460.35        480.09         6.91 o                         
   5   0   9         29.23         34.94         2.04 o                         
   6   0   9        136.52        144.81         3.55 o                         
   7   0   9         33.22         31.33         1.67 o                         
   8   0   9        893.18        905.13        13.95 o                         
  -8   1   9        539.83        557.01         8.37 o                         
  -7   1   9        103.88        101.01         3.21 o                         
  -6   1   9        792.13        857.09        15.11 o                         
  -5   1   9        145.78        153.53         3.29 o                         
  -4   1   9        153.13        162.34         3.56 o                         
  -3   1   9         75.87         81.29         2.45 o                         
  -2   1   9        419.25        429.83         6.35 o                         
  -1   1   9        161.64        185.30         5.12 o                         
   0   1   9       1067.19       1035.50        18.11 o                         
   1   1   9        165.45        188.59         3.53 o                         
   2   1   9        430.32        420.44         5.81 o                         
   3   1   9         79.74         83.45         2.11 o                         
   4   1   9        142.51        147.26         3.72 o                         
   5   1   9        138.51        139.38         4.08 o                         
   6   1   9        812.81        882.50        10.65 o                         
   7   1   9        104.99        113.87         2.24 o                         
   8   1   9        547.02        564.08         9.82 o                         
  -8   2   9        150.01        149.10         6.21 o                         
  -7   2   9         97.17        103.87         3.59 o                         
  -6   2   9        237.00        252.68         4.09 o                         
  -5   2   9         39.23         40.76         1.69 o                         
  -4   2   9        146.54        146.52         3.24 o                         
  -3   2   9        864.79        886.59         9.47 o                         
  -2   2   9        918.35        895.96        11.86 o                         
  -1   2   9         35.71         34.39         1.84 o                         
   0   2   9        140.82        138.01         7.20 o                         
   1   2   9         31.70         30.51         1.79 o                         
   2   2   9        942.96        940.46         9.53 o                         
   3   2   9        878.65        891.02         8.47 o                         
   4   2   9        128.43        129.74         3.19 o                         
   5   2   9         41.36         41.28         2.50 o                         
   6   2   9        221.77        262.77         4.40 o                         
   7   2   9        100.75        112.12         2.40 o                         
   8   2   9        162.63        179.33         4.86 o                         
  -8   3   9         74.26         77.79         3.32 o                         
  -7   3   9        138.94        145.08         3.52 o                         
  -6   3   9        196.06        223.35         3.42 o                         
  -5   3   9        143.04        147.04         2.67 o                         
  -4   3   9        275.15        289.95         5.71 o                         
  -3   3   9        127.15        120.69         2.56 o                         
  -2   3   9        108.73        106.47         2.47 o                         
  -1   3   9        307.11        312.16         5.30 o                         
   0   3   9         58.77         52.25         2.79 o                         
   1   3   9        298.08        306.05         4.13 o                         
   2   3   9        113.48        117.09         2.48 o                         
   3   3   9        123.80        119.94         2.50 o                         
   4   3   9        268.93        281.15         5.00 o                         
   5   3   9        146.35        156.32         3.78 o                         
   6   3   9        200.19        217.30         4.15 o                         
   7   3   9        140.96        159.42         3.21 o                         
   8   3   9         73.89         63.98         3.28 o                         
  -8   4   9         28.48         25.51         1.43 o                         
  -7   4   9         52.55         56.19         2.67 o                         
  -6   4   9         55.39         55.51         2.12 o                         
  -5   4   9        429.94        448.19         8.12 o                         
  -4   4   9       1628.83       1733.81        31.01 o                         
  -3   4   9          1.40          2.80         1.35 o                         
  -2   4   9        212.10        208.95         3.19 o                         
  -1   4   9        126.12        120.44         2.81 o                         
   0   4   9         44.25         52.97         2.24 o                         
   1   4   9        133.25        128.30         2.73 o                         
   2   4   9        169.50        154.50         2.88 o                         
   3   4   9          1.63          4.05         1.17 o                         
   4   4   9       1496.52       1553.65        15.99 o                         
   5   4   9        440.65        457.26         6.42 o                         
   6   4   9         46.83         52.42         2.08 o                         
   7   4   9         56.88         59.94         2.62 o                         
   8   4   9         22.85         21.82         1.09 o                         
  -8   5   9         97.08         84.33         2.83 o                         
  -7   5   9         64.81         68.73         2.81 o                         
  -6   5   9         14.81         10.23         1.47 o                         
  -5   5   9        250.72        252.06         5.82 o                         
  -4   5   9        393.15        421.90         7.49 o                         
  -3   5   9        121.79        121.91         3.75 o                         
  -2   5   9        972.82        977.87        10.89 o                         
  -1   5   9        173.64        167.16         3.07 o                         
   0   5   9        604.00        592.45         9.46 o                         
   1   5   9        175.78        172.33         3.85 o                         
   2   5   9       1003.15        972.96        11.97 o                         
   3   5   9        118.05        126.98         2.66 o                         
   4   5   9        377.77        375.59         5.77 o                         
   5   5   9        253.25        266.20         5.34 o                         
   6   5   9         20.39         24.26         1.76 o                         
   7   5   9         60.50         66.27         1.82 o                         
   8   5   9         95.77         82.50         6.33 o                         
  -7   6   9          4.47          5.18         1.44 o                         
  -6   6   9         70.69         83.32         2.62 o                         
  -5   6   9         37.72         46.26         2.06 o                         
  -4   6   9        261.02        231.13         8.02 o                         
  -3   6   9        151.21        161.92         3.31 o                         
  -2   6   9        632.11        619.19         6.51 o                         
  -1   6   9        129.51        131.45         2.56 o                         
   0   6   9        400.06        407.60         9.38 o                         
   1   6   9        125.59        125.24         3.01 o                         
   2   6   9        602.01        578.44         6.05 o                         
   3   6   9        148.21        149.71         3.27 o                         
   4   6   9        240.00        243.62         4.83 o                         
   5   6   9         38.74         34.57         2.02 o                         
   6   6   9         69.84         75.58         2.75 o                         
   7   6   9          4.01          6.22         1.06 o                         
  -7   7   9         34.81         29.92         2.54 o                         
  -6   7   9        174.04        180.31         6.31 o                         
  -5   7   9         11.26         15.29         1.75 o                         
  -4   7   9        121.75        108.94         3.43 o                         
  -3   7   9         55.19         52.43         1.94 o                         
  -2   7   9       1222.82       1194.76        10.80 o                         
  -1   7   9         77.26         87.91         5.20 o                         
   0   7   9       2910.06       2814.77        27.14 o                         
   1   7   9         81.16         80.37         5.01 o                         
   2   7   9       1241.15       1199.50        12.48 o                         
   3   7   9         49.95         50.20         1.92 o                         
   4   7   9        121.71        119.81         2.96 o                         
   5   7   9          9.04          5.99         1.40 o                         
   6   7   9        188.13        195.89         4.13 o                         
   7   7   9         36.38         37.87         1.56 o                         
  -7   8   9         16.88         18.31         1.79 o                         
  -6   8   9         52.59         52.91         3.56 o                         
  -5   8   9         14.74         17.98         2.36 o                         
  -4   8   9         95.91         86.83         2.97 o                         
  -3   8   9         44.66         40.72         2.00 o                         
  -2   8   9        764.29        764.93        11.52 o                         
  -1   8   9        232.24        232.64         3.91 o                         
   0   8   9       2455.93       2433.34        22.04 o                         
   1   8   9        229.57        221.58         5.22 o                         
   2   8   9        804.68        844.29        12.18 o                         
   3   8   9         51.36         50.00         1.88 o                         
   4   8   9         84.85         73.03         2.39 o                         
   5   8   9         17.84         18.78         1.72 o                         
   6   8   9         56.80         52.51         1.99 o                         
   7   8   9         16.40         21.66         1.28 o                         
  -7   9   9         28.84         22.30         2.67 o                         
  -6   9   9         69.07         70.38         3.75 o                         
  -5   9   9          1.84          3.36         1.87 o                         
  -4   9   9        108.56        113.30         6.15 o                         
  -3   9   9         87.33         89.61         2.33 o                         
  -2   9   9       1124.33       1167.73        15.68 o                         
  -1   9   9        167.35        157.17         6.84 o                         
   0   9   9        821.50        787.05         9.01 o                         
   1   9   9        165.81        175.82         9.03 o                         
   2   9   9       1093.68       1123.79        16.25 o                         
   3   9   9         92.59         87.54         4.88 o                         
   4   9   9        110.92         95.12         3.27 o                         
   5   9   9          2.64          4.08         1.55 o                         
   6   9   9         62.06         65.95         2.55 o                         
   7   9   9         29.50         25.31         1.07 o                         
  -7  10   9         41.87         26.20         2.15 o                         
  -6  10   9         47.57         46.17         2.95 o                         
  -5  10   9         10.89         12.88         1.75 o                         
  -4  10   9        240.07        264.37         5.44 o                         
  -3  10   9          0.26          0.45         1.28 o                         
  -2  10   9        347.67        348.63         5.91 o                         
  -1  10   9        558.51        566.39         6.53 o                         
   0  10   9        536.74        547.11         6.81 o                         
   1  10   9        558.00        559.64         7.67 o                         
   2  10   9        397.15        419.48         8.75 o                         
   3  10   9          0.81          2.47         1.58 o                         
   4  10   9        286.18        298.30         5.96 o                         
   5  10   9          7.83          7.41         1.38 o                         
   6  10   9         43.89         45.38         1.85 o                         
   7  10   9         39.24         22.38         1.71 o                         
  -6  11   9         51.11         44.02         2.59 o                         
  -5  11   9         40.47         45.49         2.60 o                         
  -4  11   9        369.40        419.93        13.91 o                         
  -3  11   9          8.34         10.65         1.57 o                         
  -2  11   9         67.29         74.91         3.64 o                         
  -1  11   9         23.53         22.78         2.34 o                         
   0  11   9        101.16        112.58         4.11 o                         
   1  11   9         26.13         27.88         1.90 o                         
   2  11   9         72.35         64.24         4.17 o                         
   3  11   9          8.15          9.30         1.64 o                         
   4  11   9        369.27        399.85        14.36 o                         
   5  11   9         42.29         42.82         4.16 o                         
   6  11   9         52.51         44.68         2.87 o                         
  -6  12   9        230.23        152.09         5.33 o                         
  -5  12   9          6.08          4.32         1.52 o                         
  -4  12   9        269.31        264.63         5.91 o                         
  -3  12   9        138.47        143.91         3.66 o                         
  -2  12   9         41.06         45.34         1.87 o                         
  -1  12   9        332.10        342.60         8.21 o                         
   0  12   9          2.06          3.93         1.51 o                         
   1  12   9        340.38        365.06         7.48 o                         
   2  12   9         45.51         50.81         2.14 o                         
   3  12   9        138.07        143.26         6.73 o                         
   4  12   9        297.64        302.05         6.09 o                         
   5  12   9          4.90          3.52         1.19 o                         
   6  12   9        240.33        178.94         4.63 o                         
  -5  13   9         43.46         38.70         1.92 o                         
  -4  13   9         72.28         72.12         3.02 o                         
  -3  13   9         27.60         24.74         1.76 o                         
  -2  13   9          9.65         12.03         1.61 o                         
  -1  13   9         51.61         60.19         2.22 o                         
   0  13   9        653.30        646.26        18.01 o                         
   1  13   9         62.63         72.10         2.24 o                         
   2  13   9          5.91          4.29         1.35 o                         
   3  13   9         27.18         24.71         2.57 o                         
   4  13   9         73.36         76.13         2.67 o                         
   5  13   9         48.10         48.10         2.93 o                         
  -5  14   9         28.09         16.81         2.08 o                         
  -4  14   9         73.81         70.42         2.66 o                         
  -3  14   9         69.65         68.18         2.45 o                         
  -2  14   9          1.56          2.73         1.47 o                         
  -1  14   9          8.61          9.38         1.47 o                         
   0  14   9         53.06         50.96         2.03 o                         
   1  14   9          9.74         11.53         1.33 o                         
   2  14   9          1.88          3.48         1.12 o                         
   3  14   9         65.50         57.93         2.41 o                         
   4  14   9         73.31         65.05         3.67 o                         
   5  14   9         27.25         14.52         1.25 o                         
  -4  15   9         17.91         16.15         2.47 o                         
  -3  15   9          1.80          1.53         1.38 o                         
  -2  15   9        120.56        115.17         3.08 o                         
  -1  15   9        168.59        170.43         3.12 o                         
   0  15   9          1.78          2.84         1.20 o                         
   1  15   9        159.50        158.49         2.94 o                         
   2  15   9        116.15        105.95         2.67 o                         
   3  15   9          1.60          0.73         1.40 o                         
   4  15   9         18.12         21.21         1.70 o                         
  -3  16   9        101.30         84.54        10.26 o                         
  -2  16   9         56.70         54.10         1.90 o                         
  -1  16   9         40.04         39.05         2.05 o                         
   0  16   9          9.39         16.96         3.67 o                         
   1  16   9         43.12         39.15         1.91 o                         
   2  16   9         52.49         51.57         2.32 o                         
   3  16   9        104.40         82.48         2.99 o                         
  -2  17   9          6.95          5.60         1.03 o                         
  -1  17   9          5.38          5.30         0.97 o                         
   0  17   9          6.25          5.96         1.36 o                         
   1  17   9          5.25          4.73         0.88 o                         
   2  17   9          7.03          6.68         1.24 o                         
   0   0  10        948.51        898.08        16.27 o                         
   1   0  10          8.35         11.77         1.55 o                         
   2   0  10        364.48        355.38         5.39 o                         
   3   0  10        130.83        137.96         2.63 o                         
   4   0  10          9.72          8.59         1.63 o                         
   5   0  10        196.28        216.38         4.41 o                         
   6   0  10         66.60         73.77         2.41 o                         
   7   0  10         58.23         54.84         2.25 o                         
   8   0  10         76.41         53.99         3.30 o                         
  -8   1  10         77.01         61.95         3.49 o                         
  -7   1  10         92.58         92.61         2.40 o                         
  -6   1  10        471.49        519.35         9.17 o                         
  -5   1  10        113.48        118.38         3.16 o                         
  -4   1  10        386.10        408.99         6.70 o                         
  -3   1  10        204.40        200.10         3.42 o                         
  -2   1  10         10.22         13.23         1.50 o                         
  -1   1  10         42.13         36.03         1.77 o                         
   0   1  10         42.32         47.44         2.08 o                         
   1   1  10         42.62         40.23         1.97 o                         
   2   1  10          7.61          5.84         1.22 o                         
   3   1  10        197.82        197.92         3.30 o                         
   4   1  10        363.70        404.65         7.98 o                         
   5   1  10        108.76        126.66         3.98 o                         
   6   1  10        460.11        510.74         7.43 o                         
   7   1  10         90.90         99.94         2.57 o                         
   8   1  10         78.88         45.79         3.01 o                         
  -7   2  10         16.69         13.85         1.39 o                         
  -6   2  10         28.06         30.24         1.78 o                         
  -5   2  10         17.20         22.36         1.87 o                         
  -4   2  10        240.55        237.95         5.16 o                         
  -3   2  10        190.56        205.47         3.58 o                         
  -2   2  10        264.41        260.80         4.38 o                         
  -1   2  10         11.05          7.69         1.41 o                         
   0   2  10        653.36        636.80         9.01 o                         
   1   2  10         10.54         10.73         1.44 o                         
   2   2  10        265.74        256.56         4.05 o                         
   3   2  10        190.76        195.72         3.39 o                         
   4   2  10        249.15        261.10         6.27 o                         
   5   2  10         15.96         18.40         2.00 o                         
   6   2  10         34.57         35.95         1.82 o                         
   7   2  10         16.40         18.24         1.17 o                         
   8   2  10         11.60          9.80         1.37 o                         
  -7   3  10         24.27         16.29         1.87 o                         
  -6   3  10        555.30        611.74        10.98 o                         
  -5   3  10         78.60         95.22         2.67 o                         
  -4   3  10       1782.96       1928.46        25.32 o                         
  -3   3  10        157.34        166.23         3.69 o                         
  -2   3  10        509.25        522.07         6.55 o                         
  -1   3  10        132.22        136.22         5.25 o                         
   0   3  10         61.17         68.16         3.25 o                         
   1   3  10        133.73        140.50         3.25 o                         
   2   3  10        465.69        449.34         5.45 o                         
   3   3  10        154.72        172.52         2.99 o                         
   4   3  10       1761.65       1902.77        26.95 o                         
   5   3  10         78.50         79.15         2.97 o                         
   6   3  10        542.52        623.40         7.02 o                         
   7   3  10         21.40         19.38         1.18 o                         
  -7   4  10         21.14         24.47         2.10 o                         
  -6   4  10         54.67         58.27         2.22 o                         
  -5   4  10          9.72          9.72         1.60 o                         
  -4   4  10        712.86        734.40        14.73 o                         
  -3   4  10        137.72        150.35         3.12 o                         
  -2   4  10        128.04        130.78         2.95 o                         
  -1   4  10        156.42        152.78         3.49 o                         
   0   4  10         44.42         43.63         2.64 o                         
   1   4  10        163.52        164.04         3.56 o                         
   2   4  10        135.70        137.76         2.76 o                         
   3   4  10        139.97        136.75         3.39 o                         
   4   4  10        728.81        796.56        12.69 o                         
   5   4  10         10.25         15.43         2.01 o                         
   6   4  10         58.31         59.93         2.19 o                         
   7   4  10         22.80         22.42         1.17 o                         
  -7   5  10          9.33          8.59         1.49 o                         
  -6   5  10        182.69        186.32         5.17 o                         
  -5   5  10         50.01         53.15         2.32 o                         
  -4   5  10        709.33        754.48        18.29 o                         
  -3   5  10         64.31         62.21         2.39 o                         
  -2   5  10       1619.17       1603.14        18.80 o                         
  -1   5  10         20.65         22.74         1.51 o                         
   0   5  10       1245.00       1194.78        13.02 o                         
   1   5  10         18.77         19.97         1.83 o                         
   2   5  10       1584.48       1564.87        13.45 o                         
   3   5  10         66.31         73.14         2.26 o                         
   4   5  10        700.39        724.05        10.98 o                         
   5   5  10         50.91         50.35         2.30 o                         
   6   5  10        178.79        183.69         4.11 o                         
   7   5  10         10.53         11.27         1.01 o                         
  -7   6  10         55.91         57.44         2.73 o                         
  -6   6  10        182.89        180.49         6.15 o                         
  -5   6  10        117.13        126.00         3.79 o                         
  -4   6  10          3.67          6.20         1.55 o                         
  -3   6  10        259.72        246.48         5.91 o                         
  -2   6  10        168.79        165.19         3.04 o                         
  -1   6  10        125.06        118.59         2.68 o                         
   0   6  10          5.88          5.61         1.49 o                         
   1   6  10        126.85        132.70         3.76 o                         
   2   6  10        166.71        168.92         3.14 o                         
   3   6  10        260.43        261.24         4.15 o                         
   4   6  10          2.15          2.78         1.40 o                         
   5   6  10        116.05        115.02         2.95 o                         
   6   6  10        192.20        206.17         3.93 o                         
   7   6  10         58.55         59.79         2.67 o                         
  -7   7  10         30.46         28.39         1.51 o                         
  -6   7  10          4.70          4.26         1.32 o                         
  -5   7  10          4.54          4.25         1.40 o                         
  -4   7  10        105.95        103.84         4.31 o                         
  -3   7  10         47.98         41.34         2.01 o                         
  -2   7  10        776.29        748.88        10.48 o                         
  -1   7  10        359.50        348.75         4.62 o                         
   0   7  10        702.86        723.27        23.72 o                         
   1   7  10        365.75        361.34         6.17 o                         
   2   7  10        769.68        754.90        12.15 o                         
   3   7  10         44.23         42.94         1.96 o                         
   4   7  10        107.47         95.55         2.61 o                         
   5   7  10          3.84          2.40         1.27 o                         
   6   7  10          4.22          5.50         1.29 o                         
   7   7  10         31.04         29.88         1.35 o                         
  -7   8  10         20.27         17.89         2.08 o                         
  -6   8  10        137.07        130.96         5.75 o                         
  -5   8  10          8.42          8.28         1.45 o                         
  -4   8  10         28.07         27.52         3.39 o                         
  -3   8  10        303.01        318.62         7.79 o                         
  -2   8  10         10.84         10.19         1.31 o                         
  -1   8  10        363.38        370.69         4.94 o                         
   0   8  10        814.31        837.45        10.24 o                         
   1   8  10        353.01        351.85         7.56 o                         
   2   8  10          9.60          7.22         1.39 o                         
   3   8  10        304.53        285.30         7.29 o                         
   4   8  10         30.39         24.22         1.84 o                         
   5   8  10          9.77          9.98         1.58 o                         
   6   8  10        119.80        120.72         3.42 o                         
   7   8  10         19.01         11.11         1.17 o                         
  -6   9  10         82.17         62.66         7.27 o                         
  -5   9  10         15.78         15.04         1.46 o                         
  -4   9  10        243.25        241.01         6.46 o                         
  -3   9  10        164.28        171.93         4.01 o                         
  -2   9  10       1090.61       1114.88        12.77 o                         
  -1   9  10         37.02         34.85         1.55 o                         
   0   9  10         26.21         28.30         3.42 o                         
   1   9  10         39.94         41.76         2.45 o                         
   2   9  10       1127.59       1197.67        24.42 o                         
   3   9  10        179.46        182.53         5.06 o                         
   4   9  10        268.39        290.28         5.71 o                         
   5   9  10         18.68         19.03         1.59 o                         
   6   9  10         87.02         83.28         3.56 o                         
  -6  10  10          2.75          1.97         2.34 o                         
  -5  10  10          6.02          6.46         1.15 o                         
  -4  10  10        159.25        159.89         7.21 o                         
  -3  10  10         13.13         12.05         1.61 o                         
  -2  10  10        225.98        238.60         4.99 o                         
  -1  10  10         28.58         31.70         1.63 o                         
   0  10  10         35.30         40.57         4.34 o                         
   1  10  10         28.61         29.95         1.95 o                         
   2  10  10        223.97        272.52         7.00 o                         
   3  10  10         12.20         10.32         2.40 o                         
   4  10  10        155.55        159.24         3.56 o                         
   5  10  10          6.05          6.59         1.23 o                         
   6  10  10          3.19          2.46         0.87 o                         
  -6  11  10         78.20         48.17         3.04 o                         
  -5  11  10        112.73        112.27         3.02 o                         
  -4  11  10        844.83        867.50        15.94 o                         
  -3  11  10         76.14         76.03         2.36 o                         
  -2  11  10        489.84        516.24         7.40 o                         
  -1  11  10         24.60         29.30         1.55 o                         
   0  11  10         26.19         20.70         1.59 o                         
   1  11  10         21.63         24.39         1.71 o                         
   2  11  10        504.36        541.79        14.59 o                         
   3  11  10         79.13         76.69         3.16 o                         
   4  11  10        868.06        889.14        16.16 o                         
   5  11  10        122.05        127.55         4.32 o                         
   6  11  10         80.73         47.09         2.78 o                         
  -5  12  10         18.09         18.47         1.60 o                         
  -4  12  10         79.85         75.10         3.95 o                         
  -3  12  10         87.59         94.38         2.68 o                         
  -2  12  10         68.76         69.02         2.78 o                         
  -1  12  10        222.49        225.88         5.07 o                         
   0  12  10         22.16         20.63         1.55 o                         
   1  12  10        207.84        206.31         8.73 o                         
   2  12  10         65.77         64.53         2.29 o                         
   3  12  10         84.97         94.34         3.84 o                         
   4  12  10         73.60         70.73         2.97 o                         
   5  12  10         18.75         24.89         2.30 o                         
  -5  13  10          1.44          1.48         1.30 o                         
  -4  13  10        125.84        122.17         5.00 o                         
  -3  13  10         17.87         16.01         1.44 o                         
  -2  13  10         44.36         49.29         2.62 o                         
  -1  13  10         11.92         11.96         1.39 o                         
   0  13  10         84.12        108.41        12.68 o                         
   1  13  10         11.09         12.24         1.33 o                         
   2  13  10         48.32         54.48         2.05 o                         
   3  13  10         16.92         17.90         2.18 o                         
   4  13  10        124.94        126.09         3.11 o                         
   5  13  10          1.64          2.56         0.67 o                         
  -4  14  10         38.52         36.71         2.08 o                         
  -3  14  10         36.99         39.88         1.88 o                         
  -2  14  10         21.27         23.11         1.88 o                         
  -1  14  10          6.54          6.79         1.38 o                         
   0  14  10        130.82        133.27         6.80 o                         
   1  14  10          8.72          9.59         1.10 o                         
   2  14  10         21.14         20.83         1.70 o                         
   3  14  10         36.57         41.13         2.04 o                         
   4  14  10         38.32         33.88         1.90 o                         
  -3  15  10         18.42         22.01         2.13 o                         
  -2  15  10          5.76          4.86         1.16 o                         
  -1  15  10         21.70         25.29         4.32 o                         
   0  15  10         53.58         55.54         1.97 o                         
   1  15  10         19.47         19.10         2.54 o                         
   2  15  10          5.83          5.31         1.30 o                         
   3  15  10         14.95         19.04         1.73 o                         
  -2  16  10         33.46         24.38         1.73 o                         
  -1  16  10         13.77         10.83         1.45 o                         
   0  16  10        138.49        132.09         4.22 o                         
   1  16  10         14.27         11.12         1.55 o                         
   2  16  10         37.95         26.56         1.67 o                         
   0   0  11        127.83        112.07         4.16 o                         
   1   0  11        206.10        211.83         3.79 o                         
   2   0  11         43.17         35.61         1.84 o                         
   3   0  11         70.57         76.09         2.09 o                         
   4   0  11        137.81        151.59         3.39 o                         
   5   0  11        124.90        135.39         3.75 o                         
   6   0  11         22.95         21.99         1.61 o                         
   7   0  11        166.87        165.60         4.04 o                         
  -7   1  11         74.17         64.57         2.10 o                         
  -6   1  11        166.00        193.08         3.67 o                         
  -5   1  11         98.91        104.49         3.02 o                         
  -4   1  11         56.27         58.47         2.50 o                         
  -3   1  11        409.40        411.61         5.17 o                         
  -2   1  11        376.61        394.99         6.07 o                         
  -1   1  11         73.39         80.79         2.80 o                         
   0   1  11        674.79        694.40         8.64 o                         
   1   1  11         76.59         75.46         2.80 o                         
   2   1  11        399.21        402.68         5.71 o                         
   3   1  11        400.96        407.42         5.38 o                         
   4   1  11         50.86         49.05         2.41 o                         
   5   1  11        103.59        114.47         3.84 o                         
   6   1  11        139.83        154.52         3.59 o                         
   7   1  11         74.20         67.63         2.38 o                         
  -7   2  11         26.89         31.09         1.99 o                         
  -6   2  11         38.22         34.61         1.78 o                         
  -5   2  11         72.04         80.91         2.62 o                         
  -4   2  11        152.72        153.55         3.50 o                         
  -3   2  11        220.72        233.36         4.94 o                         
  -2   2  11        916.83        927.81        10.08 o                         
  -1   2  11         86.25         88.71         2.69 o                         
   0   2  11        186.70        176.68         3.91 o                         
   1   2  11         92.72        100.26         2.31 o                         
   2   2  11        883.92        868.97         8.93 o                         
   3   2  11        220.00        227.49         5.43 o                         
   4   2  11        153.87        163.60         3.74 o                         
   5   2  11         73.48         82.15         2.55 o                         
   6   2  11         38.79         38.65         1.83 o                         
   7   2  11         25.44         29.87         1.39 o                         
  -7   3  11          1.68          2.86         2.41 o                         
  -6   3  11         92.85         90.16         4.11 o                         
  -5   3  11         66.04         70.98         2.50 o                         
  -4   3  11        215.37        230.21         3.87 o                         
  -3   3  11        116.85        133.82         4.42 o                         
  -2   3  11        156.62        155.54         3.68 o                         
  -1   3  11          4.96          3.36         1.79 o                         
   0   3  11        147.40        142.57         3.27 o                         
   1   3  11          4.66          5.43         1.31 o                         
   2   3  11        163.53        168.34         3.25 o                         
   3   3  11        118.94        122.91         2.53 o                         
   4   3  11        212.53        231.39         4.66 o                         
   5   3  11         66.62         81.10         2.69 o                         
   6   3  11         89.54        104.65         2.75 o                         
   7   3  11          1.69          3.03         0.92 o                         
  -7   4  11         39.73         34.94         7.09 o                         
  -6   4  11         97.07        102.85         2.67 o                         
  -5   4  11          2.42          4.66         1.64 o                         
  -4   4  11        651.46        683.18        14.43 o                         
  -3   4  11         87.10         94.71         2.72 o                         
  -2   4  11        301.66        292.12         5.09 o                         
  -1   4  11         58.80         64.33         2.62 o                         
   0   4  11        243.28        249.82         4.72 o                         
   1   4  11         51.68         50.53         2.62 o                         
   2   4  11        298.29        302.71         4.71 o                         
   3   4  11         82.91         84.38         2.27 o                         
   4   4  11        633.97        662.38         9.76 o                         
   5   4  11          1.68          4.34         1.46 o                         
   6   4  11         91.76         92.41         2.07 o                         
   7   4  11         39.57         34.45         1.75 o                         
  -7   5  11         15.74         14.77         2.30 o                         
  -6   5  11         33.10         35.88         1.67 o                         
  -5   5  11         11.27         11.56         1.69 o                         
  -4   5  11        134.43        139.31         3.56 o                         
  -3   5  11         43.60         43.20         2.26 o                         
  -2   5  11        103.37        105.03         3.72 o                         
  -1   5  11         86.51         95.05         2.55 o                         
   0   5  11         72.56         81.46         4.39 o                         
   1   5  11         84.13         90.85         2.64 o                         
   2   5  11         88.80         94.67         3.33 o                         
   3   5  11         41.68         44.15         2.21 o                         
   4   5  11        143.71        152.87         3.52 o                         
   5   5  11         11.07         10.45         1.52 o                         
   6   5  11         24.55         25.85         1.28 o                         
   7   5  11         14.48         14.33         1.18 o                         
  -7   6  11         10.82          9.05         1.22 o                         
  -6   6  11        108.44         97.14         3.71 o                         
  -5   6  11        131.03        133.33         4.27 o                         
  -4   6  11         93.63         96.85         2.89 o                         
  -3   6  11         21.00         23.53         1.88 o                         
  -2   6  11        145.19        154.85         3.50 o                         
  -1   6  11         40.71         40.03         1.75 o                         
   0   6  11        182.21        181.18         3.65 o                         
   1   6  11         37.20         35.11         2.45 o                         
   2   6  11        144.27        145.96         3.71 o                         
   3   6  11         20.99         21.41         1.72 o                         
   4   6  11         93.96         86.75         2.83 o                         
   5   6  11        130.88        118.79         3.37 o                         
   6   6  11        104.02         91.35         2.27 o                         
   7   6  11         11.67          7.24         1.34 o                         
  -6   7  11        276.97        280.01         5.60 o                         
  -5   7  11         28.12         30.02         1.92 o                         
  -4   7  11         53.23         61.81         2.69 o                         
  -3   7  11         34.49         36.71         2.18 o                         
  -2   7  11        164.31        166.35         4.65 o                         
  -1   7  11         57.74         61.86         2.01 o                         
   0   7  11        401.87        398.94         5.50 o                         
   1   7  11         51.94         52.21         2.53 o                         
   2   7  11        162.97        141.63         4.72 o                         
   3   7  11         36.58         36.22         1.81 o                         
   4   7  11         48.73         47.91         2.28 o                         
   5   7  11         26.27         22.28         1.39 o                         
   6   7  11        288.89        282.48         6.08 o                         
  -6   8  11         21.22         16.44         2.58 o                         
  -5   8  11          8.48          6.79         1.47 o                         
  -4   8  11         72.88         70.15         2.57 o                         
  -3   8  11        144.52        144.56         3.28 o                         
  -2   8  11        405.80        408.56         7.74 o                         
  -1   8  11        110.27        108.06         2.47 o                         
   0   8  11        249.66        276.79         4.63 o                         
   1   8  11        109.71         94.31         6.93 o                         
   2   8  11        404.97        427.15         9.13 o                         
   3   8  11        147.43        168.24         5.18 o                         
   4   8  11         82.17         78.44         2.65 o                         
   5   8  11          8.71          8.19         1.16 o                         
   6   8  11         21.93         20.07         1.16 o                         
  -6   9  11         33.66         29.94         2.65 o                         
  -5   9  11         20.95         18.62         1.44 o                         
  -4   9  11         13.35         14.41         1.81 o                         
  -3   9  11         54.01         56.57         2.29 o                         
  -2   9  11        193.66        199.37         3.90 o                         
  -1   9  11        207.12        213.95         4.25 o                         
   0   9  11        237.64        241.23         4.34 o                         
   1   9  11        212.43        196.28         7.42 o                         
   2   9  11        208.63        229.82         7.51 o                         
   3   9  11         50.05         65.50         7.55 o                         
   4   9  11         11.98         18.20         2.38 o                         
   5   9  11         20.26         17.85         1.53 o                         
   6   9  11         31.75         26.76         2.09 o                         
  -5  10  11         99.40        107.50         3.59 o                         
  -4  10  11        218.37        219.14         5.50 o                         
  -3  10  11         83.03         88.46         4.85 o                         
  -2  10  11         53.58         59.36         2.29 o                         
  -1  10  11         58.00         58.24         2.15 o                         
   0  10  11         18.79         21.09         2.38 o                         
   1  10  11         60.52         59.09         2.62 o                         
   2  10  11         49.00         57.30         3.36 o                         
   3  10  11         84.31         74.37         4.01 o                         
   4  10  11        207.95        201.57         6.68 o                         
   5  10  11         99.53         96.88         4.02 o                         
  -5  11  11         26.35         20.10         1.43 o                         
  -4  11  11        158.65        178.12         5.54 o                         
  -3  11  11         63.15         63.68         2.21 o                         
  -2  11  11         20.61         28.24         4.94 o                         
  -1  11  11         10.97         11.59         1.34 o                         
   0  11  11          8.67         11.22         1.44 o                         
   1  11  11         10.45         11.71         1.92 o                         
   2  11  11         19.26         23.18         4.32 o                         
   3  11  11         64.62         64.98         3.23 o                         
   4  11  11        161.60        177.72        20.56 o                         
   5  11  11         26.08         23.50         2.30 o                         
  -4  12  11         81.05         86.80         3.52 o                         
  -3  12  11          1.45          1.12         1.16 o                         
  -2  12  11         10.14         15.44         1.67 o                         
  -1  12  11        122.29        121.50         3.71 o                         
   0  12  11          0.14         -0.59         1.17 o                         
   1  12  11        123.11        121.56         4.10 o                         
   2  12  11         11.48         16.31         1.81 o                         
   3  12  11          1.94          2.84         1.65 o                         
   4  12  11         74.71         76.46        11.39 o                         
  -4  13  11         91.79         77.48         5.44 o                         
  -3  13  11         23.43         17.87         1.37 o                         
  -2  13  11         17.77         17.20         2.03 o                         
  -1  13  11         35.99         37.35         1.79 o                         
   0  13  11        320.04        353.62        15.31 o                         
   1  13  11         41.48         47.28         2.41 o                         
   2  13  11         16.91         13.98         1.52 o                         
   3  13  11         22.90         20.25         2.06 o                         
   4  13  11        100.90         91.61         3.25 o                         
  -3  14  11         28.14         19.83         4.79 o                         
  -2  14  11         14.85         15.24         2.10 o                         
  -1  14  11         27.76         25.75         1.66 o                         
   0  14  11         22.89         23.85         4.51 o                         
   1  14  11         29.54         31.02         1.99 o                         
   2  14  11         14.10         11.72         1.68 o                         
   3  14  11         28.26         19.48         2.30 o                         
  -2  15  11         76.44         53.85        14.58 o                         
  -1  15  11         46.99         46.77         2.41 o                         
   0  15  11          1.61          1.15         1.36 o                         
   1  15  11         48.78         46.15         2.07 o                         
   2  15  11         71.56         55.25         9.15 o                         
   0   0  12       1828.54       1687.79        23.24 o                         
   1   0  12          0.69          0.50         1.22 o                         
   2   0  12        660.06        656.76         7.44 o                         
   3   0  12        245.27        251.14         3.94 o                         
   4   0  12         12.70         11.55         1.71 o                         
   5   0  12        145.53        150.50         3.59 o                         
   6   0  12        128.06        144.71         2.99 o                         
   7   0  12         25.76         17.27         1.25 o                         
  -7   1  12          4.16          1.84         0.67 o                         
  -6   1  12         27.57         25.43         1.23 o                         
  -5   1  12          2.97          4.83         1.67 o                         
  -4   1  12        141.00        150.30         3.35 o                         
  -3   1  12          8.05          8.45         1.51 o                         
  -2   1  12         56.96         60.28         2.09 o                         
  -1   1  12          6.47          7.26         1.45 o                         
   0   1  12        132.20        132.88         3.10 o                         
   1   1  12          5.85          7.29         1.32 o                         
   2   1  12         47.91         49.33         1.84 o                         
   3   1  12          7.21         10.09         1.43 o                         
   4   1  12        134.02        144.37         3.73 o                         
   5   1  12          3.42          0.61         1.84 o                         
   6   1  12         25.15         25.86         1.82 o                         
   7   1  12          3.68          2.05         0.64 o                         
  -6   2  12         89.91         86.47         2.59 o                         
  -5   2  12         38.22         45.28         2.33 o                         
  -4   2  12          4.52          3.83         1.42 o                         
  -3   2  12         69.97         79.85         4.22 o                         
  -2   2  12        500.09        506.94         7.07 o                         
  -1   2  12          7.66          7.65         1.54 o                         
   0   2  12        427.38        402.79         6.41 o                         
   1   2  12          8.27          9.62         1.30 o                         
   2   2  12        489.26        475.70         5.77 o                         
   3   2  12         73.02         77.67         3.37 o                         
   4   2  12          5.88          4.33         1.79 o                         
   5   2  12         40.74         45.18         2.28 o                         
   6   2  12         88.36         91.91         2.38 o                         
  -6   3  12         22.74         19.75         1.70 o                         
  -5   3  12         43.44         46.44         2.25 o                         
  -4   3  12         41.56         42.19         1.88 o                         
  -3   3  12         55.54         65.34         2.68 o                         
  -2   3  12        234.57        267.55         4.15 o                         
  -1   3  12         93.14         88.87         2.74 o                         
   0   3  12          3.82          3.11         1.78 o                         
   1   3  12         95.84         92.17         2.68 o                         
   2   3  12        217.06        241.68         4.23 o                         
   3   3  12         55.26         60.43         2.42 o                         
   4   3  12         36.19         40.82         2.41 o                         
   5   3  12         41.39         43.39         1.77 o                         
   6   3  12         19.98         23.09         1.24 o                         
  -6   4  12        113.73        114.60         2.95 o                         
  -5   4  12         28.04         30.04         1.89 o                         
  -4   4  12         24.58         27.85         1.74 o                         
  -3   4  12         20.32         22.23         1.76 o                         
  -2   4  12         29.64         39.38         1.89 o                         
  -1   4  12         15.86         17.88         1.65 o                         
   0   4  12          7.39          8.29         1.60 o                         
   1   4  12         17.43         17.23         1.58 o                         
   2   4  12         28.07         36.90         1.84 o                         
   3   4  12         20.50         23.74         2.07 o                         
   4   4  12         27.39         27.86         1.99 o                         
   5   4  12         28.94         26.59         1.61 o                         
   6   4  12        118.96        120.72         2.72 o                         
  -6   5  12          6.28          6.72         1.30 o                         
  -5   5  12          2.02          0.62         1.47 o                         
  -4   5  12         59.34         64.47         2.16 o                         
  -3   5  12         80.57         77.44         3.11 o                         
  -2   5  12         38.45         37.79         1.74 o                         
  -1   5  12         40.62         43.20         1.90 o                         
   0   5  12        209.64        217.85         5.43 o                         
   1   5  12         39.73         41.48         1.91 o                         
   2   5  12         28.42         23.80         1.84 o                         
   3   5  12         81.93         88.50         2.87 o                         
   4   5  12         50.32         51.34         2.34 o                         
   5   5  12          2.57          2.33         1.23 o                         
   6   5  12          8.20          9.01         1.11 o                         
  -6   6  12        213.95        193.14         3.90 o                         
  -5   6  12         60.91         64.47         2.75 o                         
  -4   6  12         58.97         69.64         3.63 o                         
  -3   6  12          4.01          4.94         1.30 o                         
  -2   6  12        130.57        124.23         2.96 o                         
  -1   6  12         49.08         49.14         1.99 o                         
   0   6  12        280.87        287.36         4.64 o                         
   1   6  12         52.21         48.72         2.43 o                         
   2   6  12        120.54        120.46         4.81 o                         
   3   6  12          5.20          3.07         1.62 o                         
   4   6  12         57.77         51.37         3.19 o                         
   5   6  12         59.67         63.69         2.23 o                         
   6   6  12        211.30        192.55         5.18 o                         
  -6   7  12         15.00         10.06         0.98 o                         
  -5   7  12         10.30          8.75         1.61 o                         
  -4   7  12         88.41         82.19         3.06 o                         
  -3   7  12         53.09         53.57         1.84 o                         
  -2   7  12         46.61         42.61         2.91 o                         
  -1   7  12         20.21         20.62         1.62 o                         
   0   7  12          5.30          3.69         1.21 o                         
   1   7  12         20.55         21.21         1.74 o                         
   2   7  12         47.09         54.62         3.17 o                         
   3   7  12         54.77         53.19         3.55 o                         
   4   7  12         89.07         80.22         3.62 o                         
   5   7  12          9.52         12.53         1.63 o                         
   6   7  12         14.36         11.47         0.80 o                         
  -5   8  12         18.22         17.81         1.44 o                         
  -4   8  12         33.10         36.22         1.57 o                         
  -3   8  12        109.87        107.31         2.64 o                         
  -2   8  12         44.23         41.36         2.05 o                         
  -1   8  12          1.08          2.62         1.40 o                         
   0   8  12        540.91        548.26        10.47 o                         
   1   8  12          1.90          6.53         1.87 o                         
   2   8  12         44.65         61.13         3.83 o                         
   3   8  12        109.44         98.78         5.37 o                         
   4   8  12         31.31         36.29         2.11 o                         
   5   8  12         15.98         11.21         0.99 o                         
  -5   9  12         12.33         12.10         1.21 o                         
  -4   9  12         89.73         94.77         2.12 o                         
  -3   9  12          6.67          9.28         1.22 o                         
  -2   9  12         14.04         13.51         1.75 o                         
  -1   9  12         21.49         25.05         3.76 o                         
   0   9  12          2.01          2.66         1.25 o                         
   1   9  12         23.26         26.93         1.84 o                         
   2   9  12         21.71         26.40         2.61 o                         
   3   9  12          9.23         11.42         1.95 o                         
   4   9  12         84.55         91.43         2.59 o                         
   5   9  12         14.33         11.75         1.05 o                         
  -5  10  12         14.91          7.08         1.04 o                         
  -4  10  12         12.06         13.27         1.63 o                         
  -3  10  12         25.81         29.57         1.73 o                         
  -2  10  12        112.47        101.87         2.82 o                         
  -1  10  12         75.46         75.01         2.51 o                         
   0  10  12          0.25          0.07         1.14 o                         
   1  10  12         77.53         75.28         2.71 o                         
   2  10  12        116.07        113.89         3.82 o                         
   3  10  12         24.95         26.79         2.22 o                         
   4  10  12         11.55         12.32         1.55 o                         
   5  10  12         16.32         13.27         1.34 o                         
  -4  11  12         23.66         21.08         1.81 o                         
  -3  11  12         21.87         24.05         1.68 o                         
  -2  11  12        129.77        124.85         4.99 o                         
  -1  11  12          1.17          1.77         1.45 o                         
   0  11  12          0.88          1.99         1.08 o                         
   1  11  12          2.03          2.02         1.30 o                         
   2  11  12        127.79        123.04         2.96 o                         
   3  11  12         22.66         22.26         1.85 o                         
   4  11  12         21.73         20.32         1.38 o                         
  -4  12  12          9.14          8.68         0.98 o                         
  -3  12  12         40.29         37.34         2.35 o                         
  -2  12  12        109.85        116.58         3.17 o                         
  -1  12  12         75.50         74.49         3.93 o                         
   0  12  12         84.69         89.18         3.51 o                         
   1  12  12         69.95         69.35         2.38 o                         
   2  12  12        109.26        111.63         4.27 o                         
   3  12  12         39.09         34.90         1.61 o                         
   4  12  12          7.03          6.23         1.34 o                         
  -3  13  12         25.23         16.59         1.67 o                         
  -2  13  12          4.11          2.06         0.85 o                         
  -1  13  12         30.49         27.28         1.56 o                         
   0  13  12         20.80         19.82         1.53 o                         
   1  13  12         28.15         24.87         1.35 o                         
   2  13  12          3.96          1.63         1.17 o                         
   3  13  12         24.37         17.99         1.42 o                         
  -2  14  12        196.19        122.87         5.34 o                         
  -1  14  12          8.83         10.63         2.39 o                         
   0  14  12        294.08        283.14         7.07 o                         
   1  14  12          8.10          2.21         1.19 o                         
   2  14  12        188.38        132.81         5.20 o                         
   0   0  13        198.91        174.39         4.43 o                         
   1   0  13         73.17         70.84         2.13 o                         
   2   0  13         26.11         19.44         1.53 o                         
   3   0  13         28.05         38.43         2.12 o                         
   4   0  13          0.14          0.17         1.29 o                         
   5   0  13          2.14          1.54         1.63 o                         
   6   0  13         28.89         26.33         1.40 o                         
  -6   1  13         42.72         36.65         1.36 o                         
  -5   1  13          5.27          5.58         1.03 o                         
  -4   1  13         13.12         13.78         1.43 o                         
  -3   1  13        206.31        224.15         5.79 o                         
  -2   1  13         37.38         41.48         2.11 o                         
  -1   1  13         87.92         89.12         2.43 o                         
   0   1  13        110.14        126.32         2.93 o                         
   1   1  13         85.17         81.63         2.32 o                         
   2   1  13         47.30         52.52         2.10 o                         
   3   1  13        208.48        221.21         3.99 o                         
   4   1  13         15.47         18.23         1.83 o                         
   5   1  13          5.21          5.88         1.45 o                         
   6   1  13         45.96         35.82         3.07 o                         
  -6   2  13         35.20         31.83         1.29 o                         
  -5   2  13         18.91         12.91         1.12 o                         
  -4   2  13        195.20        220.22         3.73 o                         
  -3   2  13          2.08          2.30         1.33 o                         
  -2   2  13         44.21         42.62         1.80 o                         
  -1   2  13         36.69         41.86         1.87 o                         
   0   2  13         14.70         10.91         1.79 o                         
   1   2  13         33.82         36.04         1.79 o                         
   2   2  13         47.10         48.94         2.12 o                         
   3   2  13          2.52          2.03         1.34 o                         
   4   2  13        199.48        223.57         4.89 o                         
   5   2  13         18.71         15.21         1.31 o                         
   6   2  13         39.80         31.06         1.14 o                         
  -6   3  13         36.33         28.66         1.43 o                         
  -5   3  13         31.17         31.65         1.44 o                         
  -4   3  13         26.27         27.78         1.63 o                         
  -3   3  13         46.19         44.78         1.91 o                         
  -2   3  13         91.31         94.54         2.64 o                         
  -1   3  13         81.50         79.09         2.44 o                         
   0   3  13         14.50         10.85         1.61 o                         
   1   3  13         81.51         84.08         2.55 o                         
   2   3  13         91.20         88.27         2.96 o                         
   3   3  13         46.52         44.35         2.45 o                         
   4   3  13         25.67         22.46         2.06 o                         
   5   3  13         30.87         28.39         1.38 o                         
   6   3  13         34.77         26.99         1.59 o                         
  -6   4  13         89.25         81.04         4.04 o                         
  -5   4  13         47.07         41.74         1.82 o                         
  -4   4  13        131.68        128.51         3.13 o                         
  -3   4  13         29.56         28.01         1.60 o                         
  -2   4  13        260.40        279.71         4.51 o                         
  -1   4  13         11.52         11.40         1.43 o                         
   0   4  13         80.27         92.83         2.51 o                         
   1   4  13          8.64          8.23         1.27 o                         
   2   4  13        275.85        286.67         5.28 o                         
   3   4  13         32.18         33.75         2.18 o                         
   4   4  13        134.10        135.84         3.91 o                         
   5   4  13         44.25         49.20         1.93 o                         
   6   4  13         90.62         55.19         1.76 o                         
  -5   5  13         67.51         65.30         2.64 o                         
  -4   5  13         41.95         41.81         1.67 o                         
  -3   5  13         21.58         19.80         1.44 o                         
  -2   5  13         55.66         69.88         2.37 o                         
  -1   5  13        172.57        178.96         3.28 o                         
   0   5  13         19.90         28.69         1.78 o                         
   1   5  13        164.78        165.34         3.35 o                         
   2   5  13         51.43         59.21         3.08 o                         
   3   5  13         23.35         21.06         2.06 o                         
   4   5  13         37.27         34.09         2.24 o                         
   5   5  13         65.47         68.41         2.54 o                         
  -5   6  13         24.02         22.17         1.25 o                         
  -4   6  13        158.08        169.47         5.95 o                         
  -3   6  13        174.47        193.86         4.10 o                         
  -2   6  13         26.18         25.48         1.79 o                         
  -1   6  13         86.55         80.46         2.28 o                         
   0   6  13         24.08         31.99         1.82 o                         
   1   6  13         86.95         82.12         2.56 o                         
   2   6  13         22.16         26.76         2.30 o                         
   3   6  13        174.84        176.11         5.89 o                         
   4   6  13        167.15        161.00         9.04 o                         
   5   6  13         24.55         14.67         1.33 o                         
  -5   7  13         61.61         45.13         1.84 o                         
  -4   7  13         46.43         50.30         1.62 o                         
  -3   7  13         18.20         20.80         1.35 o                         
  -2   7  13        169.04        166.52         4.60 o                         
  -1   7  13         31.01         33.15         2.60 o                         
   0   7  13        536.17        592.50         9.09 o                         
   1   7  13         35.26         36.57         2.81 o                         
   2   7  13        174.16        179.83         4.93 o                         
   3   7  13         21.74         22.75         2.34 o                         
   4   7  13         46.09         45.10         1.83 o                         
   5   7  13         64.13         47.84         1.62 o                         
  -5   8  13          2.37          1.56         1.37 o                         
  -4   8  13         78.13         80.51         3.32 o                         
  -3   8  13         68.44         63.16         2.83 o                         
  -2   8  13         71.28         81.53         2.31 o                         
  -1   8  13        143.16        152.91         3.78 o                         
   0   8  13         32.23         43.26         7.95 o                         
   1   8  13        145.13        158.52         4.16 o                         
   2   8  13         66.05         74.20         3.62 o                         
   3   8  13         63.05         58.81         3.80 o                         
   4   8  13         80.12         68.61         5.39 o                         
   5   8  13          2.77          3.01         1.19 o                         
  -4   9  13         13.21         13.28         1.24 o                         
  -3   9  13          0.26          0.14         0.97 o                         
  -2   9  13         56.73         55.63         1.88 o                         
  -1   9  13         58.17         56.35         2.11 o                         
   0   9  13         30.95         29.25         1.91 o                         
   1   9  13         61.07         59.98         2.96 o                         
   2   9  13         61.82         60.41         2.37 o                         
   3   9  13          0.61         -0.04         1.12 o                         
   4   9  13         13.10         10.51         1.10 o                         
  -4  10  13        131.61         83.93         5.08 o                         
  -3  10  13         74.08         65.63         2.48 o                         
  -2  10  13        111.77        116.59         4.82 o                         
  -1  10  13         23.55         22.43         1.84 o                         
   0  10  13         12.12         17.41         3.14 o                         
   1  10  13         26.17         26.92         2.42 o                         
   2  10  13        103.22        101.04         3.74 o                         
   3  10  13         72.73         61.02         2.80 o                         
   4  10  13        118.87         79.27         6.14 o                         
  -3  11  13         29.79         31.32         2.26 o                         
  -2  11  13         44.09         37.44         1.77 o                         
  -1  11  13         46.66         45.09         1.96 o                         
   0  11  13         65.22         72.83         3.82 o                         
   1  11  13         49.93         53.80         2.89 o                         
   2  11  13         44.72         34.74         1.73 o                         
   3  11  13         29.59         33.97         4.94 o                         
  -2  12  13        134.56        103.81         5.90 o                         
  -1  12  13          4.12          7.04         1.39 o                         
   0  12  13        119.81        130.14         3.77 o                         
   1  12  13          5.43          8.67         1.03 o                         
   2  12  13        129.24        119.12         5.49 o                         
  -1  13  13        127.03         86.16         2.32 o                         
   0  13  13         18.89         17.44         1.56 o                         
   1  13  13        122.68         83.59         2.30 o                         
   0   0  14         24.07         29.44         2.33 o                         
   1   0  14          2.15          3.00         1.22 o                         
   2   0  14         64.28         77.03         2.23 o                         
   3   0  14         19.04         21.47         1.67 o                         
   4   0  14          9.95         11.01         1.15 o                         
   5   0  14          5.37          4.55         0.81 o                         
  -5   1  14         23.99         18.92         1.97 o                         
  -4   1  14         29.85         30.81         1.39 o                         
  -3   1  14          1.74          1.35         1.15 o                         
  -2   1  14        210.73        228.05         4.21 o                         
  -1   1  14          5.15          4.38         1.06 o                         
   0   1  14         87.28        100.53         2.50 o                         
   1   1  14          4.27          3.62         1.21 o                         
   2   1  14        215.31        225.47         4.42 o                         
   3   1  14          2.14          1.52         1.45 o                         
   4   1  14         28.04         31.38         2.21 o                         
   5   1  14         24.70         14.34         1.68 o                         
  -5   2  14         15.51         13.88         1.38 o                         
  -4   2  14         32.80         29.06         1.93 o                         
  -3   2  14         29.00         28.80         1.75 o                         
  -2   2  14         25.74         24.25         1.55 o                         
  -1   2  14         72.78         65.66         1.96 o                         
   0   2  14         31.42         38.93         1.84 o                         
   1   2  14         75.49         71.89         2.17 o                         
   2   2  14         27.97         25.86         1.69 o                         
   3   2  14         26.94         31.85         2.68 o                         
   4   2  14         30.57         35.41         1.87 o                         
   5   2  14         13.76          9.76         1.09 o                         
  -5   3  14         49.30         48.41         2.23 o                         
  -4   3  14        124.34        128.16         2.96 o                         
  -3   3  14          6.13          6.88         1.37 o                         
  -2   3  14        312.71        355.45         4.61 o                         
  -1   3  14         36.56         36.88         1.51 o                         
   0   3  14          1.37          0.94         1.24 o                         
   1   3  14         38.81         39.19         1.83 o                         
   2   3  14        304.08        346.63         6.70 o                         
   3   3  14          5.82          3.29         1.87 o                         
   4   3  14        115.72        121.21         4.86 o                         
   5   3  14         51.17         49.54         3.20 o                         
  -5   4  14         26.47         25.43         1.63 o                         
  -4   4  14        121.72        119.70         6.05 o                         
  -3   4  14         60.63         66.52         2.09 o                         
  -2   4  14         28.68         29.41         2.16 o                         
  -1   4  14         15.72         20.53         1.27 o                         
   0   4  14        113.26        121.56         2.84 o                         
   1   4  14         15.15         18.98         1.57 o                         
   2   4  14         26.19         28.83         1.85 o                         
   3   4  14         60.28         70.92         2.93 o                         
   4   4  14        115.50        124.64         3.94 o                         
   5   4  14         26.23         22.91         1.30 o                         
  -4   5  14         35.34         28.68         2.12 o                         
  -3   5  14         19.22         20.77         1.33 o                         
  -2   5  14         46.03         57.89         1.72 o                         
  -1   5  14         16.30         14.14         1.26 o                         
   0   5  14          0.03          1.59         1.20 o                         
   1   5  14         18.60         18.25         1.83 o                         
   2   5  14         35.99         39.84         1.95 o                         
   3   5  14         18.99         19.14         1.43 o                         
   4   5  14         30.08         25.12         2.46 o                         
   5   5  14         18.62          8.46         1.63 o                         
  -4   6  14         32.68         34.09         1.59 o                         
  -3   6  14         49.22         52.07         2.13 o                         
  -2   6  14        276.68        291.61         5.57 o                         
  -1   6  14         98.05         96.09         2.96 o                         
   0   6  14        180.03        188.97         9.44 o                         
   1   6  14        101.74         98.93         5.68 o                         
   2   6  14        287.64        293.21        16.63 o                         
   3   6  14         44.51         36.47         1.95 o                         
   4   6  14         34.92         30.04         1.76 o                         
  -4   7  14          3.88          3.90         0.77 o                         
  -3   7  14          3.02          4.01         0.93 o                         
  -2   7  14         43.62         44.56         1.56 o                         
  -1   7  14         68.04         68.86         3.60 o                         
   0   7  14         74.76         84.64         5.19 o                         
   1   7  14         66.10         67.88         2.94 o                         
   2   7  14         45.45         45.21         3.61 o                         
   3   7  14          3.47          3.70         1.00 o                         
   4   7  14          4.25          2.55         1.37 o                         
  -3   8  14          8.91          7.04         0.94 o                         
  -2   8  14         65.30         67.13         2.49 o                         
  -1   8  14         11.57         16.75         1.99 o                         
   0   8  14        361.26        404.52        11.83 o                         
   1   8  14         10.52         17.04         1.84 o                         
   2   8  14         58.13         56.99         3.40 o                         
   3   8  14          6.95          5.42         1.02 o                         
  -3   9  14          8.31          6.78         0.83 o                         
  -2   9  14          7.50          6.90         0.81 o                         
  -1   9  14         12.41         16.27         1.28 o                         
   0   9  14          2.69          6.01         1.28 o                         
   1   9  14         12.80         15.41         1.49 o                         
   2   9  14         11.41          7.83         1.26 o                         
   3   9  14          6.65          3.96         1.09 o                         
  -2  10  14         42.64         31.80         2.71 o                         
  -1  10  14         83.87         86.59         3.66 o                         
   0  10  14         17.57         18.79         1.55 o                         
   1  10  14         83.18         75.08         9.24 o                         
   2  10  14         43.39         36.74         2.18 o                         
  -1  11  14         84.23         64.04         2.17 o                         
   0  11  14        104.41         80.27         7.53 o                         
   1  11  14         79.35         57.02         2.02 o                         
   0   0  15         12.14         17.69         1.81 o                         
   1   0  15         12.14          9.98         1.29 o                         
   2   0  15         12.94         11.86         1.14 o                         
   3   0  15        100.89        106.56         3.36 o                         
   4   0  15          6.45          5.11         0.88 o                         
  -4   1  15         45.94         39.11         1.80 o                         
  -3   1  15          3.66          3.63         1.07 o                         
  -2   1  15         68.79         74.04         1.94 o                         
  -1   1  15         20.89         19.94         1.40 o                         
   0   1  15        114.24        129.55         3.33 o                         
   1   1  15         19.25         20.71         1.31 o                         
   2   1  15         69.31         75.02         2.47 o                         
   3   1  15          5.29          3.01         1.01 o                         
   4   1  15         44.16         42.25         1.66 o                         
  -4   2  15         38.63         38.88         1.87 o                         
  -3   2  15         30.07         26.37         1.23 o                         
  -2   2  15         25.87         24.75         1.26 o                         
  -1   2  15         51.94         60.48         2.26 o                         
   0   2  15         18.51         16.68         1.19 o                         
   1   2  15         47.43         54.70         1.91 o                         
   2   2  15         30.23         32.78         2.21 o                         
   3   2  15         31.35         30.12         1.38 o                         
   4   2  15         42.32         37.81         1.41 o                         
  -4   3  15        169.98        131.52         8.09 o                         
  -3   3  15         55.18         51.59         3.20 o                         
  -2   3  15          5.72          6.29         0.96 o                         
  -1   3  15          0.83          0.98         1.04 o                         
   0   3  15         31.73         35.65         1.70 o                         
   1   3  15          0.99          2.16         1.13 o                         
   2   3  15          5.76          6.22         1.40 o                         
   3   3  15         53.71         52.91         2.53 o                         
   4   3  15        175.97        130.67         9.09 o                         
  -4   4  15        156.83        146.65         5.83 o                         
  -3   4  15         11.61         11.03         1.42 o                         
  -2   4  15        113.26        130.73         3.38 o                         
  -1   4  15         55.90         58.92         1.73 o                         
   0   4  15         72.80         71.21         2.08 o                         
   1   4  15         62.53         65.91         2.07 o                         
   2   4  15        115.94        138.50         4.31 o                         
   3   4  15         12.39         13.75         1.87 o                         
   4   4  15        143.68         94.98         2.86 o                         
  -3   5  15          6.30          4.72         0.86 o                         
  -2   5  15          5.73          8.90         0.89 o                         
  -1   5  15         38.40         40.33         1.88 o                         
   0   5  15         21.72         17.51         1.34 o                         
   1   5  15         40.88         48.28         2.58 o                         
   2   5  15          8.35         14.90         1.80 o                         
   3   5  15          5.37          3.83         0.99 o                         
  -3   6  15         40.16         32.14         1.73 o                         
  -2   6  15         94.90        111.24         3.49 o                         
  -1   6  15          7.60          9.23         1.48 o                         
   0   6  15         12.68         20.07         1.54 o                         
   1   6  15          8.84         12.46         2.14 o                         
   2   6  15         91.33        105.28         5.83 o                         
   3   6  15         40.45         29.35         1.60 o                         
  -2   7  15         13.03         11.27         1.14 o                         
  -1   7  15        129.85        144.93         3.05 o                         
   0   7  15          0.80          1.41         1.27 o                         
   1   7  15        126.09        138.89         3.92 o                         
   2   7  15         17.69         17.83         1.75 o                         
  -2   8  15         10.26          9.39         1.74 o                         
  -1   8  15         24.41         19.05         1.26 o                         
   0   8  15         16.43         24.70         1.77 o                         
   1   8  15         24.87         20.95         1.60 o                         
   2   8  15         11.87         12.28         2.19 o                         
  -1   9  15          4.40          4.78         1.03 o                         
   0   9  15         78.86         56.08         2.27 o                         
   1   9  15          3.91          3.17         1.05 o                         
   0   0  16         92.17         97.58         3.49 o                         
   1   0  16         17.09         18.85         1.23 o                         
   2   0  16          8.68         13.22         1.21 o                         
   3   0  16         15.98          9.62         2.54 o                         
  -2   1  16         49.06         49.56         2.11 o                         
  -1   1  16         10.65         11.60         1.30 o                         
   0   1  16         45.14         46.12         2.77 o                         
   1   1  16         11.07         10.92         1.24 o                         
   2   1  16         53.13         54.28         2.12 o                         
  -2   2  16          8.42         10.76         1.11 o                         
  -1   2  16          6.26          8.92         1.01 o                         
   0   2  16          5.57         11.29         1.52 o                         
   1   2  16          6.00          7.54         1.14 o                         
   2   2  16         10.85         12.45         2.10 o                         
  -2   3  16         60.43         62.41         2.49 o                         
  -1   3  16         61.17         66.68         2.47 o                         
   0   3  16          2.81          3.71         1.47 o                         
   1   3  16         59.52         59.17         2.86 o                         
   2   3  16         65.07         63.16         2.19 o                         
  -2   4  16         35.06         33.55         1.89 o                         
  -1   4  16         20.08         16.42         1.25 o                         
   0   4  16          4.37          3.30         1.49 o                         
   1   4  16         19.14         14.78         1.34 o                         
   2   4  16         34.27         32.25         2.52 o                         
  -1   5  16          5.84          5.47         1.06 o                         
   0   5  16          1.14          0.88         1.03 o                         
   1   5  16          4.37          4.98         1.17 o                         
   0   6  16          0.53          0.21         0.91 o                         
                                                                                
